# Supplementary material for: HnRNPA2B1 tunes antimycobacterial immune responses in macrophages through alternative splicing of Irgm1
Source: Infect Immun. 2026 Jun 18;94(7):e00732-25. doi: 10.1128/iai.00732-25 (PMC13367058; doi:10.1128/iai.00732-25)
Supplement: Supplemental tables — Tables S1 to S3. [file iai.00732-25-s0002.xls]

## Sheet: Table S1. WT_UNv8H_DEG_AS
gene	SYMBOL	baseMean	log2FoldChange	padj	AS_flag	category
ENSMUSG00000070323.12	Mmp27	848.236	2.81751	0	TRUE	DEG+AS down
ENSMUSG00000039908.15	Slc26a11	4692.55	2.91552	0	TRUE	DEG+AS down
ENSMUSG00000022091.7	Sorbs3	1662.48	2.40837	0	TRUE	DEG+AS down
ENSMUSG00000022106.15	Rcbtb2	9380.62	2.15791	0	TRUE	DEG+AS down
ENSMUSG00000023034.8	Nr4a1	22089.7	4.27188	0	TRUE	DEG+AS down
ENSMUSG00000052384.15	Nrros	20992.6	2.4856	0	TRUE	DEG+AS down
ENSMUSG00000025154.16	Arhgap19	8948.44	1.92282	0	TRUE	DEG+AS down
ENSMUSG00000042675.16	Ypel3	3360.35	2.86795	9.67e-273	TRUE	DEG+AS down
ENSMUSG00000037318.11	Traf3ip3	1455.24	2.4766	6.63e-268	TRUE	DEG+AS down
ENSMUSG00000030745.10	Il21r	4842.75	1.67234	7.45e-259	TRUE	DEG+AS down
ENSMUSG00000021846.11	Peli2	2366.95	2.40501	1.14e-256	TRUE	DEG+AS down
ENSMUSG00000030766.16	Arhgap17	12220.9	1.42641	3.21e-252	TRUE	DEG+AS down
ENSMUSG00000022500.16	Litaf	36202.9	1.17605	3.75e-238	TRUE	DEG+AS down
ENSMUSG00000034152.7	Exoc3	4580.19	1.11334	1.08e-209	TRUE	DEG+AS down
ENSMUSG00000032750.14	Gab3	1042.49	3.21437	1.68e-202	TRUE	DEG+AS down
ENSMUSG00000000440.13	Pparg	2450.2	1.22007	2.13e-197	TRUE	DEG+AS down
ENSMUSG00000034858.17	Atosa	2054.15	2.67045	1.65e-193	TRUE	DEG+AS down
ENSMUSG00000038712.17	Mindy1	7959.91	1.29383	3.85e-161	TRUE	DEG+AS down
ENSMUSG00000035778.18	Ggta1	9557.83	1.36609	1.1e-157	TRUE	DEG+AS down
ENSMUSG00000110235.3	Gm5086	331.88	2.75957	9.81e-150	TRUE	DEG+AS down
ENSMUSG00000016495.13	Plgrkt	3640.39	1.09298	3.91e-143	TRUE	DEG+AS down
ENSMUSG00000039936.19	Pik3cd	6983.66	1.50076	1.29e-135	TRUE	DEG+AS down
ENSMUSG00000036552.20	Ermard	994.157	1.75457	2e-134	TRUE	DEG+AS down
ENSMUSG00000063193.10	Cd300lb	16019.9	1.23001	7.38e-134	TRUE	DEG+AS down
ENSMUSG00000020818.17	Mfsd11	8091.84	1.17392	8.24e-133	TRUE	DEG+AS down
ENSMUSG00000026656.16	Fcgr2b	9267.53	1.09105	2.61e-131	TRUE	DEG+AS down
ENSMUSG00000039852.18	Rere	6290.39	1.4403	1.06e-124	TRUE	DEG+AS down
ENSMUSG00000024921.18	Smarca2	2640.73	1.2464	3.65e-113	TRUE	DEG+AS down
ENSMUSG00000069729.15	Arid1b	6066.3	1.21716	1.01e-109	TRUE	DEG+AS down
ENSMUSG00000026648.19	Dclre1c	4422.06	1.68516	1.01e-107	TRUE	DEG+AS down
ENSMUSG00000047798.16	Cd300lf	4707.74	1.60175	1.11e-105	TRUE	DEG+AS down
ENSMUSG00000001999.16	Blvra	6965.59	1.0619	1.86e-103	TRUE	DEG+AS down
ENSMUSG00000034449.8	Dhrs11	995.842	1.26264	7.22e-103	TRUE	DEG+AS down
ENSMUSG00000026437.12	Cdk18	16022	1.17083	2.2e-102	TRUE	DEG+AS down
ENSMUSG00000036526.9	Card11	1148.93	1.43674	3.39e-87	TRUE	DEG+AS down
ENSMUSG00000002083.14	Bbc3	954.874	2.00498	6.05e-86	TRUE	DEG+AS down
ENSMUSG00000056234.16	Ncoa4	11108.3	1.55778	9.32e-83	TRUE	DEG+AS down
ENSMUSG00000031833.11	Mast3	4306.01	1.11206	7.4e-73	TRUE	DEG+AS down
ENSMUSG00000085890.9	NA	404.029	1.38978	8.45e-67	TRUE	DEG+AS down
ENSMUSG00000072769.8	NA	606.007	1.37491	1.58e-65	TRUE	DEG+AS down
ENSMUSG00000052160.8	Pld4	42216.1	1.14215	3.84e-65	TRUE	DEG+AS down
ENSMUSG00000068114.8	Ccdc134	1460.74	1.08669	3.87e-60	TRUE	DEG+AS down
ENSMUSG00000040479.13	Dgkz	21221.9	1.04798	5.71e-60	TRUE	DEG+AS down
ENSMUSG00000042328.14	Hps4	1375.51	1.18518	3.26e-59	TRUE	DEG+AS down
ENSMUSG00000026315.14	Serpinb8	3299.9	1.03229	8.43e-59	TRUE	DEG+AS down
ENSMUSG00000035121.7	Neil2	220.369	2.12412	4.68e-58	TRUE	DEG+AS down
ENSMUSG00000023066.11	Rttn	1541.14	1.08519	2.67e-56	TRUE	DEG+AS down
ENSMUSG00000044583.14	Tlr7	20676.4	1.30555	5.62e-56	TRUE	DEG+AS down
ENSMUSG00000025372.17	Baiap2	5073.1	1.05345	1.23e-54	TRUE	DEG+AS down
ENSMUSG00000036565.8	Ttyh3	9991.66	1.08796	7.72e-50	TRUE	DEG+AS down
ENSMUSG00000022901.14	Cd86	6485.41	1.08014	2.97e-49	TRUE	DEG+AS down
ENSMUSG00000074874.11	Ctla2b	319.605	1.92461	1.39e-47	TRUE	DEG+AS down
ENSMUSG00000020961.16	Ston2	776.458	1.01003	2.33e-46	TRUE	DEG+AS down
ENSMUSG00000006585.4	Cdt1	6263.22	1.09052	2.91e-45	TRUE	DEG+AS down
ENSMUSG00000030147.13	Clec4b1	199.565	1.5736	7.19e-44	TRUE	DEG+AS down
ENSMUSG00000053687.16	Dpep2	537.214	1.22179	9.24e-43	TRUE	DEG+AS down
ENSMUSG00000053101.4	Gpr141	1581.08	1.10113	3.52e-41	TRUE	DEG+AS down
ENSMUSG00000086841.3	2410006H16Rik	1423.14	1.05051	2.95e-37	TRUE	DEG+AS down
ENSMUSG00000036639.13	Nudt1	535.052	1.05371	5.7e-36	TRUE	DEG+AS down
ENSMUSG00000055692.22	Tmem191	158.814	1.94103	2.67e-35	TRUE	DEG+AS down
ENSMUSG00000084964.3	NA	154.889	1.42864	3.44e-32	TRUE	DEG+AS down
ENSMUSG00000042549.12	Map2k3os	403.471	1.05862	3.29e-28	TRUE	DEG+AS down
ENSMUSG00000050821.15	Fam131a	134.518	1.3733	1.58e-26	TRUE	DEG+AS down
ENSMUSG00000053769.6	Lysmd1	174.385	1.08616	2.21e-25	TRUE	DEG+AS down
ENSMUSG00000094212.4	Trav14-3	55.6077	1.19775	1.74e-09	TRUE	DEG+AS down
ENSMUSG00000026113.18	Inpp4a	3364.57	2.07038	0	FALSE	DEG down
ENSMUSG00000055322.17	Tns1	11732.2	2.06055	0	FALSE	DEG down
ENSMUSG00000026170.7	Cyp27a1	2453.51	3.73374	0	FALSE	DEG down
ENSMUSG00000059498.14	Fcgr3	30765.2	1.73187	0	FALSE	DEG down
ENSMUSG00000038776.14	Ephx1	2303.72	2.23085	0	FALSE	DEG down
ENSMUSG00000036617.18	Etl4	1098	3.82002	0	FALSE	DEG down
ENSMUSG00000036833.17	Pnpla7	11531.8	2.04265	0	FALSE	DEG down
ENSMUSG00000032698.16	Lmo2	10451.4	1.91704	0	FALSE	DEG down
ENSMUSG00000040152.9	Thbs1	24810	3.76864	0	FALSE	DEG down
ENSMUSG00000027293.14	Ehd4	24191.4	1.67165	0	FALSE	DEG down
ENSMUSG00000027227.8	Sord	5690.23	1.55578	0	FALSE	DEG down
ENSMUSG00000027452.12	Acss1	992.061	2.33425	0	FALSE	DEG down
ENSMUSG00000038375.16	Trp53inp2	8444.22	1.56495	0	FALSE	DEG down
ENSMUSG00000074622.5	Mafb	10834.3	3.02348	0	FALSE	DEG down
ENSMUSG00000017707.10	Serinc3	94222.6	1.49022	0	FALSE	DEG down
ENSMUSG00000019528.19	Gyg1	11570.1	2.31019	0	FALSE	DEG down
ENSMUSG00000036381.14	P2ry14	1134.3	2.80605	0	FALSE	DEG down
ENSMUSG00000056498.14	Tmem154	3757.7	1.97533	0	FALSE	DEG down
ENSMUSG00000015854.8	Cd5l	8865.09	2.02833	0	FALSE	DEG down
ENSMUSG00000003032.9	Klf4	5946.13	2.04506	0	FALSE	DEG down
ENSMUSG00000028708.17	Mknk1	5481.47	1.68915	0	FALSE	DEG down
ENSMUSG00000028803.19	Nipal3	2428.61	1.91027	0	FALSE	DEG down
ENSMUSG00000028756.13	Pink1	4403.06	2.12068	0	FALSE	DEG down
ENSMUSG00000029135.11	Fosl2	14083.8	2.10874	0	FALSE	DEG down
ENSMUSG00000037235.14	Mxd4	3402.94	3.14992	0	FALSE	DEG down
ENSMUSG00000037224.16	Zfyve28	1156.47	4.21201	0	FALSE	DEG down
ENSMUSG00000047881.15	Rell1	4987.88	1.90118	0	FALSE	DEG down
ENSMUSG00000035273.15	Hpse	11625	2.20881	0	FALSE	DEG down
ENSMUSG00000047592.18	Nxpe5	3756.99	3.16388	0	FALSE	DEG down
ENSMUSG00000066621.13	Tecpr1	23586.1	2.0663	0	FALSE	DEG down
ENSMUSG00000029650.11	Slc46a3	2139.37	3.4273	0	FALSE	DEG down
ENSMUSG00000030047.15	Arhgap25	8899.03	3.08604	0	FALSE	DEG down
ENSMUSG00000030223.15	Ptpro	5321.98	1.73846	0	FALSE	DEG down
ENSMUSG00000003420.9	Fcgrt	6194.49	2.85573	0	FALSE	DEG down
ENSMUSG00000057706.8	Mex3b	1422.91	3.81135	0	FALSE	DEG down
ENSMUSG00000031453.17	Rasa3	7553.79	1.75492	0	FALSE	DEG down
ENSMUSG00000031613.10	Hpgd	3934.54	2.84733	0	FALSE	DEG down
ENSMUSG00000055435.7	Maf	16443.3	2.78772	0	FALSE	DEG down
ENSMUSG00000031824.16	6430548M08Rik	2567.67	2.27305	0	FALSE	DEG down
ENSMUSG00000036611.6	Eepd1	3591.77	3.12482	0	FALSE	DEG down
ENSMUSG00000053040.14	Aph1c	6115.71	2.29095	0	FALSE	DEG down
ENSMUSG00000032554.16	Trf	16502.3	1.38675	0	FALSE	DEG down
ENSMUSG00000032440.14	Tgfbr2	13213.8	1.46597	0	FALSE	DEG down
ENSMUSG00000020101.15	Vsir	24430.7	1.66835	0	FALSE	DEG down
ENSMUSG00000020263.15	Appl2	5093.85	2.02571	0	FALSE	DEG down
ENSMUSG00000020034.8	Tcp11l2	4363.15	2.61422	0	FALSE	DEG down
ENSMUSG00000025795.9	Rassf3	6289.07	1.95057	0	FALSE	DEG down
ENSMUSG00000044629.6	Cnrip1	2225.2	3.09717	0	FALSE	DEG down
ENSMUSG00000018395.20	Kif3a	4467.19	2.23956	0	FALSE	DEG down
ENSMUSG00000034652.13	Cd300a	16348.2	1.58775	0	FALSE	DEG down
ENSMUSG00000076617.10	Ighm	1694.88	4.35752	0	FALSE	DEG down
ENSMUSG00000038068.16	Rnf144b	2867.16	3.94252	0	FALSE	DEG down
ENSMUSG00000041707.9	Tmem273	2582.42	2.15369	0	FALSE	DEG down
ENSMUSG00000033730.5	Egr3	14935.8	5.68521	0	FALSE	DEG down
ENSMUSG00000033446.8	Lpar6	2292.13	3.34982	0	FALSE	DEG down
ENSMUSG00000064373.14	Selenop	137500	2.49715	0	FALSE	DEG down
ENSMUSG00000037465.11	Klf10	13706.5	3.00324	0	FALSE	DEG down
ENSMUSG00000032501.10	Trib1	7649.16	2.25132	0	FALSE	DEG down
ENSMUSG00000058099.17	Nfam1	14859.3	1.37286	0	FALSE	DEG down
ENSMUSG00000022885.17	St6gal1	7539.5	2.48189	0	FALSE	DEG down
ENSMUSG00000024030.8	Abcg1	4596.36	1.93926	0	FALSE	DEG down
ENSMUSG00000024535.17	Snx24	3309.65	2.36456	0	FALSE	DEG down
ENSMUSG00000024663.21	Rab3il1	10793.7	2.06071	0	FALSE	DEG down
ENSMUSG00000101389.2	Ms4a4a	3054.77	3.20966	0	FALSE	DEG down
ENSMUSG00000120878.1	NA	3344.98	3.64617	0	FALSE	DEG down
ENSMUSG00000031101.7	Sash3	3943.73	1.51925	0	FALSE	DEG down
ENSMUSG00000049999.5	Ppp1r3d	522.168	3.20955	9.9e-294	FALSE	DEG down
ENSMUSG00000039652.17	Cpeb3	1063.14	2.2718	1.1e-293	FALSE	DEG down
ENSMUSG00000079020.10	Slc45a4	3480.97	2.68818	1.32e-293	FALSE	DEG down
ENSMUSG00000052102.16	Gnpda1	8240.95	1.48949	1.35e-293	FALSE	DEG down
ENSMUSG00000033207.8	Mamdc2	877.894	2.65101	1.37e-293	FALSE	DEG down
ENSMUSG00000014361.6	Mertk	3907.44	2.29317	3.11e-293	FALSE	DEG down
ENSMUSG00000006127.10	Inpp5k	4068.54	1.36911	3.94e-291	FALSE	DEG down
ENSMUSG00000029204.8	Rhoh	1159.03	2.21868	1.7e-290	FALSE	DEG down
ENSMUSG00000025880.12	Smad7	3580.08	2.15613	2.38e-288	FALSE	DEG down
ENSMUSG00000030263.14	Irag2	5640.45	1.47841	1.4e-281	FALSE	DEG down
ENSMUSG00000059824.13	Dbp	977.775	4.86029	2.02e-279	FALSE	DEG down
ENSMUSG00000005043.14	Sgsh	3985.35	1.91191	8.45e-278	FALSE	DEG down
ENSMUSG00000026832.13	Cytip	2735.76	2.49699	6.68e-277	FALSE	DEG down
ENSMUSG00000078429.10	Ctdsp2	8680.7	1.6301	7.73e-274	FALSE	DEG down
ENSMUSG00000025950.17	Idh1	10981.5	1.4799	2.2e-273	FALSE	DEG down
ENSMUSG00000021108.19	Prkch	4736.62	1.41434	4.42e-273	FALSE	DEG down
ENSMUSG00000035891.17	Cerk	18098.8	1.5598	2.61e-272	FALSE	DEG down
ENSMUSG00000048120.17	Entpd1	10938.8	2.01251	3.23e-272	FALSE	DEG down
ENSMUSG00000048058.18	Ldlrad3	1076.44	2.34979	1.29e-268	FALSE	DEG down
ENSMUSG00000045092.9	S1pr1	4370.97	1.26033	1.69e-268	FALSE	DEG down
ENSMUSG00000003545.4	Fosb	14134.6	3.437	1.3e-263	FALSE	DEG down
ENSMUSG00000043832.14	Clec4a3	2713.27	2.77386	6.37e-260	FALSE	DEG down
ENSMUSG00000022898.14	Vps26c	4158.72	1.16993	6.48e-260	FALSE	DEG down
ENSMUSG00000034353.15	Ramp1	848.633	3.40234	7.12e-259	FALSE	DEG down
ENSMUSG00000049037.9	Clec4a1	4485.3	2.09868	2.4e-258	FALSE	DEG down
ENSMUSG00000036944.7	Tmem71	1237.01	2.84615	7.54e-252	FALSE	DEG down
ENSMUSG00000106825.2	NA	1219.23	2.14825	7.76e-252	FALSE	DEG down
ENSMUSG00000038886.11	Man2a2	6667	2.01848	3.67e-251	FALSE	DEG down
ENSMUSG00000029397.16	Rchy1	2667.05	1.68941	1.09e-250	FALSE	DEG down
ENSMUSG00000070476.11	Fam217b	1036.13	2.11096	5.92e-249	FALSE	DEG down
ENSMUSG00000037257.9	Aagab	4962.59	1.24484	5.25e-248	FALSE	DEG down
ENSMUSG00000031996.18	Aplp2	34315.3	1.03337	2.31e-245	FALSE	DEG down
ENSMUSG00000041762.17	Gpr155	1488.62	3.265	2.47e-245	FALSE	DEG down
ENSMUSG00000026737.13	Pip4k2a	10084.6	1.1397	1.15e-244	FALSE	DEG down
ENSMUSG00000035759.5	Bbs10	987.543	2.77601	2.96e-243	FALSE	DEG down
ENSMUSG00000020484.20	Xbp1	8865.5	1.06923	1.15e-242	FALSE	DEG down
ENSMUSG00000037822.13	Smim14	6963.27	1.55222	2.32e-240	FALSE	DEG down
ENSMUSG00000027397.15	Slc20a1	14150.4	1.39451	3.93e-239	FALSE	DEG down
ENSMUSG00000056069.11	Otulinl	6659.79	1.33798	4.84e-239	FALSE	DEG down
ENSMUSG00000049225.15	Pdp1	2194.25	2.08424	1.31e-238	FALSE	DEG down
ENSMUSG00000020593.17	Lpin1	1853.59	2.10304	4.14e-238	FALSE	DEG down
ENSMUSG00000071042.13	Rasgrp3	4654.44	2.70309	9e-237	FALSE	DEG down
ENSMUSG00000087362.9	Gm13710	395.821	3.84975	1.19e-236	FALSE	DEG down
ENSMUSG00000052688.13	Rab7b	28769.9	1.41213	1.21e-236	FALSE	DEG down
ENSMUSG00000060147.16	Serpinb6a	43579.5	1.28177	8.15e-235	FALSE	DEG down
ENSMUSG00000023951.19	Vegfa	9850.97	1.69082	1.22e-232	FALSE	DEG down
ENSMUSG00000051343.12	Rab11fip5	8991.6	1.89088	1.18e-230	FALSE	DEG down
ENSMUSG00000030064.17	Frmd4b	7664.48	1.41373	6.66e-230	FALSE	DEG down
ENSMUSG00000006611.16	Hfe	5321.19	1.20001	1.11e-228	FALSE	DEG down
ENSMUSG00000034908.17	Sidt2	7395.55	1.51678	2.32e-228	FALSE	DEG down
ENSMUSG00000045817.9	Zfp36l2	10160.1	1.80072	3.24e-228	FALSE	DEG down
ENSMUSG00000038390.12	Gpr162	3545.54	2.64406	4.5e-226	FALSE	DEG down
ENSMUSG00000037661.15	Gpr160	725.923	3.06588	4.81e-226	FALSE	DEG down
ENSMUSG00000020893.18	Per1	6494.74	2.78154	3.67e-225	FALSE	DEG down
ENSMUSG00000045980.14	Tmem104	9156.79	1.7783	5.03e-225	FALSE	DEG down
ENSMUSG00000022114.6	Spry2	1327.86	1.99626	7.75e-225	FALSE	DEG down
ENSMUSG00000074794.11	Arrdc3	1037.56	2.68697	4.75e-224	FALSE	DEG down
ENSMUSG00000021728.9	Emb	14907.5	1.48415	2.39e-223	FALSE	DEG down
ENSMUSG00000029098.18	Acox3	8500.61	1.20532	7.74e-221	FALSE	DEG down
ENSMUSG00000053559.14	Smagp	1825.13	1.85281	8.76e-220	FALSE	DEG down
ENSMUSG00000026458.14	Ppfia4	514.853	2.68651	5.9e-217	FALSE	DEG down
ENSMUSG00000010307.8	Tmem86a	5260.11	2.48619	1.21e-216	FALSE	DEG down
ENSMUSG00000034738.9	Nostrin	1395.77	1.66013	2.52e-216	FALSE	DEG down
ENSMUSG00000040229.12	Gpr34	960.826	4.03289	6.3e-216	FALSE	DEG down
ENSMUSG00000019564.13	Arid3a	3363.93	1.82435	1.37e-213	FALSE	DEG down
ENSMUSG00000051043.17	Gprc5c	768.979	3.68436	3.28e-213	FALSE	DEG down
ENSMUSG00000026012.3	Cd28	15845	2.61471	7.5e-212	FALSE	DEG down
ENSMUSG00000043004.14	Gng2	10565.6	1.45603	2e-211	FALSE	DEG down
ENSMUSG00000032741.10	Tpcn1	13470.6	1.55508	2.75e-211	FALSE	DEG down
ENSMUSG00000025375.16	Aatk	1496.05	3.06059	3.32e-210	FALSE	DEG down
ENSMUSG00000044197.9	Gpr146	2047.83	2.31374	1.46e-207	FALSE	DEG down
ENSMUSG00000022389.16	Tef	4302.28	1.52227	4e-207	FALSE	DEG down
ENSMUSG00000058135.13	Gstm1	7555.19	1.59407	8.67e-207	FALSE	DEG down
ENSMUSG00000000282.13	Mnt	5819.26	2.19519	6.88e-206	FALSE	DEG down
ENSMUSG00000000318.17	Clec10a	972.864	3.75263	1.64e-204	FALSE	DEG down
ENSMUSG00000051212.9	Gpr183	2166.33	1.74594	1.59e-203	FALSE	DEG down
ENSMUSG00000036362.3	P2ry13	665.6	2.54395	8.2e-203	FALSE	DEG down
ENSMUSG00000031129.10	Slc9a9	8689.5	1.45651	8.18e-202	FALSE	DEG down
ENSMUSG00000024677.14	Ms4a6b	8447.59	1.48504	2.08e-201	FALSE	DEG down
ENSMUSG00000034041.6	Lyl1	3938.5	2.76185	1.25e-200	FALSE	DEG down
ENSMUSG00000021575.17	Ahrr	761.84	2.55125	1.85e-200	FALSE	DEG down
ENSMUSG00000020629.13	Adi1	2387.87	1.5165	4.12e-199	FALSE	DEG down
ENSMUSG00000107761.2	NA	418.716	3.38419	9.01e-199	FALSE	DEG down
ENSMUSG00000054263.13	Lifr	1088.83	2.20621	3.98e-197	FALSE	DEG down
ENSMUSG00000020689.5	Itgb3	1709.05	1.53472	2.56e-196	FALSE	DEG down
ENSMUSG00000102644.7	Thap6	1672.43	1.84988	3.12e-196	FALSE	DEG down
ENSMUSG00000026480.13	Ncf2	20968.7	1.16789	3.1e-195	FALSE	DEG down
ENSMUSG00000054008.10	Ndst1	4869.45	1.97077	3.77e-194	FALSE	DEG down
ENSMUSG00000034714.10	Ttyh2	7120.24	1.19655	4.48e-194	FALSE	DEG down
ENSMUSG00000117975.2	Itprip	1845.6	1.81346	4.73e-193	FALSE	DEG down
ENSMUSG00000027947.12	Il6ra	8227.04	1.89515	5.61e-193	FALSE	DEG down
ENSMUSG00000026457.15	Adipor1	16100.3	1.01005	1.68e-192	FALSE	DEG down
ENSMUSG00000017466.11	Timp2	20905.8	1.08697	3.08e-191	FALSE	DEG down
ENSMUSG00000024180.15	Pgap6	5270.96	1.63393	4.11e-191	FALSE	DEG down
ENSMUSG00000044708.6	Kcnj10	393.913	3.80938	1.13e-190	FALSE	DEG down
ENSMUSG00000064105.14	Cnnm2	786.426	2.27554	1.61e-189	FALSE	DEG down
ENSMUSG00000023055.11	Calcoco1	2965.27	1.55007	2.64e-189	FALSE	DEG down
ENSMUSG00000021143.11	Pacs2	8302.78	1.09414	1.97e-188	FALSE	DEG down
ENSMUSG00000043157.9	Arl11	7263.58	1.56645	1.3e-187	FALSE	DEG down
ENSMUSG00000066026.15	Dhrs3	17048.2	1.66382	2.28e-186	FALSE	DEG down
ENSMUSG00000001741.13	Il16	527.874	2.68242	2.76e-186	FALSE	DEG down
ENSMUSG00000030272.16	Camk1	12834.6	1.3548	5.16e-186	FALSE	DEG down
ENSMUSG00000053436.16	Mapk14	7973.5	1.34674	1.63e-185	FALSE	DEG down
ENSMUSG00000067714.15	Lpar5	705.783	2.92211	7.04e-185	FALSE	DEG down
ENSMUSG00000008540.12	Mgst1	2263.66	1.78327	3.37e-183	FALSE	DEG down
ENSMUSG00000035824.8	Tk2	2161.12	1.65466	9.59e-183	FALSE	DEG down
ENSMUSG00000060791.16	Gmfg	3369.39	1.64866	1.54e-182	FALSE	DEG down
ENSMUSG00000025340.15	Rabgef1	7506.12	1.1945	3.35e-182	FALSE	DEG down
ENSMUSG00000068874.14	Selenbp1	856.608	2.09919	1.28e-181	FALSE	DEG down
ENSMUSG00000030711.17	Sult1a1	362.435	3.34015	2.4e-181	FALSE	DEG down
ENSMUSG00000027956.12	Tmem144	1454.44	1.54338	4.3e-181	FALSE	DEG down
ENSMUSG00000035697.15	Arhgap45	20907.8	1.83711	2.97e-180	FALSE	DEG down
ENSMUSG00000052040.11	Klf13	10511.1	1.04143	7.43e-180	FALSE	DEG down
ENSMUSG00000037447.17	Arid5a	3904.79	2.17646	8.15e-180	FALSE	DEG down
ENSMUSG00000049625.7	Tifab	2168.16	2.51611	2.92e-179	FALSE	DEG down
ENSMUSG00000023349.15	Clec4n	2964.7	1.61589	2.69e-178	FALSE	DEG down
ENSMUSG00000028859.15	Csf3r	3264.86	1.7244	3.22e-178	FALSE	DEG down
ENSMUSG00000026430.17	Rassf5	4210.63	1.25581	1.38e-175	FALSE	DEG down
ENSMUSG00000037306.14	Man1c1	12312.7	1.22605	2.45e-175	FALSE	DEG down
ENSMUSG00000002885.15	Adgre5	6817.52	1.48881	7.38e-175	FALSE	DEG down
ENSMUSG00000055782.10	Abcd2	577.086	3.32834	2.38e-174	FALSE	DEG down
ENSMUSG00000034226.8	Rhov	2552.65	3.02616	2.93e-174	FALSE	DEG down
ENSMUSG00000029177.10	Cenpa	8779.57	1.41752	3.61e-174	FALSE	DEG down
ENSMUSG00000059994.11	Fcrl1	1591.17	1.60172	9.46e-174	FALSE	DEG down
ENSMUSG00000035064.18	Eef2k	912.135	2.12626	2.16e-172	FALSE	DEG down
ENSMUSG00000013707.4	Tnfaip8l2	3269.22	2.32477	4.38e-172	FALSE	DEG down
ENSMUSG00000051457.8	Spn	4703.73	1.40326	7.3e-172	FALSE	DEG down
ENSMUSG00000024818.16	Slc25a45	2352.9	1.17938	4.25e-171	FALSE	DEG down
ENSMUSG00000002668.9	Dennd1c	3889.84	1.60764	9.48e-171	FALSE	DEG down
ENSMUSG00000049119.15	Fam110b	536.928	2.54678	4.19e-170	FALSE	DEG down
ENSMUSG00000023044.3	Csad	1340.63	1.4886	5.68e-170	FALSE	DEG down
ENSMUSG00000034947.14	Tmem106a	19875	1.19513	1.32e-169	FALSE	DEG down
ENSMUSG00000032915.7	Adgre4	592.601	3.77247	2.24e-169	FALSE	DEG down
ENSMUSG00000028497.13	Hacd4	11656.8	1.98652	4.53e-169	FALSE	DEG down
ENSMUSG00000003546.11	Klc4	4270.78	1.79752	4.76e-169	FALSE	DEG down
ENSMUSG00000029923.5	Rab19	524.333	2.86736	1.22e-168	FALSE	DEG down
ENSMUSG00000022528.9	Hes1	314.207	5.57857	1.3e-168	FALSE	DEG down
ENSMUSG00000038967.14	Pdk2	511.603	2.07463	8.68e-168	FALSE	DEG down
ENSMUSG00000054619.8	Tmt1a	1903.05	1.26903	1.09e-167	FALSE	DEG down
ENSMUSG00000023022.15	Lima1	4654.9	1.33706	1.48e-167	FALSE	DEG down
ENSMUSG00000051495.9	Irf2bp2	12182	1.62747	4.38e-166	FALSE	DEG down
ENSMUSG00000048756.12	Foxo3	4106.61	1.53933	2.14e-165	FALSE	DEG down
ENSMUSG00000039671.19	Zmynd8	5843.09	1.2085	2.97e-165	FALSE	DEG down
ENSMUSG00000036644.16	Tbc1d9b	6806.85	1.07655	8.69e-165	FALSE	DEG down
ENSMUSG00000022433.22	Csnk1e	4019.07	1.13817	3.61e-164	FALSE	DEG down
ENSMUSG00000018340.14	Anxa6	12687.7	1.23112	1.64e-163	FALSE	DEG down
ENSMUSG00000053581.14	Zfand2a	16458	1.12193	2.33e-163	FALSE	DEG down
ENSMUSG00000029468.18	P2rx7	4674.82	1.30151	6.22e-162	FALSE	DEG down
ENSMUSG00000047250.14	Ptgs1	4279.12	1.39972	9.21e-162	FALSE	DEG down
ENSMUSG00000021069.18	Pygl	4364.74	1.11282	1.06e-161	FALSE	DEG down
ENSMUSG00000038332.14	Sesn1	6479.25	1.9776	2.18e-161	FALSE	DEG down
ENSMUSG00000048142.10	Nat8l	335.15	3.63996	2.87e-161	FALSE	DEG down
ENSMUSG00000030256.12	Bhlhe41	6700.31	1.52992	1.41e-160	FALSE	DEG down
ENSMUSG00000062585.12	Cnr2	1737.82	1.99684	1.08e-159	FALSE	DEG down
ENSMUSG00000009090.18	Ap1b1	15379.4	1.42321	2.62e-159	FALSE	DEG down
ENSMUSG00000000149.11	Gna12	14808	1.48389	7.35e-159	FALSE	DEG down
ENSMUSG00000026600.13	Soat1	23346.3	1.14909	5.41e-158	FALSE	DEG down
ENSMUSG00000107283.4	Mpv17	1950.86	1.66016	6.53e-158	FALSE	DEG down
ENSMUSG00000021830.15	Txndc16	2891.53	1.54108	7.48e-158	FALSE	DEG down
ENSMUSG00000021838.18	Samd4	568.02	3.14705	2.63e-157	FALSE	DEG down
ENSMUSG00000086291.2	NA	366.6	4.96829	4.28e-157	FALSE	DEG down
ENSMUSG00000068923.15	Syt11	1585.23	1.21562	5.91e-157	FALSE	DEG down
ENSMUSG00000014158.13	Trpv4	704.937	2.18846	2.71e-156	FALSE	DEG down
ENSMUSG00000024219.17	Anks1	2828.87	1.63438	7.01e-156	FALSE	DEG down
ENSMUSG00000022108.9	Itm2b	122984	1.11341	8.88e-156	FALSE	DEG down
ENSMUSG00000049866.13	Arl4c	19890.9	1.40863	4.55e-155	FALSE	DEG down
ENSMUSG00000032300.8	1700017B05Rik	9428.32	1.49418	5.3e-155	FALSE	DEG down
ENSMUSG00000054364.6	Rhob	18574.3	1.77561	7.41e-154	FALSE	DEG down
ENSMUSG00000032280.17	Tle3	5292.78	1.89121	1.87e-153	FALSE	DEG down
ENSMUSG00000033767.15	Tmem131l	2854.33	1.25111	3.5e-153	FALSE	DEG down
ENSMUSG00000040616.4	Tmem51	1237.29	2.7374	5.51e-153	FALSE	DEG down
ENSMUSG00000024063.14	Lbh	825.033	1.74754	1.01e-152	FALSE	DEG down
ENSMUSG00000032528.6	Vipr1	338.169	2.97419	6.8e-152	FALSE	DEG down
ENSMUSG00000060260.14	Pwwp2b	3551.86	1.48526	9.92e-152	FALSE	DEG down
ENSMUSG00000034765.7	Dusp5	5941	2.08666	1.21e-150	FALSE	DEG down
ENSMUSG00000066800.12	Rnasel	7680.51	1.94267	2.83e-150	FALSE	DEG down
ENSMUSG00000025232.9	Hexa	64827.8	1.03386	1.08e-149	FALSE	DEG down
ENSMUSG00000019823.18	Mical1	4520.49	1.65293	3.28e-149	FALSE	DEG down
ENSMUSG00000038564.12	Ift172	1615.74	1.66355	1.09e-148	FALSE	DEG down
ENSMUSG00000001054.10	Rmnd5b	2566.41	1.54889	3.06e-148	FALSE	DEG down
ENSMUSG00000054843.10	Atrnl1	1674.14	1.78235	1.08e-145	FALSE	DEG down
ENSMUSG00000056153.16	Socs6	4389.8	1.61379	3.35e-145	FALSE	DEG down
ENSMUSG00000033857.13	Engase	644.097	2.36626	1.06e-144	FALSE	DEG down
ENSMUSG00000047747.11	Rnf150	5785.53	1.87263	4.3e-144	FALSE	DEG down
ENSMUSG00000029919.6	Hpgds	20759.9	1.27479	1.02e-143	FALSE	DEG down
ENSMUSG00000023094.15	Msrb2	491.312	1.91385	1.53e-143	FALSE	DEG down
ENSMUSG00000005800.4	Mmp8	971.031	1.61705	1.11e-142	FALSE	DEG down
ENSMUSG00000028088.15	Fmo5	568.369	2.51592	1.65e-142	FALSE	DEG down
ENSMUSG00000020577.18	Tspan13	1081.69	1.3391	2.45e-142	FALSE	DEG down
ENSMUSG00000020432.13	Tcn2	8651.88	1.05066	3.45e-142	FALSE	DEG down
ENSMUSG00000079481.12	Nhsl2	530.639	3.21214	5.03e-142	FALSE	DEG down
ENSMUSG00000028104.15	Polr3gl	1071.35	1.5412	1.26e-141	FALSE	DEG down
ENSMUSG00000068747.15	Sort1	3588.23	1.78522	7.51e-141	FALSE	DEG down
ENSMUSG00000040415.16	Dtx3	3851.48	1.83848	1.57e-140	FALSE	DEG down
ENSMUSG00000028944.15	Prkag2	1136.97	1.31861	2.48e-140	FALSE	DEG down
ENSMUSG00000028927.7	Padi2	2770.89	1.28705	3.56e-140	FALSE	DEG down
ENSMUSG00000042594.17	Sh2b3	10348.8	1.06145	3.22e-139	FALSE	DEG down
ENSMUSG00000018339.13	Gpx3	4030.89	1.35376	9.44e-139	FALSE	DEG down
ENSMUSG00000024187.16	Fam234a	9635.27	1.16703	1e-138	FALSE	DEG down
ENSMUSG00000004661.16	Arid3b	1414.18	1.63376	3.98e-138	FALSE	DEG down
ENSMUSG00000031903.8	Pla2g15	8593.76	1.1136	3.8e-137	FALSE	DEG down
ENSMUSG00000028967.11	Errfi1	5755.88	1.46569	4.29e-137	FALSE	DEG down
ENSMUSG00000048200.13	Cracr2b	523.843	2.55522	1.05e-136	FALSE	DEG down
ENSMUSG00000024672.12	Ms4a7	33706.6	1.05436	8.14e-136	FALSE	DEG down
ENSMUSG00000027540.14	Ptpn1	14556.2	1.06594	1.08e-135	FALSE	DEG down
ENSMUSG00000024042.8	Sik1	2162.23	1.85575	1.52e-135	FALSE	DEG down
ENSMUSG00000006219.13	Fblim1	6938.86	1.20318	1.64e-135	FALSE	DEG down
ENSMUSG00000039050.9	Osbpl2	1911.04	1.00127	5.79e-135	FALSE	DEG down
ENSMUSG00000074743.5	Thbd	708.682	2.10271	1.07e-133	FALSE	DEG down
ENSMUSG00000021482.11	Prxl2c	1945.23	1.48352	1.02e-132	FALSE	DEG down
ENSMUSG00000004665.11	Cnn2	1680.83	1.855	1.35e-132	FALSE	DEG down
ENSMUSG00000025104.14	Hdgfl3	800.48	2.6807	2.07e-132	FALSE	DEG down
ENSMUSG00000024975.14	Pdcd4	977.782	2.16492	3.75e-132	FALSE	DEG down
ENSMUSG00000002250.17	Ppard	4187.87	1.97397	7.61e-132	FALSE	DEG down
ENSMUSG00000062082.17	Cd200r4	3234.94	1.4183	1.25e-131	FALSE	DEG down
ENSMUSG00000034522.11	Zfp395	1342.56	2.08413	3.66e-131	FALSE	DEG down
ENSMUSG00000033083.17	Tbc1d4	1265.84	1.98181	7e-131	FALSE	DEG down
ENSMUSG00000032788.16	Pdxk	10170.7	1.50208	1.64e-130	FALSE	DEG down
ENSMUSG00000020376.18	Rnf130	14525.4	1.09978	3.76e-130	FALSE	DEG down
ENSMUSG00000121084.1	NA	618.681	1.89551	7.58e-130	FALSE	DEG down
ENSMUSG00000026826.14	Nr4a2	1726.94	1.84801	9.53e-130	FALSE	DEG down
ENSMUSG00000063889.17	Crem	1168.07	1.99013	1.1e-129	FALSE	DEG down
ENSMUSG00000026207.17	Speg	6086.33	1.35656	1.15e-129	FALSE	DEG down
ENSMUSG00000102418.2	Sh2d1b1	579.27	2.01871	9.03e-129	FALSE	DEG down
ENSMUSG00000025020.12	Slit1	607.334	2.59224	2.41e-128	FALSE	DEG down
ENSMUSG00000052684.5	Jun	7506.05	1.97819	3.05e-128	FALSE	DEG down
ENSMUSG00000031451.7	Gas6	46202.1	1.51622	3.07e-128	FALSE	DEG down
ENSMUSG00000042500.12	Ago4	2011.73	1.72187	1.54e-127	FALSE	DEG down
ENSMUSG00000039813.15	Tbc1d2	2301.86	1.49492	4.95e-127	FALSE	DEG down
ENSMUSG00000025586.18	Cpeb1	606.861	1.93728	5.07e-127	FALSE	DEG down
ENSMUSG00000026764.16	Kif5c	319.171	2.30316	6.59e-127	FALSE	DEG down
ENSMUSG00000006362.17	Cbfa2t3	423.581	3.03835	1.26e-125	FALSE	DEG down
ENSMUSG00000029924.13	Slc37a3	1818.66	1.45237	1.88e-125	FALSE	DEG down
ENSMUSG00000020823.17	Sec14l1	8901.81	1.19223	3.88e-125	FALSE	DEG down
ENSMUSG00000029413.15	Naaa	2587.6	1.3416	5.64e-125	FALSE	DEG down
ENSMUSG00000001768.17	Rin2	5269.06	1.14539	8.78e-125	FALSE	DEG down
ENSMUSG00000002799.7	Jag2	789.459	3.03663	1.93e-123	FALSE	DEG down
ENSMUSG00000021226.8	Acot2	399.206	1.94773	2.01e-123	FALSE	DEG down
ENSMUSG00000086109.4	Gm13391	387.807	2.78873	3.62e-123	FALSE	DEG down
ENSMUSG00000020091.16	Eif4ebp2	9018.71	1.20197	1.73e-122	FALSE	DEG down
ENSMUSG00000016087.14	Fli1	4396.6	1.34325	6.82e-122	FALSE	DEG down
ENSMUSG00000026471.15	Mr1	930.563	1.68123	3.09e-121	FALSE	DEG down
ENSMUSG00000079293.13	Clec7a	9413.56	1.64424	4.55e-121	FALSE	DEG down
ENSMUSG00000040548.17	Tex2	2757.96	1.15669	5.15e-121	FALSE	DEG down
ENSMUSG00000020788.16	Atp2a3	5814.04	1.37646	1.09e-120	FALSE	DEG down
ENSMUSG00000030737.18	Slco2b1	741.275	2.0451	1.17e-120	FALSE	DEG down
ENSMUSG00000016552.14	Foxred2	1098.07	1.36822	1.27e-120	FALSE	DEG down
ENSMUSG00000059439.16	Bcas3	2026.92	1.12228	1.59e-119	FALSE	DEG down
ENSMUSG00000041058.16	Wwp1	26271.4	2.01114	2.96e-119	FALSE	DEG down
ENSMUSG00000025357.9	Dgka	699.607	1.41765	4.27e-119	FALSE	DEG down
ENSMUSG00000054510.7	4930440I19Rik	655.965	1.77598	1.1e-118	FALSE	DEG down
ENSMUSG00000031385.15	Plxnb3	245.113	3.16677	1.19e-118	FALSE	DEG down
ENSMUSG00000074785.6	Plxnc1	14418.8	1.44029	1.24e-118	FALSE	DEG down
ENSMUSG00000027291.16	Vps39	6280.09	1.05848	6.7e-118	FALSE	DEG down
ENSMUSG00000069255.14	Dusp22	2034.47	1.09178	5.01e-117	FALSE	DEG down
ENSMUSG00000010362.10	Rdm1	403.408	2.08815	2.33e-116	FALSE	DEG down
ENSMUSG00000029560.13	Snx8	15060.2	1.47035	5.72e-116	FALSE	DEG down
ENSMUSG00000004383.19	Large1	1804.86	1.06227	1.19e-115	FALSE	DEG down
ENSMUSG00000033863.3	Klf9	1311.52	1.80053	1.86e-115	FALSE	DEG down
ENSMUSG00000032402.13	Smad3	1914.56	1.20556	1.96e-115	FALSE	DEG down
ENSMUSG00000051864.11	Tbc1d22a	6437.17	1.06167	2.09e-115	FALSE	DEG down
ENSMUSG00000035246.17	Pcyt1b	211.803	3.43204	3.03e-115	FALSE	DEG down
ENSMUSG00000002104.12	Rapsn	589.254	2.46322	4.04e-115	FALSE	DEG down
ENSMUSG00000059089.5	Fcgr4	2252.27	1.53742	4.24e-115	FALSE	DEG down
ENSMUSG00000002957.12	Ap2a2	9796.16	1.34617	1.33e-114	FALSE	DEG down
ENSMUSG00000039783.16	Kmo	231.617	4.66741	2.52e-114	FALSE	DEG down
ENSMUSG00000059714.14	Flot1	3372.12	1.57633	4.45e-114	FALSE	DEG down
ENSMUSG00000039616.11	Mocos	4599.57	1.07532	1.23e-113	FALSE	DEG down
ENSMUSG00000028672.14	Hmgcl	4054.74	1.35885	1.78e-113	FALSE	DEG down
ENSMUSG00000024174.10	Pot1b	1641.59	1.3955	3.73e-113	FALSE	DEG down
ENSMUSG00000021703.10	Serinc5	1834.65	1.58272	4.36e-113	FALSE	DEG down
ENSMUSG00000015846.16	Rxra	2448.59	1.28226	1.26e-112	FALSE	DEG down
ENSMUSG00000053799.9	Exoc6	2153.61	1.06305	1.96e-112	FALSE	DEG down
ENSMUSG00000052557.12	Gan	6331.01	1.48955	6.84e-112	FALSE	DEG down
ENSMUSG00000074342.5	I830077J02Rik	692.524	1.77487	4.32e-111	FALSE	DEG down
ENSMUSG00000064043.16	Trerf1	2496.36	1.27197	5.11e-111	FALSE	DEG down
ENSMUSG00000031216.14	Stard8	5113.28	1.24417	2.68e-110	FALSE	DEG down
ENSMUSG00000097296.2	NA	1441.14	1.82397	4.46e-110	FALSE	DEG down
ENSMUSG00000039914.7	Coq10a	1400.12	1.31707	1.26e-109	FALSE	DEG down
ENSMUSG00000041040.13	Fam117b	1951.1	1.33274	2.48e-109	FALSE	DEG down
ENSMUSG00000015852.14	Fcrl2	29419.1	1.15077	9.54e-109	FALSE	DEG down
ENSMUSG00000008384.9	Sertad1	8014.35	1.95581	1.35e-108	FALSE	DEG down
ENSMUSG00000061758.14	Akr1b10	3123.81	1.02017	1.86e-108	FALSE	DEG down
ENSMUSG00000027318.18	Adam33	560.283	2.16084	3.27e-108	FALSE	DEG down
ENSMUSG00000040345.11	Arhgap9	5656.58	1.51008	5.32e-108	FALSE	DEG down
ENSMUSG00000035621.14	Midn	7749.29	1.9217	6.39e-108	FALSE	DEG down
ENSMUSG00000070390.13	Nlrp1b	2197.24	1.36491	1.04e-107	FALSE	DEG down
ENSMUSG00000032218.8	Ccnb2	5058.49	1.21029	1.3e-107	FALSE	DEG down
ENSMUSG00000041797.8	Abca9	1021.36	2.42154	1.62e-107	FALSE	DEG down
ENSMUSG00000008855.18	Hdac5	7666.03	1.70251	8.63e-107	FALSE	DEG down
ENSMUSG00000018931.4	Natd1	2223.77	1.19086	1.36e-106	FALSE	DEG down
ENSMUSG00000028716.16	Pdzk1ip1	462.276	2.15294	1.47e-106	FALSE	DEG down
ENSMUSG00000031728.11	Zfp821	729.99	1.7255	4.54e-106	FALSE	DEG down
ENSMUSG00000121500.1	Pisd-ps1	537.387	1.88602	2.65e-105	FALSE	DEG down
ENSMUSG00000057191.15	AB124611	5276.86	1.09207	5.16e-105	FALSE	DEG down
ENSMUSG00000039031.17	Arhgap18	9621.46	1.42661	2.48e-104	FALSE	DEG down
ENSMUSG00000032010.16	Usp2	947.683	1.48395	2.56e-104	FALSE	DEG down
ENSMUSG00000115230.3	NA	869.125	1.3753	3.05e-104	FALSE	DEG down
ENSMUSG00000083282.4	Ctsf	806.328	1.57856	3.63e-104	FALSE	DEG down
ENSMUSG00000048249.15	Crebrf	4322.4	2.14672	4.06e-104	FALSE	DEG down
ENSMUSG00000036853.6	Mcoln3	2345.24	1.18341	7.06e-104	FALSE	DEG down
ENSMUSG00000085129.3	NA	267.796	3.34865	7.66e-104	FALSE	DEG down
ENSMUSG00000022667.19	Cd200r1	4709.09	1.16033	1.6e-103	FALSE	DEG down
ENSMUSG00000035919.17	Bbs9	831.587	1.45733	5.56e-103	FALSE	DEG down
ENSMUSG00000073468.13	Sft2d1	4192.63	1.0353	1.28e-102	FALSE	DEG down
ENSMUSG00000040848.12	Sft2d2	9014.65	1.12558	2.66e-102	FALSE	DEG down
ENSMUSG00000090035.4	Galnt4	1675.5	1.28076	6.58e-101	FALSE	DEG down
ENSMUSG00000034758.13	Tle6	407.676	1.89319	9.29e-101	FALSE	DEG down
ENSMUSG00000059013.13	Sh2d3c	2111.35	1.49638	1.47e-100	FALSE	DEG down
ENSMUSG00000030083.12	Abtb1	1692.02	1.82656	1.59e-100	FALSE	DEG down
ENSMUSG00000034247.10	Plekhm1	13744.3	1.1735	2.44e-100	FALSE	DEG down
ENSMUSG00000022807.10	Osbpl11	4306.93	1.08301	4.35e-100	FALSE	DEG down
ENSMUSG00000025008.16	Tctn3	1057.03	1.24457	1.27e-99	FALSE	DEG down
ENSMUSG00000021690.11	Jmy	1914.91	1.82511	2.01e-99	FALSE	DEG down
ENSMUSG00000037049.10	Smpd1	2320.37	1.09879	1.95e-98	FALSE	DEG down
ENSMUSG00000022540.17	Rogdi	1036.52	1.56931	2.48e-98	FALSE	DEG down
ENSMUSG00000042682.11	Selenok	6664.98	1.03763	2.64e-98	FALSE	DEG down
ENSMUSG00000028565.19	Nfia	299.517	2.09416	4.84e-98	FALSE	DEG down
ENSMUSG00000024897.10	Apba1	1120.73	1.25845	1.3e-97	FALSE	DEG down
ENSMUSG00000030844.12	Rgs10	12250.8	1.09174	2.13e-97	FALSE	DEG down
ENSMUSG00000049191.13	Rtl5	1015.49	1.19212	2.4e-97	FALSE	DEG down
ENSMUSG00000015542.18	Nat9	925.356	1.57204	2.8e-97	FALSE	DEG down
ENSMUSG00000018819.11	Lsp1	24086	1.04153	3.06e-97	FALSE	DEG down
ENSMUSG00000050103.19	Agmo	289.423	2.09553	3.55e-97	FALSE	DEG down
ENSMUSG00000024013.16	Fgd2	4842.55	1.36137	5.26e-97	FALSE	DEG down
ENSMUSG00000017309.12	Cd300lg	441.576	1.95787	8.27e-97	FALSE	DEG down
ENSMUSG00000027339.16	Rassf2	8540.94	1.14002	1.24e-96	FALSE	DEG down
ENSMUSG00000047388.11	Atmin	2447.61	1.04592	2.3e-96	FALSE	DEG down
ENSMUSG00000019960.9	Dusp6	2189.59	2.06656	6.46e-96	FALSE	DEG down
ENSMUSG00000042700.17	Sipa1l1	1726.5	1.14126	1.17e-95	FALSE	DEG down
ENSMUSG00000024193.9	Phf1	919.26	1.64208	2.16e-95	FALSE	DEG down
ENSMUSG00000109243.2	NA	274.804	3.1707	3.37e-95	FALSE	DEG down
ENSMUSG00000035944.18	Ttc38	640.578	1.52964	3.51e-95	FALSE	DEG down
ENSMUSG00000022788.17	Fgd4	5992.44	1.99903	4.79e-95	FALSE	DEG down
ENSMUSG00000109715.3	NA	666.299	1.76132	7.24e-95	FALSE	DEG down
ENSMUSG00000037348.16	Paqr7	3747.42	1.5549	1.01e-94	FALSE	DEG down
ENSMUSG00000015711.9	Prune1	1890.65	1.21583	5.26e-94	FALSE	DEG down
ENSMUSG00000019944.15	Rhobtb1	534.529	1.79705	7.15e-94	FALSE	DEG down
ENSMUSG00000025034.10	Trim8	7585.16	1.44298	1.25e-93	FALSE	DEG down
ENSMUSG00000078439.10	Smim24	590.609	1.93363	2.36e-93	FALSE	DEG down
ENSMUSG00000024036.17	Slc37a1	437.219	1.63797	3.7e-93	FALSE	DEG down
ENSMUSG00000112095.2	Sros1	301.926	3.03702	6.24e-93	FALSE	DEG down
ENSMUSG00000045917.18	Tmem268	2983.09	1.01261	4.24e-92	FALSE	DEG down
ENSMUSG00000039206.14	Daglb	5169.73	1.07696	5.34e-92	FALSE	DEG down
ENSMUSG00000000876.12	Pxmp4	829.602	1.42444	7.43e-92	FALSE	DEG down
ENSMUSG00000027997.10	Casp6	1111.3	1.18153	1.37e-91	FALSE	DEG down
ENSMUSG00000090213.2	Peds1	18081.4	1.06016	3.95e-91	FALSE	DEG down
ENSMUSG00000030956.16	Fam53b	2808.26	1.06258	4e-91	FALSE	DEG down
ENSMUSG00000036469.17	Marchf1	2166.5	1.6853	6.32e-91	FALSE	DEG down
ENSMUSG00000024986.13	Hhex	2478.76	1.43965	8.49e-91	FALSE	DEG down
ENSMUSG00000049643.16	2310022A10Rik	6310.08	1.56447	1.72e-90	FALSE	DEG down
ENSMUSG00000075327.11	Zbtb2	1976.88	1.15337	2.39e-90	FALSE	DEG down
ENSMUSG00000015745.10	Plekho1	14372	1.20739	3.26e-90	FALSE	DEG down
ENSMUSG00000014470.5	Rnf166	2424.24	1.25078	4.09e-90	FALSE	DEG down
ENSMUSG00000026712.4	Mrc1	42623.2	1.70761	4.3e-90	FALSE	DEG down
ENSMUSG00000048930.13	Tada3	1602.45	1.21228	4.32e-90	FALSE	DEG down
ENSMUSG00000027630.14	Tbl1xr1	6406.09	1.10091	7.28e-90	FALSE	DEG down
ENSMUSG00000031214.14	Ophn1	2586.71	1.41031	1.22e-89	FALSE	DEG down
ENSMUSG00000006411.13	Nectin4	1343.51	1.35916	1.69e-89	FALSE	DEG down
ENSMUSG00000020319.10	Wdpcp	284.308	1.94454	2.07e-89	FALSE	DEG down
ENSMUSG00000055538.8	Zcchc24	1555.98	1.64277	2.59e-89	FALSE	DEG down
ENSMUSG00000015202.14	Cnksr3	309.895	2.29042	3.01e-89	FALSE	DEG down
ENSMUSG00000026433.14	Rab29	1450.64	1.1507	4.32e-89	FALSE	DEG down
ENSMUSG00000049103.15	Ccr2	2725.49	1.5689	4.36e-89	FALSE	DEG down
ENSMUSG00000039485.9	Tspyl4	316.556	2.22579	7.13e-89	FALSE	DEG down
ENSMUSG00000031714.10	Gab1	770.205	1.62185	9.6e-89	FALSE	DEG down
ENSMUSG00000047123.9	Ticam1	3421.75	1.17408	1.22e-88	FALSE	DEG down
ENSMUSG00000059479.8	B3gnt8	2392.45	1.91764	1.98e-88	FALSE	DEG down
ENSMUSG00000000326.14	Comt	4673.6	1.33605	3.25e-88	FALSE	DEG down
ENSMUSG00000034265.9	Zdhhc14	3766.47	1.36034	5.1e-88	FALSE	DEG down
ENSMUSG00000036775.14	Decr2	1445.88	1.04771	1.07e-87	FALSE	DEG down
ENSMUSG00000039382.13	Wdr45	481.423	1.56495	1.16e-87	FALSE	DEG down
ENSMUSG00000029860.17	Zyx	12878.8	1.52456	2.13e-87	FALSE	DEG down
ENSMUSG00000037111.10	Setd7	3636.15	1.18148	2.2e-87	FALSE	DEG down
ENSMUSG00000045165.7	AI467606	1663.47	1.33584	2.79e-87	FALSE	DEG down
ENSMUSG00000032549.8	Rab6b	364.827	1.67739	2.87e-87	FALSE	DEG down
ENSMUSG00000038393.15	Txnip	12012.8	1.08306	4.65e-87	FALSE	DEG down
ENSMUSG00000028957.13	Per3	643.261	1.58992	8.24e-87	FALSE	DEG down
ENSMUSG00000015702.14	Anxa9	523.369	1.52318	1.08e-86	FALSE	DEG down
ENSMUSG00000041132.12	N4bp2l1	1840.94	1.0242	1.13e-86	FALSE	DEG down
ENSMUSG00000003623.5	Crot	1909.26	1.29819	5.45e-86	FALSE	DEG down
ENSMUSG00000020644.10	Id2	37897.5	1.33256	6.05e-86	FALSE	DEG down
ENSMUSG00000039208.16	Metrnl	13116.2	1.3615	3.29e-85	FALSE	DEG down
ENSMUSG00000057342.16	Sphk2	5334.99	1.21328	3.68e-84	FALSE	DEG down
ENSMUSG00000052142.16	Rasal3	2225.48	1.33897	4.79e-84	FALSE	DEG down
ENSMUSG00000025993.11	Slc40a1	6414.96	1.97341	6.56e-84	FALSE	DEG down
ENSMUSG00000034354.18	Mtmr3	7235.34	1.0064	7.58e-84	FALSE	DEG down
ENSMUSG00000054893.16	Zfp667	527.608	1.58036	1.08e-83	FALSE	DEG down
ENSMUSG00000025464.16	Paox	1009.37	1.46144	1.88e-83	FALSE	DEG down
ENSMUSG00000044485.5	Klk1b11	329.129	2.33697	2.71e-83	FALSE	DEG down
ENSMUSG00000044092.9	C130050O18Rik	337.688	1.9046	3.54e-83	FALSE	DEG down
ENSMUSG00000055148.8	Klf2	2202.67	2.4288	6.41e-83	FALSE	DEG down
ENSMUSG00000018347.17	Zkscan6	997.441	1.23889	6.7e-83	FALSE	DEG down
ENSMUSG00000040209.13	Zfp704	2696.72	1.23256	9.09e-83	FALSE	DEG down
ENSMUSG00000026365.16	Cfh	3113.28	1.55733	1.27e-82	FALSE	DEG down
ENSMUSG00000037887.12	Dusp8	501.495	2.44834	1.84e-82	FALSE	DEG down
ENSMUSG00000008845.10	Cd163	1294.06	1.96233	4.39e-82	FALSE	DEG down
ENSMUSG00000052934.15	Fbxo31	898.537	1.58205	4.51e-82	FALSE	DEG down
ENSMUSG00000048924.15	Ccdc125	177.098	2.31637	5.74e-82	FALSE	DEG down
ENSMUSG00000050777.8	Tmem37	2293.57	1.71936	1.44e-81	FALSE	DEG down
ENSMUSG00000004609.12	Cd33	12724.7	1.26445	1.53e-81	FALSE	DEG down
ENSMUSG00000038286.12	Bphl	1145.79	1.22883	1.96e-81	FALSE	DEG down
ENSMUSG00000097328.8	Tnfsf12	2880.83	1.36742	2.97e-81	FALSE	DEG down
ENSMUSG00000036555.15	Iqce	1268.49	1.14172	3.85e-81	FALSE	DEG down
ENSMUSG00000036862.16	Dchs1	285.975	2.22278	5.66e-81	FALSE	DEG down
ENSMUSG00000028737.16	Aldh4a1	468.879	1.80278	6.01e-81	FALSE	DEG down
ENSMUSG00000036052.15	Dnajb5	1057.42	1.16954	7.93e-81	FALSE	DEG down
ENSMUSG00000027935.15	Rab13	679.576	1.19161	1.07e-80	FALSE	DEG down
ENSMUSG00000032606.8	Nicn1	659.296	1.32925	1.23e-80	FALSE	DEG down
ENSMUSG00000074749.11	Kiz	762.314	1.29371	1.27e-80	FALSE	DEG down
ENSMUSG00000041845.12	Rhod	503.082	1.78694	1.44e-80	FALSE	DEG down
ENSMUSG00000046675.8	Lyset	3337.16	1.10047	1.6e-80	FALSE	DEG down
ENSMUSG00000019876.16	Pkib	2384.21	1.31599	3.7e-80	FALSE	DEG down
ENSMUSG00000028229.12	Rmdn1	538.97	1.4789	1.96e-79	FALSE	DEG down
ENSMUSG00000033319.6	Fem1c	7883.63	1.00327	2.6e-79	FALSE	DEG down
ENSMUSG00000042745.10	Id1	5142.19	2.27739	3.52e-79	FALSE	DEG down
ENSMUSG00000020733.4	Nherf1	8769.74	1.09949	7.96e-79	FALSE	DEG down
ENSMUSG00000002731.7	Prkra	1382	1.02567	8.8e-79	FALSE	DEG down
ENSMUSG00000027253.16	Lrp4	643.943	1.35308	9.26e-79	FALSE	DEG down
ENSMUSG00000023191.10	P3h3	821.264	1.378	1.36e-78	FALSE	DEG down
ENSMUSG00000014554.14	Dguok	855.687	1.39693	1.58e-78	FALSE	DEG down
ENSMUSG00000027287.15	Snap23	9647.6	1.06306	2.89e-78	FALSE	DEG down
ENSMUSG00000074607.12	Tox2	891.954	1.5618	3.66e-78	FALSE	DEG down
ENSMUSG00000019822.13	Smpd2	745.596	1.49083	4.78e-78	FALSE	DEG down
ENSMUSG00000071324.12	Armc2	135.044	2.97373	6.38e-78	FALSE	DEG down
ENSMUSG00000103966.2	NA	346.723	2.38207	1.21e-77	FALSE	DEG down
ENSMUSG00000120224.1	2810001A02Rik	1121.93	2.12864	1.37e-77	FALSE	DEG down
ENSMUSG00000117814.2	NA	193.139	2.51206	2.15e-77	FALSE	DEG down
ENSMUSG00000039568.7	Ubald1	4035.19	1.53881	4.45e-77	FALSE	DEG down
ENSMUSG00000003484.5	Cyp4f18	598.592	1.61567	5.88e-77	FALSE	DEG down
ENSMUSG00000068854.8	H2bc21	410.109	1.51867	7.24e-77	FALSE	DEG down
ENSMUSG00000019763.12	Rmnd1	908.347	1.22116	4.09e-76	FALSE	DEG down
ENSMUSG00000002396.9	Ocel1	1037.98	1.27121	4.79e-76	FALSE	DEG down
ENSMUSG00000047821.17	Trim16	1327.02	1.07575	6.17e-76	FALSE	DEG down
ENSMUSG00000022419.17	Deptor	1605.39	1.62193	7.25e-76	FALSE	DEG down
ENSMUSG00000027331.16	Knstrn	2613.65	1.09152	2.2e-75	FALSE	DEG down
ENSMUSG00000047875.7	Gpr157	2191.83	1.25608	2.79e-75	FALSE	DEG down
ENSMUSG00000002409.19	Dyrk1b	558.522	1.75339	5.38e-75	FALSE	DEG down
ENSMUSG00000015790.17	Surf1	1842.99	1.04919	1.27e-74	FALSE	DEG down
ENSMUSG00000023963.11	Cyp39a1	138.341	3.13222	2.57e-74	FALSE	DEG down
ENSMUSG00000033454.7	Zbtb1	2513.9	1.48732	3.3e-74	FALSE	DEG down
ENSMUSG00000039873.5	Neurl2	434.484	2.61041	4.95e-74	FALSE	DEG down
ENSMUSG00000024101.16	Washc1	3052.49	1.19473	6.58e-74	FALSE	DEG down
ENSMUSG00000062861.9	Zfp28	1251.39	1.18014	1.21e-73	FALSE	DEG down
ENSMUSG00000121135.1	Hmga2-ps1	1832.03	1.64765	2.12e-73	FALSE	DEG down
ENSMUSG00000025355.8	Mmp19	1359.83	1.11706	3.57e-73	FALSE	DEG down
ENSMUSG00000027239.15	Mdk	350.419	1.92472	4.69e-73	FALSE	DEG down
ENSMUSG00000030315.16	Vgll4	1565.35	1.11471	5.24e-73	FALSE	DEG down
ENSMUSG00000001552.15	Jup	775.206	2.0148	1.06e-72	FALSE	DEG down
ENSMUSG00000052331.15	Ankrd44	5755.72	1.23213	1.45e-72	FALSE	DEG down
ENSMUSG00000023274.15	Cd4	238.174	1.87082	1.46e-72	FALSE	DEG down
ENSMUSG00000076431.5	Sox4	287.521	2.7225	1.58e-72	FALSE	DEG down
ENSMUSG00000037337.12	Map4k1	1113.12	1.1103	2.28e-72	FALSE	DEG down
ENSMUSG00000034771.16	Tle2	232.733	2.0004	3.77e-72	FALSE	DEG down
ENSMUSG00000070002.8	Ell	2550.44	1.03192	5.42e-72	FALSE	DEG down
ENSMUSG00000025402.13	Nab2	4787.89	1.96111	6.57e-72	FALSE	DEG down
ENSMUSG00000020883.19	Fbxl20	2953	1.42044	8.85e-72	FALSE	DEG down
ENSMUSG00000021752.15	Kctd6	972.017	1.17669	1.7e-71	FALSE	DEG down
ENSMUSG00000076435.4	Acsf2	473.677	1.37606	2.17e-71	FALSE	DEG down
ENSMUSG00000040016.17	Ptger3	195.31	2.46324	2.39e-71	FALSE	DEG down
ENSMUSG00000041515.11	Irf8	8909.84	1.2353	2.89e-71	FALSE	DEG down
ENSMUSG00000037573.6	Tob1	1255.25	1.25035	3.82e-71	FALSE	DEG down
ENSMUSG00000017400.11	Stac2	1269.3	1.29626	6.63e-71	FALSE	DEG down
ENSMUSG00000027508.16	Pag1	1740.22	1.22276	7.45e-71	FALSE	DEG down
ENSMUSG00000028019.10	Pdgfc	699.061	1.77894	8.32e-71	FALSE	DEG down
ENSMUSG00000028917.15	Plekhm2	14612.2	1.15776	1.33e-70	FALSE	DEG down
ENSMUSG00000022516.11	Nudt16l1	1656.94	1.0442	1.54e-70	FALSE	DEG down
ENSMUSG00000025223.16	Ldb1	5538.26	1.00536	1.75e-70	FALSE	DEG down
ENSMUSG00000024248.15	Cox7a2l	11267	1.14136	3.1e-70	FALSE	DEG down
ENSMUSG00000028689.15	Ccdc163	760.45	1.2584	5.61e-70	FALSE	DEG down
ENSMUSG00000021356.11	Irf4	444.404	1.93122	8.67e-70	FALSE	DEG down
ENSMUSG00000018672.16	Copz2	466.73	1.55058	9.05e-70	FALSE	DEG down
ENSMUSG00000041633.15	Kctd12b	694.838	2.25576	9.84e-70	FALSE	DEG down
ENSMUSG00000031133.13	Arhgef6	13069.5	1.08195	3.01e-69	FALSE	DEG down
ENSMUSG00000046768.14	Rhoj	493.16	1.47081	1.31e-68	FALSE	DEG down
ENSMUSG00000036622.16	Atp13a2	19531.3	1.53955	2.16e-68	FALSE	DEG down
ENSMUSG00000120309.1	NA	104.332	4.42681	2.22e-68	FALSE	DEG down
ENSMUSG00000019254.17	Ppp1r12c	9582.12	1.18295	4.87e-68	FALSE	DEG down
ENSMUSG00000103174.3	NA	244.355	1.6391	5.16e-68	FALSE	DEG down
ENSMUSG00000037685.16	Atp8a1	4956.84	1.22081	9.01e-68	FALSE	DEG down
ENSMUSG00000052563.14	D930048N14Rik	263.65	2.60773	9.6e-68	FALSE	DEG down
ENSMUSG00000001053.16	N4bp3	841.771	2.28797	2.03e-67	FALSE	DEG down
ENSMUSG00000042507.16	Mideas	6160.31	1.25106	2.18e-67	FALSE	DEG down
ENSMUSG00000040855.16	Reps2	3668.27	1.53696	2.35e-67	FALSE	DEG down
ENSMUSG00000045287.7	Rtn4rl1	158.003	2.79857	2.57e-67	FALSE	DEG down
ENSMUSG00000018427.9	Ypel2	665.42	2.0013	2.78e-67	FALSE	DEG down
ENSMUSG00000022469.18	Rapgef3	405.729	2.03002	3.54e-67	FALSE	DEG down
ENSMUSG00000033318.8	Gstt2	474.965	1.42592	6.75e-67	FALSE	DEG down
ENSMUSG00000006154.14	Eps8l1	381.103	2.02597	1.35e-66	FALSE	DEG down
ENSMUSG00000007872.4	Id3	9813.31	1.55661	1.79e-66	FALSE	DEG down
ENSMUSG00000034438.17	Gbp8	210.751	2.36804	1.89e-66	FALSE	DEG down
ENSMUSG00000048163.14	Selplg	11818.2	1.07697	2.33e-66	FALSE	DEG down
ENSMUSG00000017493.13	Igfbp4	22773.4	1.13679	3.43e-66	FALSE	DEG down
ENSMUSG00000040746.16	Rnf167	1648.63	1.02629	7.78e-66	FALSE	DEG down
ENSMUSG00000039686.15	Zer1	1058.57	1.16294	1.26e-65	FALSE	DEG down
ENSMUSG00000034485.11	Uaca	1021.1	1.18152	1.71e-65	FALSE	DEG down
ENSMUSG00000046329.15	Slc25a23	1043.43	1.05766	2.43e-65	FALSE	DEG down
ENSMUSG00000097101.5	1810034E14Rik	242.41	1.80819	3.26e-65	FALSE	DEG down
ENSMUSG00000031755.7	Bbs2	266.446	1.63554	3.43e-65	FALSE	DEG down
ENSMUSG00000043510.13	Hscb	1014.16	1.42094	5.58e-65	FALSE	DEG down
ENSMUSG00000020888.17	Dvl2	2287.36	1.03661	6.62e-65	FALSE	DEG down
ENSMUSG00000020234.11	Tektip1	460.72	1.82515	6.65e-65	FALSE	DEG down
ENSMUSG00000004187.12	Kifc2	182.997	2.29049	8.52e-65	FALSE	DEG down
ENSMUSG00000040624.19	Plekhg1	478.411	1.89879	1.59e-64	FALSE	DEG down
ENSMUSG00000117679.2	Apbb3	1018.47	1.09353	2.1e-64	FALSE	DEG down
ENSMUSG00000062127.12	Cttnbp2nl	12815.9	1.00268	4.09e-64	FALSE	DEG down
ENSMUSG00000053560.6	Ier2	4756.7	1.90879	8.49e-64	FALSE	DEG down
ENSMUSG00000050628.7	Ubald2	1721.76	1.31253	8.79e-64	FALSE	DEG down
ENSMUSG00000041025.16	Iffo2	1585.1	1.12108	1.03e-63	FALSE	DEG down
ENSMUSG00000064215.14	Ifi27	1854.28	1.05378	1.16e-63	FALSE	DEG down
ENSMUSG00000020102.16	Slc16a7	2752.07	1.44188	2.43e-63	FALSE	DEG down
ENSMUSG00000037971.11	Cfap68	619.542	1.22806	2.44e-63	FALSE	DEG down
ENSMUSG00000021460.18	Auh	1244.53	1.01358	2.73e-63	FALSE	DEG down
ENSMUSG00000042694.18	Stn1	560.788	1.17089	5.79e-63	FALSE	DEG down
ENSMUSG00000051790.16	Nlgn2	561.78	1.26269	6.64e-63	FALSE	DEG down
ENSMUSG00000039109.18	F13a1	1472.94	1.5345	6.69e-63	FALSE	DEG down
ENSMUSG00000014353.16	Tmem87b	5127.77	1.14319	1.17e-62	FALSE	DEG down
ENSMUSG00000078851.5	H2ac25	363.605	2.05627	1.56e-62	FALSE	DEG down
ENSMUSG00000027589.15	Pcmtd2	1459.72	1.26604	2.01e-62	FALSE	DEG down
ENSMUSG00000068264.12	Ap5s1	998.411	1.20338	2.21e-62	FALSE	DEG down
ENSMUSG00000010021.14	Kif19a	235.373	2.00118	2.3e-62	FALSE	DEG down
ENSMUSG00000032733.7	Snx33	1241.1	1.02171	2.63e-62	FALSE	DEG down
ENSMUSG00000038637.16	Lrrc56	201.247	2.02629	2.64e-62	FALSE	DEG down
ENSMUSG00000021676.11	Iqgap2	5117.55	1.04091	3.69e-62	FALSE	DEG down
ENSMUSG00000039899.6	Fgl2	2526.48	1.09719	4.17e-62	FALSE	DEG down
ENSMUSG00000085761.3	NA	206.94	2.30125	4.73e-62	FALSE	DEG down
ENSMUSG00000020653.13	Klf11	485.741	1.38793	6.85e-62	FALSE	DEG down
ENSMUSG00000013622.16	Atraid	3187.34	1.03928	7.09e-62	FALSE	DEG down
ENSMUSG00000028278.15	Rragd	3561.69	1.13461	9.61e-62	FALSE	DEG down
ENSMUSG00000029810.16	Tmem176b	3542.08	1.60789	1.13e-61	FALSE	DEG down
ENSMUSG00000028031.7	Dkk2	90.2943	4.74333	1.54e-61	FALSE	DEG down
ENSMUSG00000060012.10	Kif13b	8029.59	1.06422	1.64e-61	FALSE	DEG down
ENSMUSG00000046456.15	Tmem150b	222.563	2.13781	2.01e-61	FALSE	DEG down
ENSMUSG00000038418.8	Egr1	6695.5	3.71732	2.92e-61	FALSE	DEG down
ENSMUSG00000032067.7	Pts	1254.79	1.09142	2.93e-61	FALSE	DEG down
ENSMUSG00000073405.7	NA	320.757	1.71112	4.43e-61	FALSE	DEG down
ENSMUSG00000044991.11	Shld1	315.264	1.84641	6.53e-61	FALSE	DEG down
ENSMUSG00000055200.8	Sertad3	1120.73	1.11114	6.61e-61	FALSE	DEG down
ENSMUSG00000032377.9	Plscr4	1194.28	1.14096	9.32e-61	FALSE	DEG down
ENSMUSG00000023966.9	Rsph9	295.172	2.01782	1.24e-60	FALSE	DEG down
ENSMUSG00000049516.10	Spty2d1	7073.42	1.08998	1.75e-60	FALSE	DEG down
ENSMUSG00000022346.18	Myc	5994.67	1.31671	2.85e-60	FALSE	DEG down
ENSMUSG00000117444.3	NA	148.308	2.75115	3.82e-60	FALSE	DEG down
ENSMUSG00000047090.14	Tmem198b	493.887	1.44533	4.4e-60	FALSE	DEG down
ENSMUSG00000074217.9	Misp3	131.154	2.61042	4.73e-60	FALSE	DEG down
ENSMUSG00000021646.10	Mccc2	698.901	1.12518	4.76e-60	FALSE	DEG down
ENSMUSG00000053580.17	Tanc2	2738.38	1.27736	6.02e-60	FALSE	DEG down
ENSMUSG00000078317.7	F8a	381.898	1.58519	7.59e-60	FALSE	DEG down
ENSMUSG00000095123.2	NA	737.676	1.28009	9.71e-60	FALSE	DEG down
ENSMUSG00000032489.18	Kif9	196.649	2.10145	1.12e-59	FALSE	DEG down
ENSMUSG00000055553.17	Kxd1	2518.01	1.0296	1.2e-59	FALSE	DEG down
ENSMUSG00000032561.16	Acp3	206.66	2.0136	1.42e-59	FALSE	DEG down
ENSMUSG00000074570.15	Cass4	344.025	2.06172	1.8e-59	FALSE	DEG down
ENSMUSG00000038811.14	Gngt2	2257.81	1.14055	3.6e-59	FALSE	DEG down
ENSMUSG00000027346.16	Gpcpd1	4385.13	1.06001	4.05e-59	FALSE	DEG down
ENSMUSG00000032842.14	Abcc10	385.379	1.31994	4.39e-59	FALSE	DEG down
ENSMUSG00000031556.7	Tm2d2	5205.83	1.07795	8.76e-59	FALSE	DEG down
ENSMUSG00000030826.20	Bcat2	2980.72	1.03321	9.57e-59	FALSE	DEG down
ENSMUSG00000050022.17	Amz1	3102.54	1.62165	1e-58	FALSE	DEG down
ENSMUSG00000030630.17	Fah	163.534	1.91425	1.13e-58	FALSE	DEG down
ENSMUSG00000068957.2	4930589L23Rik	195.611	1.94189	1.19e-58	FALSE	DEG down
ENSMUSG00000026068.12	Il18rap	454.522	1.3335	1.52e-58	FALSE	DEG down
ENSMUSG00000028238.7	Atp6v0d2	2241.85	1.23451	1.92e-58	FALSE	DEG down
ENSMUSG00000018102.6	H2bc4	1806.37	1.65055	1.99e-58	FALSE	DEG down
ENSMUSG00000049086.9	Bmyc	194.223	2.05668	1.58e-57	FALSE	DEG down
ENSMUSG00000034744.14	Nagk	4119.47	1.07408	1.6e-57	FALSE	DEG down
ENSMUSG00000044749.14	Abca6	179.603	2.88353	1.98e-57	FALSE	DEG down
ENSMUSG00000067199.5	Frat1	141.689	3.33567	3.06e-57	FALSE	DEG down
ENSMUSG00000098055.3	NA	394.138	1.64764	3.34e-57	FALSE	DEG down
ENSMUSG00000039166.17	Akap7	457.517	1.44228	4.1e-57	FALSE	DEG down
ENSMUSG00000116995.3	Gm21926	694.23	1.04422	4.82e-57	FALSE	DEG down
ENSMUSG00000045867.11	Cradd	358.547	1.48216	1.09e-56	FALSE	DEG down
ENSMUSG00000030265.15	Kras	7103.28	1.0283	1.22e-56	FALSE	DEG down
ENSMUSG00000034216.13	Vps18	10924	1.10844	1.33e-56	FALSE	DEG down
ENSMUSG00000016756.18	Cmah	552.27	1.96414	2.83e-56	FALSE	DEG down
ENSMUSG00000000869.13	Il4	211.057	2.18747	3.21e-56	FALSE	DEG down
ENSMUSG00000001588.13	Acap1	318.586	1.63197	8.02e-56	FALSE	DEG down
ENSMUSG00000056185.6	Snx32	907.436	1.06707	8.43e-56	FALSE	DEG down
ENSMUSG00000042647.14	Acad12	462.289	1.20476	9.34e-56	FALSE	DEG down
ENSMUSG00000120697.1	NA	305.541	1.52844	1.02e-55	FALSE	DEG down
ENSMUSG00000025579.15	Gaa	7978.79	1.01255	1.13e-55	FALSE	DEG down
ENSMUSG00000033066.18	Gas7	10133.8	1.07086	1.23e-55	FALSE	DEG down
ENSMUSG00000121008.1	NA	240.787	2.29071	1.24e-55	FALSE	DEG down
ENSMUSG00000046731.6	Kctd11	1117.34	1.36678	1.44e-55	FALSE	DEG down
ENSMUSG00000069792.6	Wfdc17	8767.33	1.08612	1.52e-55	FALSE	DEG down
ENSMUSG00000060275.15	Nrg2	100.707	4.22616	1.65e-55	FALSE	DEG down
ENSMUSG00000029833.18	Trim24	1241.29	1.10335	1.8e-55	FALSE	DEG down
ENSMUSG00000030122.13	Ptms	20130.8	1.38237	1.92e-55	FALSE	DEG down
ENSMUSG00000022236.11	Ropn1l	288.716	1.64224	4.42e-55	FALSE	DEG down
ENSMUSG00000001665.12	Gstt3	440.281	1.18146	4.9e-55	FALSE	DEG down
ENSMUSG00000040537.18	Adam22	310.271	2.03114	5.27e-55	FALSE	DEG down
ENSMUSG00000037509.22	Arhgef4	255.143	1.71054	7.05e-55	FALSE	DEG down
ENSMUSG00000085213.3	NA	185.576	2.79988	8.07e-55	FALSE	DEG down
ENSMUSG00000026121.14	Sema4c	678.977	1.29299	9.2e-55	FALSE	DEG down
ENSMUSG00000029455.15	Aldh2	39473.6	1.10901	1.19e-54	FALSE	DEG down
ENSMUSG00000027765.7	P2ry1	596.717	1.31959	1.6e-54	FALSE	DEG down
ENSMUSG00000038545.14	Cul7	1151.38	1.19582	1.75e-54	FALSE	DEG down
ENSMUSG00000083677.2	Gm11699	229.949	2.21908	2.16e-54	FALSE	DEG down
ENSMUSG00000043881.10	Kbtbd7	1239.39	1.23343	2.9e-54	FALSE	DEG down
ENSMUSG00000015605.7	Srf	3617.15	1.16568	3.16e-54	FALSE	DEG down
ENSMUSG00000024962.14	Vegfb	1781.43	1.1196	3.39e-54	FALSE	DEG down
ENSMUSG00000091119.3	Ccdc152	165.915	2.41876	3.45e-54	FALSE	DEG down
ENSMUSG00000022090.11	Pdlim2	1416.71	1.23872	4.05e-54	FALSE	DEG down
ENSMUSG00000036353.14	P2ry12	680.502	1.55547	4.72e-54	FALSE	DEG down
ENSMUSG00000107758.2	NA	386.915	1.10768	6.88e-54	FALSE	DEG down
ENSMUSG00000029299.15	Abcg3	317.501	2.33488	7.35e-54	FALSE	DEG down
ENSMUSG00000072949.7	Acot1	114.73	2.68705	9.15e-54	FALSE	DEG down
ENSMUSG00000036181.3	H1f2	8938.29	1.85323	1.03e-53	FALSE	DEG down
ENSMUSG00000036820.13	Amdhd2	4297.04	1.32843	1.36e-53	FALSE	DEG down
ENSMUSG00000049281.17	Scn3b	261.982	1.61618	3.28e-53	FALSE	DEG down
ENSMUSG00000041935.11	Rimoc1	4702.29	1.1973	4.28e-53	FALSE	DEG down
ENSMUSG00000024049.16	Myom1	109.358	2.53684	6.03e-53	FALSE	DEG down
ENSMUSG00000048965.10	Mrgpre	311.767	1.46562	9.31e-53	FALSE	DEG down
ENSMUSG00000039217.14	Il18	491.145	1.19118	1.3e-52	FALSE	DEG down
ENSMUSG00000035640.19	Cbarp	287.66	2.04792	1.45e-52	FALSE	DEG down
ENSMUSG00000040957.16	Cables1	93.4634	3.2856	3.04e-52	FALSE	DEG down
ENSMUSG00000040327.17	Cul9	2457.22	1.03429	3.48e-52	FALSE	DEG down
ENSMUSG00000038893.13	Fam117a	171.248	1.81055	3.54e-52	FALSE	DEG down
ENSMUSG00000023993.8	Treml1	256.907	1.2876	3.64e-52	FALSE	DEG down
ENSMUSG00000025195.10	Dnmbp	1460.61	1.02246	4.82e-52	FALSE	DEG down
ENSMUSG00000087528.2	NA	470.998	1.75249	5.76e-52	FALSE	DEG down
ENSMUSG00000026988.16	Wdsub1	584.993	1.04094	7.04e-52	FALSE	DEG down
ENSMUSG00000038872.11	Zfhx3	2361.1	1.22768	7.66e-52	FALSE	DEG down
ENSMUSG00000061723.19	Tnnt3	186.727	2.5971	1.56e-51	FALSE	DEG down
ENSMUSG00000059108.5	Ifitm6	718.352	1.64314	1.98e-51	FALSE	DEG down
ENSMUSG00000086316.9	Nbdy	858.955	1.14662	2.69e-51	FALSE	DEG down
ENSMUSG00000038520.16	Tbc1d17	2772.84	1.02773	3.43e-51	FALSE	DEG down
ENSMUSG00000094626.2	Tmem121b	101.977	2.95625	4.38e-51	FALSE	DEG down
ENSMUSG00000020623.12	Map2k6	201.449	1.85113	7.13e-51	FALSE	DEG down
ENSMUSG00000027602.10	Map1lc3a	987.8	1.45261	1.11e-50	FALSE	DEG down
ENSMUSG00000023026.17	Dip2b	5514.98	1.00052	1.13e-50	FALSE	DEG down
ENSMUSG00000025436.13	Atp23	316.741	1.57248	1.18e-50	FALSE	DEG down
ENSMUSG00000121093.1	NA	356.624	1.83282	1.57e-50	FALSE	DEG down
ENSMUSG00000034570.13	Inpp5j	98.8462	2.6374	1.62e-50	FALSE	DEG down
ENSMUSG00000089832.9	Shkbp1	2321.1	1.04451	1.79e-50	FALSE	DEG down
ENSMUSG00000026748.14	Plxdc2	3325.23	1.18206	5.68e-50	FALSE	DEG down
ENSMUSG00000030207.16	Fam234b	755.226	1.02553	6.15e-50	FALSE	DEG down
ENSMUSG00000001062.19	Vps9d1	1298.51	1.04352	6.76e-50	FALSE	DEG down
ENSMUSG00000019768.17	Esr1	458.934	1.47526	1.65e-49	FALSE	DEG down
ENSMUSG00000079164.11	Tlr5	182.262	2.22654	1.69e-49	FALSE	DEG down
ENSMUSG00000005237.15	Dnah2	169.203	3.20069	1.91e-49	FALSE	DEG down
ENSMUSG00000060224.5	Pyroxd2	211.924	1.82805	1.97e-49	FALSE	DEG down
ENSMUSG00000090173.9	Fbxw10	107.916	3.01351	2.02e-49	FALSE	DEG down
ENSMUSG00000097365.8	C030034L19Rik	165.285	2.46131	2.63e-49	FALSE	DEG down
ENSMUSG00000087259.9	2610035D17Rik	216.473	2.02669	3.66e-49	FALSE	DEG down
ENSMUSG00000022899.11	Slc15a2	326.81	1.53152	5e-49	FALSE	DEG down
ENSMUSG00000025494.9	Sigirr	239.552	1.86123	9.12e-49	FALSE	DEG down
ENSMUSG00000107355.3	AI839979	483.449	1.72342	1.42e-48	FALSE	DEG down
ENSMUSG00000034789.9	Rab24	918.511	1.11951	1.49e-48	FALSE	DEG down
ENSMUSG00000066687.6	Zbtb16	152.743	2.32808	1.67e-48	FALSE	DEG down
ENSMUSG00000092607.10	NA	1100.8	1.03592	2.7e-48	FALSE	DEG down
ENSMUSG00000034786.18	Gpsm3	3083.24	1.05028	3.01e-48	FALSE	DEG down
ENSMUSG00000027605.19	Acss2	334.4	1.30347	3.09e-48	FALSE	DEG down
ENSMUSG00000040093.17	Bmf	401.542	1.55723	3.42e-48	FALSE	DEG down
ENSMUSG00000040472.16	Rabggta	1310.85	1.11931	3.52e-48	FALSE	DEG down
ENSMUSG00000034168.8	Irf2bpl	5888.14	1.47389	3.58e-48	FALSE	DEG down
ENSMUSG00000004933.18	Matk	797.878	1.64722	3.69e-48	FALSE	DEG down
ENSMUSG00000062646.13	Ganc	794.97	1.31585	4.66e-48	FALSE	DEG down
ENSMUSG00000038204.14	Asb10	95.1865	5.91229	5.82e-48	FALSE	DEG down
ENSMUSG00000046031.8	Calhm6	308.362	1.81548	9.86e-48	FALSE	DEG down
ENSMUSG00000026048.17	Ercc5	671.272	1.03242	1.32e-47	FALSE	DEG down
ENSMUSG00000030323.14	Ift122	695.694	1.13477	1.74e-47	FALSE	DEG down
ENSMUSG00000038550.11	Ciart	440.314	1.90769	2.34e-47	FALSE	DEG down
ENSMUSG00000071203.7	Naip5	2164.32	1.0008	3.66e-47	FALSE	DEG down
ENSMUSG00000042826.14	Fgf11	334.248	1.62769	3.87e-47	FALSE	DEG down
ENSMUSG00000021384.15	Susd3	2628.75	1.50692	5.39e-47	FALSE	DEG down
ENSMUSG00000068551.13	Zfp467	507.004	1.40081	6.03e-47	FALSE	DEG down
ENSMUSG00000035967.16	Ints6l	4137.31	1.24034	7.75e-47	FALSE	DEG down
ENSMUSG00000053004.10	Hrh1	152.197	1.92345	1.18e-46	FALSE	DEG down
ENSMUSG00000000244.18	Tspan32	911.036	1.02358	1.48e-46	FALSE	DEG down
ENSMUSG00000026126.16	Ptpn18	1882.27	1.16045	1.5e-46	FALSE	DEG down
ENSMUSG00000018381.16	Abi3	290.854	1.67932	1.52e-46	FALSE	DEG down
ENSMUSG00000033429.11	Mcee	1001.12	1.00904	1.1e-45	FALSE	DEG down
ENSMUSG00000120034.1	NA	177.791	1.92138	1.92e-45	FALSE	DEG down
ENSMUSG00000005986.17	Ankrd13d	407.052	1.25162	1.98e-45	FALSE	DEG down
ENSMUSG00000041560.13	Nop53	6793.27	1.22768	2.02e-45	FALSE	DEG down
ENSMUSG00000029060.18	Mib2	1787.54	1.20157	2.73e-45	FALSE	DEG down
ENSMUSG00000032657.16	Entrep3	784.093	1.08477	3.11e-45	FALSE	DEG down
ENSMUSG00000073412.7	Lst1	2798	1.1978	9.71e-45	FALSE	DEG down
ENSMUSG00000020900.16	Myh10	308.711	1.45019	1.31e-44	FALSE	DEG down
ENSMUSG00000033705.18	Stard9	8484.45	1.18481	1.44e-44	FALSE	DEG down
ENSMUSG00000020099.9	Unc5b	526.891	2.17283	1.97e-44	FALSE	DEG down
ENSMUSG00000024253.10	Dync2li1	190.766	1.75327	3e-44	FALSE	DEG down
ENSMUSG00000040557.15	Mettl27	602.866	1.01152	3.54e-44	FALSE	DEG down
ENSMUSG00000059554.13	Ccdc28a	405.692	1.13396	3.62e-44	FALSE	DEG down
ENSMUSG00000022574.8	Naprt	348.516	1.77056	4e-44	FALSE	DEG down
ENSMUSG00000040964.17	Arhgef10l	4325.84	1.04681	5.78e-44	FALSE	DEG down
ENSMUSG00000026649.15	Cfap126	114.227	2.06886	1.12e-43	FALSE	DEG down
ENSMUSG00000050967.6	Creg2	779.973	1.02904	2.82e-43	FALSE	DEG down
ENSMUSG00000031355.17	Arhgap6	1496.97	1.11355	4.31e-43	FALSE	DEG down
ENSMUSG00000120333.1	NA	123.156	2.0851	5.14e-43	FALSE	DEG down
ENSMUSG00000000686.12	Abhd15	121.582	1.9658	5.47e-43	FALSE	DEG down
ENSMUSG00000118449.2	Gm3625	92.2584	2.57617	5.9e-43	FALSE	DEG down
ENSMUSG00000104835.6	Gm5547	285.771	2.2017	6.27e-43	FALSE	DEG down
ENSMUSG00000039713.18	Plekhg5	127.193	1.97844	6.8e-43	FALSE	DEG down
ENSMUSG00000073155.13	Stmp1	4386.12	1.04232	8.52e-43	FALSE	DEG down
ENSMUSG00000075273.5	Ift70b	236.279	1.52964	1.65e-42	FALSE	DEG down
ENSMUSG00000089762.4	Ier5l	462.434	4.14414	1.81e-42	FALSE	DEG down
ENSMUSG00000035459.19	Stab2	80.4821	3.04186	2.13e-42	FALSE	DEG down
ENSMUSG00000053158.11	Fes	14679.3	1.00453	2.39e-42	FALSE	DEG down
ENSMUSG00000034156.17	Tspoap1	534.272	1.20496	3.45e-42	FALSE	DEG down
ENSMUSG00000022436.17	Sh3bp1	1376.98	1.38698	5.27e-42	FALSE	DEG down
ENSMUSG00000085873.3	Ttc39aos1	132.966	2.07953	5.39e-42	FALSE	DEG down
ENSMUSG00000021754.18	Map3k1	4455.46	1.16106	5.97e-42	FALSE	DEG down
ENSMUSG00000031480.16	Thsd1	200.853	1.60409	7.71e-42	FALSE	DEG down
ENSMUSG00000043085.15	Tmem82	335.192	1.328	1.32e-41	FALSE	DEG down
ENSMUSG00000073242.5	Dnmt3aos	313.205	1.54548	1.63e-41	FALSE	DEG down
ENSMUSG00000011256.17	Adam19	655.417	1.12283	2.09e-41	FALSE	DEG down
ENSMUSG00000006344.18	Ggt5	114.027	2.35984	2.13e-41	FALSE	DEG down
ENSMUSG00000059851.16	Kmt5c	1545.21	1.05691	2.76e-41	FALSE	DEG down
ENSMUSG00000106019.3	NA	146.165	2.16874	2.76e-41	FALSE	DEG down
ENSMUSG00000032192.10	Gnb5	382.111	1.17477	3.85e-41	FALSE	DEG down
ENSMUSG00000020397.16	Med7	1575.97	1.00131	5.21e-41	FALSE	DEG down
ENSMUSG00000096606.3	Tpbgl	245.885	1.34269	5.46e-41	FALSE	DEG down
ENSMUSG00000064254.7	Ethe1	808.33	1.06498	5.57e-41	FALSE	DEG down
ENSMUSG00000026791.15	Slc2a8	1483.53	1.15202	5.68e-41	FALSE	DEG down
ENSMUSG00000032436.18	Cmtm7	5560.98	1.12215	6.2e-41	FALSE	DEG down
ENSMUSG00000079429.10	Mroh2a	495.053	1.08659	1e-40	FALSE	DEG down
ENSMUSG00000039989.8	Cbx4	871.479	1.02309	1.32e-40	FALSE	DEG down
ENSMUSG00000029166.15	Mapre3	419.009	1.36014	1.5e-40	FALSE	DEG down
ENSMUSG00000109005.2	NA	680.818	2.59943	1.52e-40	FALSE	DEG down
ENSMUSG00000029469.15	Ift81	133.559	2.02783	1.63e-40	FALSE	DEG down
ENSMUSG00000025491.15	Ifitm1	286.916	1.4448	1.9e-40	FALSE	DEG down
ENSMUSG00000037649.11	H2-DMa	1576.61	1.09243	2.22e-40	FALSE	DEG down
ENSMUSG00000028796.18	Phc2	7994.44	1.02389	2.71e-40	FALSE	DEG down
ENSMUSG00000043795.11	Prr33	244.986	1.6046	2.71e-40	FALSE	DEG down
ENSMUSG00000073096.12	Lrrc61	413.22	1.0644	3.62e-40	FALSE	DEG down
ENSMUSG00000068744.13	Psrc1	523.199	1.09307	3.75e-40	FALSE	DEG down
ENSMUSG00000121059.1	NA	1721.33	1.13248	3.8e-40	FALSE	DEG down
ENSMUSG00000023367.15	Tmem176a	1389.75	1.40188	4.36e-40	FALSE	DEG down
ENSMUSG00000021775.12	Nr1d2	4226.24	1.1717	4.83e-40	FALSE	DEG down
ENSMUSG00000120233.1	NA	71.0304	3.39815	5.53e-40	FALSE	DEG down
ENSMUSG00000079003.4	Samd1	1275.66	1.01868	6.49e-40	FALSE	DEG down
ENSMUSG00000036599.11	Chst12	2113.01	1.11278	1e-39	FALSE	DEG down
ENSMUSG00000021186.10	Fbln5	242.364	1.83931	1.51e-39	FALSE	DEG down
ENSMUSG00000074252.3	Gm10654	127.999	2.4734	1.89e-39	FALSE	DEG down
ENSMUSG00000041126.17	H2az2	2444.39	1.07013	5.3e-39	FALSE	DEG down
ENSMUSG00000024570.8	Rbfa	1013.83	1.03793	5.55e-39	FALSE	DEG down
ENSMUSG00000048240.16	Gng7	352.584	1.32263	6.32e-39	FALSE	DEG down
ENSMUSG00000000693.11	Loxl3	357.685	1.32937	8.4e-39	FALSE	DEG down
ENSMUSG00000044068.9	NA	413.987	1.11588	9.45e-39	FALSE	DEG down
ENSMUSG00000041420.19	Meis3	513.554	1.2369	9.85e-39	FALSE	DEG down
ENSMUSG00000021483.9	Cdk20	1855.67	1.10648	1.06e-38	FALSE	DEG down
ENSMUSG00000046006.7	Gapt	241.518	1.51486	1.66e-38	FALSE	DEG down
ENSMUSG00000055862.8	Izumo4	197.158	1.65593	3.31e-38	FALSE	DEG down
ENSMUSG00000121091.1	NA	157.301	2.02882	3.53e-38	FALSE	DEG down
ENSMUSG00000020423.7	Btg2	3842.36	1.60592	3.56e-38	FALSE	DEG down
ENSMUSG00000059336.15	Slc14a1	90.6366	2.97923	4.45e-38	FALSE	DEG down
ENSMUSG00000002395.15	Use1	3596.63	1.02528	4.82e-38	FALSE	DEG down
ENSMUSG00000086938.11	4930481A15Rik	73.1859	2.51144	8.31e-38	FALSE	DEG down
ENSMUSG00000025422.11	Agap2	323.148	1.21663	9.96e-38	FALSE	DEG down
ENSMUSG00000097729.4	NA	322.196	1.31869	3.51e-37	FALSE	DEG down
ENSMUSG00000000531.6	Tamalin	214.681	2.0329	4.02e-37	FALSE	DEG down
ENSMUSG00000036430.9	Tbcc	1134.52	1.43172	4.24e-37	FALSE	DEG down
ENSMUSG00000055866.10	Per2	383.447	1.19027	4.86e-37	FALSE	DEG down
ENSMUSG00000044551.14	9930012K11Rik	189.176	1.54367	7.77e-37	FALSE	DEG down
ENSMUSG00000026069.16	Il1rl1	112.214	1.7525	8.14e-37	FALSE	DEG down
ENSMUSG00000021238.12	Aldh6a1	794.728	1.06144	8.57e-37	FALSE	DEG down
ENSMUSG00000054000.6	Tusc1	646.754	1.4733	8.97e-37	FALSE	DEG down
ENSMUSG00000073678.5	Pgap1	4621.85	1.33094	1.15e-36	FALSE	DEG down
ENSMUSG00000093803.6	Ppp2r3d	2431.78	1.42193	1.73e-36	FALSE	DEG down
ENSMUSG00000061175.13	Fnip2	46415.8	1.0987	1.81e-36	FALSE	DEG down
ENSMUSG00000027488.13	Snta1	692.718	1.20782	2.35e-36	FALSE	DEG down
ENSMUSG00000021087.19	Rtn1	228.591	1.31796	2.53e-36	FALSE	DEG down
ENSMUSG00000054728.18	Phactr1	138.151	1.88339	3.8e-36	FALSE	DEG down
ENSMUSG00000117916.3	9630028I04Rik	67.5797	3.18864	4.06e-36	FALSE	DEG down
ENSMUSG00000062753.15	Smim29	1787.16	1.14003	4.36e-36	FALSE	DEG down
ENSMUSG00000071648.5	Rom1	274.247	1.26915	9.21e-36	FALSE	DEG down
ENSMUSG00000072568.5	Lratd2	1153.3	1.32218	9.56e-36	FALSE	DEG down
ENSMUSG00000090939.2	NA	281.198	2.34303	1.1e-35	FALSE	DEG down
ENSMUSG00000120999.1	NA	660.516	1.00354	1.24e-35	FALSE	DEG down
ENSMUSG00000086742.10	Gm16201	197.922	1.50587	1.69e-35	FALSE	DEG down
ENSMUSG00000032298.14	Neil1	446.409	1.08479	2.42e-35	FALSE	DEG down
ENSMUSG00000050373.14	Snx21	596.101	1.02833	3.1e-35	FALSE	DEG down
ENSMUSG00000105867.3	Tmem217rt	498.77	1.23138	3.55e-35	FALSE	DEG down
ENSMUSG00000030727.13	Rabep2	1052.48	1.0836	5.48e-35	FALSE	DEG down
ENSMUSG00000121096.1	NA	260.542	1.24714	6.03e-35	FALSE	DEG down
ENSMUSG00000045211.6	Nudt18	1037.56	1.12552	6.92e-35	FALSE	DEG down
ENSMUSG00000052928.10	Ctif	501.096	1.0994	8.27e-35	FALSE	DEG down
ENSMUSG00000078122.6	Mir223hg	1363.94	1.18505	9.3e-35	FALSE	DEG down
ENSMUSG00000023990.19	Tfeb	3315.06	1.02607	1.17e-34	FALSE	DEG down
ENSMUSG00000026077.16	Npas2	118.109	2.3955	1.32e-34	FALSE	DEG down
ENSMUSG00000038954.15	Supt3	453.027	1.14383	1.69e-34	FALSE	DEG down
ENSMUSG00000020205.9	Phlda1	673.94	1.44626	1.78e-34	FALSE	DEG down
ENSMUSG00000095332.3	NA	790.344	1.10871	3.52e-34	FALSE	DEG down
ENSMUSG00000095105.3	Edaradd	136.171	1.65026	1.64e-33	FALSE	DEG down
ENSMUSG00000026073.14	Il1r2	311.253	1.42572	2.13e-33	FALSE	DEG down
ENSMUSG00000025193.15	Cutc	609.183	1.0844	3.83e-33	FALSE	DEG down
ENSMUSG00000037638.6	Zbtb42	1379.43	1.07818	4.71e-33	FALSE	DEG down
ENSMUSG00000028555.16	Ttc39a	267.323	1.18567	5.19e-33	FALSE	DEG down
ENSMUSG00000040146.10	Rgl3	132.213	1.70868	5.86e-33	FALSE	DEG down
ENSMUSG00000027505.3	Fam209	122.706	2.03051	6.43e-33	FALSE	DEG down
ENSMUSG00000029557.8	Mrm2	433.57	1.10468	1.15e-32	FALSE	DEG down
ENSMUSG00000058056.17	Palld	915.087	1.00746	1.16e-32	FALSE	DEG down
ENSMUSG00000017418.15	Arl5b	3555.62	1.03295	1.3e-32	FALSE	DEG down
ENSMUSG00002075134.1	NA	97.6075	1.78152	1.45e-32	FALSE	DEG down
ENSMUSG00000026023.17	Cdk15	176.895	1.78181	1.62e-32	FALSE	DEG down
ENSMUSG00000031791.9	Tmem38a	231.224	1.30051	2.17e-32	FALSE	DEG down
ENSMUSG00000029059.10	Prxl2b	890.313	1.13454	2.26e-32	FALSE	DEG down
ENSMUSG00000038451.14	Spsb2	1873.37	1.12857	2.3e-32	FALSE	DEG down
ENSMUSG00000030329.12	Pianp	367.898	1.14017	2.35e-32	FALSE	DEG down
ENSMUSG00000031098.19	Syt8	130.878	1.40803	2.81e-32	FALSE	DEG down
ENSMUSG00000100280.4	NA	120.747	2.0624	2.89e-32	FALSE	DEG down
ENSMUSG00000021253.8	Tgfb3	179.616	2.02364	3.31e-32	FALSE	DEG down
ENSMUSG00000004814.11	Ccl24	76.2401	3.56481	3.79e-32	FALSE	DEG down
ENSMUSG00000026807.9	Ak8	97.5733	2.4904	3.98e-32	FALSE	DEG down
ENSMUSG00000107002.2	Ncbp2as2	1868.04	1.12231	5.99e-32	FALSE	DEG down
ENSMUSG00000074213.4	Gm10642	91.7926	2.93308	7.77e-32	FALSE	DEG down
ENSMUSG00000052302.7	Tbc1d30	144.041	1.51261	8.25e-32	FALSE	DEG down
ENSMUSG00000033032.16	Afap1l1	108.355	1.77371	8.72e-32	FALSE	DEG down
ENSMUSG00000038894.8	Irs2	3788.86	1.06432	8.97e-32	FALSE	DEG down
ENSMUSG00000074899.7	Sptbn5	341.51	1.19229	9.88e-32	FALSE	DEG down
ENSMUSG00000026866.18	Kynu	76.905	2.81632	1.35e-31	FALSE	DEG down
ENSMUSG00000032718.5	Mansc1	212.997	1.25665	1.37e-31	FALSE	DEG down
ENSMUSG00000054723.7	Vmac	431.482	1.05638	1.54e-31	FALSE	DEG down
ENSMUSG00000004552.17	Ctse	472.283	1.04945	1.58e-31	FALSE	DEG down
ENSMUSG00000044229.10	Nxpe4	309.568	1.01248	1.7e-31	FALSE	DEG down
ENSMUSG00000036304.15	Zdhhc23	84.1213	2.33787	1.85e-31	FALSE	DEG down
ENSMUSG00000090799.3	Klhl33	60.2399	2.84045	2.2e-31	FALSE	DEG down
ENSMUSG00000052605.13	Isoc2b	314.686	1.28689	2.68e-31	FALSE	DEG down
ENSMUSG00000050675.8	Gp1ba	149.633	1.40102	3.56e-31	FALSE	DEG down
ENSMUSG00000116632.3	NA	297.781	1.19111	4.53e-31	FALSE	DEG down
ENSMUSG00000043015.16	Nemp2	369.876	1.16614	4.77e-31	FALSE	DEG down
ENSMUSG00000103009.3	NA	421.196	1.11768	4.87e-31	FALSE	DEG down
ENSMUSG00000111171.2	NA	82.1431	2.03727	5.98e-31	FALSE	DEG down
ENSMUSG00000033082.11	Clec1a	70.572	2.80422	7.25e-31	FALSE	DEG down
ENSMUSG00000039450.12	Dcxr	2270.39	1.00569	1.16e-30	FALSE	DEG down
ENSMUSG00000033985.18	Tesk2	282.231	1.40111	1.76e-30	FALSE	DEG down
ENSMUSG00000049709.5	Nlrp10	231.662	1.09614	1.87e-30	FALSE	DEG down
ENSMUSG00000048232.13	Fbxo10	294.215	1.15706	2.19e-30	FALSE	DEG down
ENSMUSG00000031465.7	Angpt2	236.33	1.2377	2.31e-30	FALSE	DEG down
ENSMUSG00000034614.15	Pik3ip1	136.213	1.87552	3.76e-30	FALSE	DEG down
ENSMUSG00000020377.16	Ltc4s	305.633	1.50129	3.84e-30	FALSE	DEG down
ENSMUSG00000021061.16	Sptb	286.388	1.12364	6.02e-30	FALSE	DEG down
ENSMUSG00000021411.17	Pxdc1	396.441	1.5019	1.54e-29	FALSE	DEG down
ENSMUSG00000104069.2	NA	61.8218	3.05146	1.66e-29	FALSE	DEG down
ENSMUSG00000026162.9	Nhej1	368.603	1.13614	1.92e-29	FALSE	DEG down
ENSMUSG00000037493.7	Cib2	137.2	1.73426	2.16e-29	FALSE	DEG down
ENSMUSG00000093622.3	NA	171.314	1.72172	2.43e-29	FALSE	DEG down
ENSMUSG00000097004.2	NA	98.1376	2.41939	2.65e-29	FALSE	DEG down
ENSMUSG00000025176.15	Hoga1	129.772	1.51083	4.63e-29	FALSE	DEG down
ENSMUSG00000024856.11	Cdk2ap2	1788.45	1.13592	5.17e-29	FALSE	DEG down
ENSMUSG00000049285.5	Mblac1	214.734	1.42678	7.04e-29	FALSE	DEG down
ENSMUSG00000028211.12	Trp53inp1	2872.45	1.1806	8.17e-29	FALSE	DEG down
ENSMUSG00000106758.2	NA	62.8103	2.50827	1.06e-28	FALSE	DEG down
ENSMUSG00000070858.13	Nicol1	95.0464	3.25317	1.06e-28	FALSE	DEG down
ENSMUSG00000017767.4	Spata25	56.6302	2.85756	1.14e-28	FALSE	DEG down
ENSMUSG00000061039.6	Or8b53	558.599	1.04599	1.36e-28	FALSE	DEG down
ENSMUSG00000026489.14	Coq8a	352.866	1.01577	1.41e-28	FALSE	DEG down
ENSMUSG00000030041.10	M1ap	142.517	1.59625	2.5e-28	FALSE	DEG down
ENSMUSG00000054517.10	Trim65	774.492	1.01103	2.69e-28	FALSE	DEG down
ENSMUSG00000120680.1	NA	76.2921	2.05625	4.13e-28	FALSE	DEG down
ENSMUSG00000060591.10	Ifitm2	5261.94	1.11732	4.29e-28	FALSE	DEG down
ENSMUSG00000104951.2	NA	94.0032	2.15033	4.84e-28	FALSE	DEG down
ENSMUSG00000033871.15	Ppargc1b	185.334	1.81051	5.08e-28	FALSE	DEG down
ENSMUSG00000001247.17	Lsr	228.009	1.41946	1.34e-27	FALSE	DEG down
ENSMUSG00000025893.9	Kbtbd3	198.471	1.34552	2.21e-27	FALSE	DEG down
ENSMUSG00000024854.5	Pold4	718.73	1.00135	2.29e-27	FALSE	DEG down
ENSMUSG00000104415.2	NA	305.736	1.50505	2.36e-27	FALSE	DEG down
ENSMUSG00000000881.13	Dlg3	171.33	1.19708	2.54e-27	FALSE	DEG down
ENSMUSG00000041538.17	H2-Ob	143.044	1.30079	2.61e-27	FALSE	DEG down
ENSMUSG00000037846.19	Rtkn2	55.7886	2.37956	2.77e-27	FALSE	DEG down
ENSMUSG00000031497.11	Tnfsf13b	247.351	1.17319	3.36e-27	FALSE	DEG down
ENSMUSG00000090622.2	A930033H14Rik	58.6171	2.8524	3.39e-27	FALSE	DEG down
ENSMUSG00000105283.3	NA	64.6994	2.33969	4.78e-27	FALSE	DEG down
ENSMUSG00000110218.2	Tincr	130.388	1.54702	5.27e-27	FALSE	DEG down
ENSMUSG00000075592.11	Nynrin	123.056	1.80116	5.55e-27	FALSE	DEG down
ENSMUSG00000073002.10	Vamp5	110.598	2.12258	6.4e-27	FALSE	DEG down
ENSMUSG00000087221.4	NA	54.6469	2.5759	6.74e-27	FALSE	DEG down
ENSMUSG00000056418.5	BC043934	93.0944	2.31319	7.92e-27	FALSE	DEG down
ENSMUSG00000086851.2	A430108G06Rik	57.6769	2.62659	8.42e-27	FALSE	DEG down
ENSMUSG00000024421.17	Lama3	469.854	1.49875	8.48e-27	FALSE	DEG down
ENSMUSG00000069899.4	Sft2d1rt	409.217	1.11896	1.01e-26	FALSE	DEG down
ENSMUSG00000031097.16	Tnni2	364.08	1.19737	1.03e-26	FALSE	DEG down
ENSMUSG00000061859.18	Patj	60.5849	2.52065	1.08e-26	FALSE	DEG down
ENSMUSG00000120920.1	NA	104.456	1.71058	1.16e-26	FALSE	DEG down
ENSMUSG00000094562.6	Trav13-4-dv7	67.0768	2.49567	1.28e-26	FALSE	DEG down
ENSMUSG00000040502.6	Marchf9	232.198	1.13133	1.37e-26	FALSE	DEG down
ENSMUSG00000071176.11	Arhgef10	194.849	1.27638	1.68e-26	FALSE	DEG down
ENSMUSG00000006019.16	Dhx34	1890.71	1.02788	1.96e-26	FALSE	DEG down
ENSMUSG00000081058.6	H3c15	76.2698	2.87701	2.12e-26	FALSE	DEG down
ENSMUSG00000060512.8	0610040J01Rik	50.3814	2.93234	3.4e-26	FALSE	DEG down
ENSMUSG00000026632.18	Tatdn3	319.771	1.21181	3.42e-26	FALSE	DEG down
ENSMUSG00000025701.13	Alox5	948.026	1.00984	4.17e-26	FALSE	DEG down
ENSMUSG00000062980.16	Cped1	181.905	1.58049	5.34e-26	FALSE	DEG down
ENSMUSG00000036792.13	Mbd5	832.858	1.08522	7.74e-26	FALSE	DEG down
ENSMUSG00000097414.3	NA	56.039	2.70581	9e-26	FALSE	DEG down
ENSMUSG00000053749.13	Gm9920	64.9091	2.59689	9.67e-26	FALSE	DEG down
ENSMUSG00000066191.13	Anks6	244.535	1.07183	9.77e-26	FALSE	DEG down
ENSMUSG00000038349.11	Plcl1	170.101	1.23667	1.09e-25	FALSE	DEG down
ENSMUSG00000097792.3	NA	105.94	1.6452	1.17e-25	FALSE	DEG down
ENSMUSG00000039781.15	Cep131	517.002	1.32939	1.23e-25	FALSE	DEG down
ENSMUSG00000093424.5	NA	94.4737	1.61409	1.57e-25	FALSE	DEG down
ENSMUSG00000113722.3	Snhg10	107.731	1.54148	1.77e-25	FALSE	DEG down
ENSMUSG00000023959.11	Clic5	72.136	2.17242	1.79e-25	FALSE	DEG down
ENSMUSG00000060376.8	Bckdha	825.544	1.00302	1.83e-25	FALSE	DEG down
ENSMUSG00000029346.13	Srrd	521.579	1.04043	2.03e-25	FALSE	DEG down
ENSMUSG00000093577.2	NA	143.564	1.59997	2.73e-25	FALSE	DEG down
ENSMUSG00000113769.2	5033406O09Rik	91.866	1.68862	4.16e-25	FALSE	DEG down
ENSMUSG00000052407.18	Ccdc171	129.144	1.55702	4.37e-25	FALSE	DEG down
ENSMUSG00000026809.16	Spaca9	51.5873	2.43456	4.66e-25	FALSE	DEG down
ENSMUSG00000031765.9	Mt1	9740.63	1.23483	6.04e-25	FALSE	DEG down
ENSMUSG00000045903.10	Npas4	53.7555	2.75419	6.28e-25	FALSE	DEG down
ENSMUSG00000037185.10	Krt80	72.0408	1.82626	9.64e-25	FALSE	DEG down
ENSMUSG00000031828.10	Klhl36	448.296	1.1252	1.68e-24	FALSE	DEG down
ENSMUSG00000110647.4	NA	58.1243	2.56482	1.7e-24	FALSE	DEG down
ENSMUSG00000056458.17	Mok	130.28	1.35701	2.59e-24	FALSE	DEG down
ENSMUSG00000121584.1	Tmem276	400.631	1.15376	4.05e-24	FALSE	DEG down
ENSMUSG00000052920.17	Prkg1	258.238	1.26097	4.11e-24	FALSE	DEG down
ENSMUSG00000037683.15	Armc3	72.5701	1.85328	4.87e-24	FALSE	DEG down
ENSMUSG00000005580.12	Adcy9	924.382	1.00606	5.55e-24	FALSE	DEG down
ENSMUSG00000038195.7	Rilp	237.048	1.00901	5.75e-24	FALSE	DEG down
ENSMUSG00000034868.10	Myl12b	309.218	1.02379	1.07e-23	FALSE	DEG down
ENSMUSG00000107317.2	NA	102.99	1.6601	1.09e-23	FALSE	DEG down
ENSMUSG00000101655.3	2310040G24Rik	158.712	1.30283	1.23e-23	FALSE	DEG down
ENSMUSG00000028082.15	Sh3d19	252.899	1.13607	1.3e-23	FALSE	DEG down
ENSMUSG00000085088.2	NA	290.587	1.02955	2.05e-23	FALSE	DEG down
ENSMUSG00000068758.9	Il3ra	2195.4	1.22682	2.28e-23	FALSE	DEG down
ENSMUSG00000022562.16	Oplah	172.694	1.27193	2.72e-23	FALSE	DEG down
ENSMUSG00000050106.19	Tmc8	331.645	1.00759	3.95e-23	FALSE	DEG down
ENSMUSG00000096210.3	H1f0	4294.21	1.48447	4.49e-23	FALSE	DEG down
ENSMUSG00000121039.1	NA	72.5764	1.69939	5.19e-23	FALSE	DEG down
ENSMUSG00000103520.2	NA	171.314	1.40874	5.37e-23	FALSE	DEG down
ENSMUSG00000097944.3	A130014A01Rik	110.455	1.85433	5.67e-23	FALSE	DEG down
ENSMUSG00000040987.16	Mill2	98.526	1.31935	5.9e-23	FALSE	DEG down
ENSMUSG00000040522.6	Tlr8	5328.98	1.42819	6.02e-23	FALSE	DEG down
ENSMUSG00000101856.2	1700096K18Rik	119.835	1.6785	7.77e-23	FALSE	DEG down
ENSMUSG00000071711.13	Mpst	972.739	1.01562	8.41e-23	FALSE	DEG down
ENSMUSG00000035699.9	Slc51a	65.0811	1.95645	9.36e-23	FALSE	DEG down
ENSMUSG00000027408.8	Cpxm1	142.53	1.3661	9.42e-23	FALSE	DEG down
ENSMUSG00000106205.2	NA	66.3138	2.05824	1.12e-22	FALSE	DEG down
ENSMUSG00000097832.3	NA	72.3991	2.06829	1.31e-22	FALSE	DEG down
ENSMUSG00000023495.14	Pcbp4	645.684	1.03205	1.34e-22	FALSE	DEG down
ENSMUSG00000055818.3	A230083G16Rik	84.9815	1.85736	1.8e-22	FALSE	DEG down
ENSMUSG00000120094.1	NA	129.281	1.22498	3.12e-22	FALSE	DEG down
ENSMUSG00000044788.11	Fads6	126.284	1.23755	3.8e-22	FALSE	DEG down
ENSMUSG00000074361.12	C5ar2	655.708	1.35393	4.52e-22	FALSE	DEG down
ENSMUSG00000027329.10	Spef1	291.936	1.0632	4.85e-22	FALSE	DEG down
ENSMUSG00000028807.3	Zbtb8a	186.859	1.03836	5.42e-22	FALSE	DEG down
ENSMUSG00000029001.16	Fbxo44	239.723	1.03479	9.25e-22	FALSE	DEG down
ENSMUSG00000117297.2	NA	73.9365	1.96761	9.35e-22	FALSE	DEG down
ENSMUSG00000041012.5	Cmtm8	137.794	1.53071	9.57e-22	FALSE	DEG down
ENSMUSG00000031847.9	1700030J22Rik	81.5345	1.6665	1.87e-21	FALSE	DEG down
ENSMUSG00000038022.12	Mindy4	100.131	1.61305	1.96e-21	FALSE	DEG down
ENSMUSG00000042616.9	Oscp1	177.552	1.128	2.05e-21	FALSE	DEG down
ENSMUSG00000032066.10	Bco2	113.834	1.78366	2.54e-21	FALSE	DEG down
ENSMUSG00000054065.13	Pkp3	64.372	2.16188	3.73e-21	FALSE	DEG down
ENSMUSG00000074355.3	NA	100.358	1.51096	5.52e-21	FALSE	DEG down
ENSMUSG00000097397.3	Gm16861	230.626	1.24357	5.6e-21	FALSE	DEG down
ENSMUSG00000043419.12	Rnf227	127.066	1.27914	6.45e-21	FALSE	DEG down
ENSMUSG00000025558.20	Dock9	195.577	1.12362	7.41e-21	FALSE	DEG down
ENSMUSG00000069609.8	Cd300ld4	53.036	2.11504	7.5e-21	FALSE	DEG down
ENSMUSG00000029149.15	Krtcap3	153.956	1.38311	9.81e-21	FALSE	DEG down
ENSMUSG00000109876.2	NA	51.2062	2.56579	9.83e-21	FALSE	DEG down
ENSMUSG00000032352.17	Lrrc1	96.3035	1.46201	9.94e-21	FALSE	DEG down
ENSMUSG00000074657.6	Kif5a	133.471	1.318	1.09e-20	FALSE	DEG down
ENSMUSG00000051065.10	Mb21d2	79.1564	1.62254	2.41e-20	FALSE	DEG down
ENSMUSG00000003378.10	Grik5	94.9364	1.37142	2.44e-20	FALSE	DEG down
ENSMUSG00000014846.13	Tppp3	131.05	1.36327	2.47e-20	FALSE	DEG down
ENSMUSG00000085207.3	Gm11767	68.0642	1.82932	2.74e-20	FALSE	DEG down
ENSMUSG00000002393.15	Nr2f6	289.203	1.55258	3.92e-20	FALSE	DEG down
ENSMUSG00000052911.10	Lamb2	244.608	1.05504	5.42e-20	FALSE	DEG down
ENSMUSG00000121297.1	Gm45752	234.514	1.00502	1.25e-19	FALSE	DEG down
ENSMUSG00000029869.8	Ephb6	97.8031	1.60806	1.39e-19	FALSE	DEG down
ENSMUSG00000102353.2	NA	163.977	1.23362	1.42e-19	FALSE	DEG down
ENSMUSG00000055745.5	Rtl6	55.9751	1.70389	2.7e-19	FALSE	DEG down
ENSMUSG00000061451.14	Tmem151a	75.8947	1.35648	3.4e-19	FALSE	DEG down
ENSMUSG00000121195.1	NA	121.83	1.35801	3.43e-19	FALSE	DEG down
ENSMUSG00000027315.14	Spint1	402.403	1.07831	4.42e-19	FALSE	DEG down
ENSMUSG00000026271.16	Gpr35	254.617	1.15349	4.77e-19	FALSE	DEG down
ENSMUSG00000116097.3	Gm36738	85.3655	1.84984	4.96e-19	FALSE	DEG down
ENSMUSG00000109305.2	Smim38	52.0695	2.22906	6.04e-19	FALSE	DEG down
ENSMUSG00000105107.2	NA	50.1612	1.98919	9.97e-19	FALSE	DEG down
ENSMUSG00000046323.9	Dppa3	242.779	1.14811	1.11e-18	FALSE	DEG down
ENSMUSG00000067591.13	Klra3	67.4286	1.684	1.18e-18	FALSE	DEG down
ENSMUSG00000034949.19	Zfr2	88.9877	1.49511	1.24e-18	FALSE	DEG down
ENSMUSG00000090952.4	NA	129.18	1.13792	1.24e-18	FALSE	DEG down
ENSMUSG00000107994.2	NA	232.9	1.25098	1.3e-18	FALSE	DEG down
ENSMUSG00000116220.2	A430088P11Rik	86.7247	1.44045	1.31e-18	FALSE	DEG down
ENSMUSG00000046826.8	Fam187b	61.927	1.8094	1.56e-18	FALSE	DEG down
ENSMUSG00000121011.1	NA	82.7583	1.64322	1.62e-18	FALSE	DEG down
ENSMUSG00000021453.3	Gadd45g	3059.64	1.40697	2.86e-18	FALSE	DEG down
ENSMUSG00000110206.2	Flt3l	166.4	1.10227	2.91e-18	FALSE	DEG down
ENSMUSG00000121481.1	NA	107.326	1.46497	4.45e-18	FALSE	DEG down
ENSMUSG00000102752.2	Gm7694	129.532	1.28557	5.01e-18	FALSE	DEG down
ENSMUSG00000090062.3	NA	172.818	1.08422	5.07e-18	FALSE	DEG down
ENSMUSG00000085609.3	NA	60.3603	2.95077	7.22e-18	FALSE	DEG down
ENSMUSG00000003992.16	Ssbp2	175.11	1.04449	1e-17	FALSE	DEG down
ENSMUSG00000110030.2	NA	65.3072	1.771	1.55e-17	FALSE	DEG down
ENSMUSG00000093553.2	NA	59.4642	1.65492	2.01e-17	FALSE	DEG down
ENSMUSG00000033174.18	Mgll	70.4067	1.78438	2.26e-17	FALSE	DEG down
ENSMUSG00000120938.1	NA	56.399	1.97367	2.47e-17	FALSE	DEG down
ENSMUSG00000043644.6	0610009L18Rik	151.469	1.32593	2.53e-17	FALSE	DEG down
ENSMUSG00000111818.3	NA	138.632	1.13663	2.74e-17	FALSE	DEG down
ENSMUSG00000042087.6	NA	174.444	1.22862	2.93e-17	FALSE	DEG down
ENSMUSG00000028392.16	Bspry	61.1604	2.00859	3.39e-17	FALSE	DEG down
ENSMUSG00000086158.4	Pierce2	61.0996	1.62162	3.4e-17	FALSE	DEG down
ENSMUSG00000007783.11	Cpt1c	71.5546	1.69091	3.8e-17	FALSE	DEG down
ENSMUSG00000049676.15	Catsperg1	124.228	1.22358	3.96e-17	FALSE	DEG down
ENSMUSG00000071192.7	Wfikkn1	174.254	1.28029	4.38e-17	FALSE	DEG down
ENSMUSG00000060487.8	Samd5	100.937	1.40191	4.62e-17	FALSE	DEG down
ENSMUSG00000032946.17	Rasgrp2	59.6058	1.61578	6.44e-17	FALSE	DEG down
ENSMUSG00000022900.15	Ildr1	53.1205	1.91626	7.63e-17	FALSE	DEG down
ENSMUSG00000033249.11	Hsf4	191.442	1.17601	8.7e-17	FALSE	DEG down
ENSMUSG00000032827.16	Ppp1r9a	159.023	1.16682	1.02e-16	FALSE	DEG down
ENSMUSG00000043557.17	Mdga1	59.0939	1.6733	1.08e-16	FALSE	DEG down
ENSMUSG00000090698.3	Apold1	85.8494	1.31323	1.43e-16	FALSE	DEG down
ENSMUSG00000091586.3	Cyp4f17	123.09	1.21683	1.45e-16	FALSE	DEG down
ENSMUSG00000118084.2	NA	55.5509	1.9738	1.48e-16	FALSE	DEG down
ENSMUSG00000074604.10	Mgst2	87.6292	1.5522	1.61e-16	FALSE	DEG down
ENSMUSG00000047473.15	Zfp30	58.0366	1.60159	1.89e-16	FALSE	DEG down
ENSMUSG00000028864.8	Hgf	1301.5	1.04089	3.01e-16	FALSE	DEG down
ENSMUSG00000049897.15	Stkld1	98.3176	1.25138	3.15e-16	FALSE	DEG down
ENSMUSG00000114835.2	NA	181.117	1.17998	3.17e-16	FALSE	DEG down
ENSMUSG00000000753.16	Serpinf1	56.7182	1.74246	3.17e-16	FALSE	DEG down
ENSMUSG00000102691.2	NA	68.7337	1.82623	3.86e-16	FALSE	DEG down
ENSMUSG00000036587.14	Fut7	247.732	1.20681	4e-16	FALSE	DEG down
ENSMUSG00000096981.3	Gm16845	148.187	1.09309	4.5e-16	FALSE	DEG down
ENSMUSG00000121069.1	NA	88.6162	1.34867	4.66e-16	FALSE	DEG down
ENSMUSG00000025450.5	NA	86.1967	1.36499	5.11e-16	FALSE	DEG down
ENSMUSG00000042284.11	Itga1	79.6364	1.55324	6.31e-16	FALSE	DEG down
ENSMUSG00000052565.8	H1f3	149.995	1.59724	7.54e-16	FALSE	DEG down
ENSMUSG00000111521.2	NA	124.527	1.04917	7.55e-16	FALSE	DEG down
ENSMUSG00000086763.3	Plxna4os1	75.7556	1.32242	7.97e-16	FALSE	DEG down
ENSMUSG00000115007.3	NA	117.497	1.12631	9.17e-16	FALSE	DEG down
ENSMUSG00000087331.10	1810021B22Rik	77.9953	1.29102	9.25e-16	FALSE	DEG down
ENSMUSG00000031860.18	Pbx4	129.719	1.24744	9.28e-16	FALSE	DEG down
ENSMUSG00000039824.5	Myl6b	140.52	1.21715	9.5e-16	FALSE	DEG down
ENSMUSG00000097840.2	NA	54.2205	2.39148	1.12e-15	FALSE	DEG down
ENSMUSG00000119983.1	NA	71.9366	1.53392	1.36e-15	FALSE	DEG down
ENSMUSG00000121163.1	NA	115.517	1.08702	1.96e-15	FALSE	DEG down
ENSMUSG00000072663.13	Spef2	67.8095	1.59688	2e-15	FALSE	DEG down
ENSMUSG00000029408.14	Abcb9	124.447	1.05206	2.52e-15	FALSE	DEG down
ENSMUSG00000119959.1	Lppos	79.7915	1.64052	3.12e-15	FALSE	DEG down
ENSMUSG00000045075.4	NA	82.9415	1.55007	3.85e-15	FALSE	DEG down
ENSMUSG00000055963.13	Triqk	54.3452	1.61034	5.26e-15	FALSE	DEG down
ENSMUSG00000118239.2	NA	98.8929	1.16218	5.36e-15	FALSE	DEG down
ENSMUSG00000106219.2	5830416I19Rik	79.7539	1.43549	6.65e-15	FALSE	DEG down
ENSMUSG00000065147.3	Snora31	104.69	1.1815	8.02e-15	FALSE	DEG down
ENSMUSG00000105135.2	NA	146.431	1.21456	1.24e-14	FALSE	DEG down
ENSMUSG00000056290.17	Ms4a4b	181.786	1.09833	1.47e-14	FALSE	DEG down
ENSMUSG00000073795.12	Spef1l	73.029	1.40153	1.67e-14	FALSE	DEG down
ENSMUSG00000015451.17	C4a	89.9574	1.15271	1.97e-14	FALSE	DEG down
ENSMUSG00000049536.6	Tceal1	100.406	1.07299	2.86e-14	FALSE	DEG down
ENSMUSG00000097842.3	9330104G04Rik	82.7142	1.39561	3.05e-14	FALSE	DEG down
ENSMUSG00000086506.2	NA	137.709	1.04315	3.33e-14	FALSE	DEG down
ENSMUSG00000105139.2	NA	108.699	1.24958	3.56e-14	FALSE	DEG down
ENSMUSG00000041351.17	Rap1gap	73.921	1.39997	4.08e-14	FALSE	DEG down
ENSMUSG00000108371.2	NA	61.652	1.34746	4.78e-14	FALSE	DEG down
ENSMUSG00000024936.9	Kcnk7	103.951	1.26725	4.93e-14	FALSE	DEG down
ENSMUSG00000060314.14	Zfp941	67.2874	1.37026	5.54e-14	FALSE	DEG down
ENSMUSG00000115186.2	NA	64.4446	1.44143	5.7e-14	FALSE	DEG down
ENSMUSG00000013418.9	B4galnt2	53.3756	1.46362	6.55e-14	FALSE	DEG down
ENSMUSG00000040592.12	Cd79b	92.5079	1.22315	7.27e-14	FALSE	DEG down
ENSMUSG00000120250.1	2010004M13Rik	97.3108	1.56866	7.38e-14	FALSE	DEG down
ENSMUSG00000057132.17	Rpgrip1	134.898	1.02618	1.09e-13	FALSE	DEG down
ENSMUSG00000085829.3	NA	134.791	1.01393	1.27e-13	FALSE	DEG down
ENSMUSG00000036641.10	Ccdc148	57.0617	1.75269	1.4e-13	FALSE	DEG down
ENSMUSG00000037922.14	Bank1	274.979	1.0169	1.96e-13	FALSE	DEG down
ENSMUSG00000039648.15	Kyat1	80.958	1.25777	2.1e-13	FALSE	DEG down
ENSMUSG00000065611.3	Mir23a	116.968	1.05182	2.18e-13	FALSE	DEG down
ENSMUSG00000097974.3	NA	54.4512	1.48535	2.39e-13	FALSE	DEG down
ENSMUSG00000105632.2	NA	104.322	1.3468	2.4e-13	FALSE	DEG down
ENSMUSG00000016356.19	Col20a1	120.972	1.0611	3.66e-13	FALSE	DEG down
ENSMUSG00000057176.5	Cfap119	58.0362	1.34633	5.18e-13	FALSE	DEG down
ENSMUSG00000030330.16	Ing4	126.54	1.04638	5.46e-13	FALSE	DEG down
ENSMUSG00000100164.2	2610306M01Rik	116.962	1.21239	5.72e-13	FALSE	DEG down
ENSMUSG00000020264.6	Slc36a2	120.948	1.11931	7.05e-13	FALSE	DEG down
ENSMUSG00000031762.8	Mt2	230.895	1.15067	7.18e-13	FALSE	DEG down
ENSMUSG00000118423.2	NA	75.5418	1.20778	8.45e-13	FALSE	DEG down
ENSMUSG00000105071.2	NA	217.819	1.0568	9.6e-13	FALSE	DEG down
ENSMUSG00000002007.6	Srpk3	62.6108	1.37962	1.04e-12	FALSE	DEG down
ENSMUSG00000054589.3	Gm9949	63.4	1.68509	1.14e-12	FALSE	DEG down
ENSMUSG00000030882.20	Dnhd1	70.4321	1.29304	1.24e-12	FALSE	DEG down
ENSMUSG00000116605.2	NA	130.423	1.09101	1.26e-12	FALSE	DEG down
ENSMUSG00000052783.17	Grk4	71.5534	1.19115	1.39e-12	FALSE	DEG down
ENSMUSG00000027223.16	Mapk8ip1	56.791	1.40686	1.42e-12	FALSE	DEG down
ENSMUSG00000054582.5	Pabpc1l	77.5743	1.10056	1.66e-12	FALSE	DEG down
ENSMUSG00000100691.3	NA	215.943	1.09714	1.73e-12	FALSE	DEG down
ENSMUSG00000047617.12	Paxx	374.833	1.06852	1.81e-12	FALSE	DEG down
ENSMUSG00000120076.1	Gm31223	53.0056	1.61947	1.86e-12	FALSE	DEG down
ENSMUSG00000112278.3	NA	60.4722	1.49262	2.04e-12	FALSE	DEG down
ENSMUSG00000033276.19	Stk36	84.3385	1.30349	2.32e-12	FALSE	DEG down
ENSMUSG00000099760.2	NA	61.9577	1.29328	2.77e-12	FALSE	DEG down
ENSMUSG00000019539.12	Rcn3	75.4059	1.32565	2.94e-12	FALSE	DEG down
ENSMUSG00000022519.15	Srl	100.275	1.17649	2.94e-12	FALSE	DEG down
ENSMUSG00000100594.3	2810414N06Rik	77.7026	1.25389	3e-12	FALSE	DEG down
ENSMUSG00000025978.15	Rftn2	81.4392	1.209	3.21e-12	FALSE	DEG down
ENSMUSG00000047604.4	Frat2	129.536	1.17904	3.58e-12	FALSE	DEG down
ENSMUSG00000086564.10	Cd101	100.885	1.22303	3.89e-12	FALSE	DEG down
ENSMUSG00000030319.9	Cand2	101.798	1.09735	3.95e-12	FALSE	DEG down
ENSMUSG00000057135.13	Scimp	56.0405	1.6817	4.19e-12	FALSE	DEG down
ENSMUSG00000046169.11	Adamts6	103.604	1.08809	6.11e-12	FALSE	DEG down
ENSMUSG00000109498.2	NA	240.186	1.00793	7.25e-12	FALSE	DEG down
ENSMUSG00000092371.2	NA	52.165	1.69658	8.33e-12	FALSE	DEG down
ENSMUSG00000097993.9	Ptprv	108.406	1.05983	9.14e-12	FALSE	DEG down
ENSMUSG00000086013.2	Gm15706	105.249	1.06867	1.08e-11	FALSE	DEG down
ENSMUSG00000031898.10	Dpep3	133.719	1.18151	1.34e-11	FALSE	DEG down
ENSMUSG00000106157.3	4930555A03Rik	61.1908	1.25126	1.45e-11	FALSE	DEG down
ENSMUSG00000120335.1	A630066F11Rik	104.78	1.04306	1.46e-11	FALSE	DEG down
ENSMUSG00000118559.3	A930007A09Rik	141.421	1.00536	1.62e-11	FALSE	DEG down
ENSMUSG00000105895.2	NA	99.3845	1.01609	1.74e-11	FALSE	DEG down
ENSMUSG00000071076.9	Jund	1965.19	1.19581	2.05e-11	FALSE	DEG down
ENSMUSG00000029720.10	NA	124.758	1.03551	3.04e-11	FALSE	DEG down
ENSMUSG00000121048.1	NA	89.0726	1.04881	3.22e-11	FALSE	DEG down
ENSMUSG00000037363.10	Letm2	101.67	1.02113	3.57e-11	FALSE	DEG down
ENSMUSG00000109251.2	E230032D23Rik	89.3596	1.0909	4.21e-11	FALSE	DEG down
ENSMUSG00000091898.9	Tnnc1	75.5581	1.2662	4.69e-11	FALSE	DEG down
ENSMUSG00000106028.2	NA	65.1706	1.54446	5.48e-11	FALSE	DEG down
ENSMUSG00000027546.16	Atp9a	73.015	1.14508	6.16e-11	FALSE	DEG down
ENSMUSG00000074646.12	6430550D23Rik	75.6912	1.1771	7.8e-11	FALSE	DEG down
ENSMUSG00000017734.16	Dbndd2	59.8379	1.42999	1.14e-10	FALSE	DEG down
ENSMUSG00000024347.17	Psd2	58.172	1.77256	1.2e-10	FALSE	DEG down
ENSMUSG00000023912.11	Slc25a27	55.8677	1.35041	1.31e-10	FALSE	DEG down
ENSMUSG00000121192.1	NA	54.4526	1.28665	1.42e-10	FALSE	DEG down
ENSMUSG00000044986.11	Tst	96.4394	1.05678	2.07e-10	FALSE	DEG down
ENSMUSG00000073236.6	2500004C02Rik	82.0152	1.02802	2.27e-10	FALSE	DEG down
ENSMUSG00000050556.10	Kcnb1	50.6069	1.41338	2.4e-10	FALSE	DEG down
ENSMUSG00000117401.2	4833419F23Rik	101.813	1.21045	2.46e-10	FALSE	DEG down
ENSMUSG00000065434.3	Mir7-1	82.1848	1.07158	2.67e-10	FALSE	DEG down
ENSMUSG00000080972.2	Gm16061	109.928	1.19825	3.04e-10	FALSE	DEG down
ENSMUSG00000099632.3	2900093K20Rik	65.7012	1.18555	4.65e-10	FALSE	DEG down
ENSMUSG00000031239.6	Itm2a	84.6838	1.08779	5.95e-10	FALSE	DEG down
ENSMUSG00000025723.13	Nmb	86.9079	1.15284	6.14e-10	FALSE	DEG down
ENSMUSG00000020086.7	Macroh2a2	55.3472	1.19015	7.62e-10	FALSE	DEG down
ENSMUSG00000100017.3	2410022M11Rik	61.8557	1.30484	9.13e-10	FALSE	DEG down
ENSMUSG00000120362.1	NA	100.455	1.04445	1.04e-09	FALSE	DEG down
ENSMUSG00000018919.11	Tm4sf5	51.2316	1.29597	1.07e-09	FALSE	DEG down
ENSMUSG00000083816.4	Gm13033	80.4605	1.24771	1.1e-09	FALSE	DEG down
ENSMUSG00000043036.15	Ccdc63	55.7802	1.10826	1.32e-09	FALSE	DEG down
ENSMUSG00000025997.14	Ikzf2	50.6666	1.53886	1.49e-09	FALSE	DEG down
ENSMUSG00000065444.3	Mir27a	52.0175	1.5236	1.74e-09	FALSE	DEG down
ENSMUSG00000076433.6	Cep295nl	65.1084	1.09774	2.03e-09	FALSE	DEG down
ENSMUSG00000045102.13	Poln	61.8791	1.0639	2.05e-09	FALSE	DEG down
ENSMUSG00000051984.14	Sec31b	73.9845	1.14749	2.18e-09	FALSE	DEG down
ENSMUSG00000026601.16	Axdnd1	66.9529	1.06623	2.88e-09	FALSE	DEG down
ENSMUSG00000109363.2	NA	99.1054	1.08279	3.59e-09	FALSE	DEG down
ENSMUSG00000071724.6	Smpd5	53.6681	1.20112	7.62e-09	FALSE	DEG down
ENSMUSG00000097885.8	NA	75.9177	1.40534	9.82e-09	FALSE	DEG down
ENSMUSG00000022617.16	Chkb	95.8107	1.06571	1.39e-08	FALSE	DEG down
ENSMUSG00000121226.1	NA	54.0838	1.21961	1.42e-08	FALSE	DEG down
ENSMUSG00000038587.11	Akap12	51.0648	1.20707	1.64e-08	FALSE	DEG down
ENSMUSG00000116895.2	Ermardl1	63.8092	1.47868	2.33e-08	FALSE	DEG down
ENSMUSG00000109132.2	NA	56.8805	1.16986	2.54e-08	FALSE	DEG down
ENSMUSG00000086914.3	Gm16124	61.9847	1.34376	3.03e-08	FALSE	DEG down
ENSMUSG00000039131.16	Gipc2	52.5548	1.24174	3.04e-08	FALSE	DEG down
ENSMUSG00000025578.10	Cbx8	93.624	1.01392	3.24e-08	FALSE	DEG down
ENSMUSG00000020308.8	Tpgs1	953.663	1.21301	3.32e-08	FALSE	DEG down
ENSMUSG00000108591.2	Particl	60.5998	1.20522	4.6e-08	FALSE	DEG down
ENSMUSG00002075486.1	NA	213.132	1.45893	5.27e-08	FALSE	DEG down
ENSMUSG00000115597.2	NA	62.161	1.01957	5.91e-08	FALSE	DEG down
ENSMUSG00000108614.2	NA	55.9831	1.07015	5.94e-08	FALSE	DEG down
ENSMUSG00000118330.2	NA	68.6391	1.16224	8.83e-08	FALSE	DEG down
ENSMUSG00000087305.10	A430035B10Rik	67.9468	1.01471	9.69e-08	FALSE	DEG down
ENSMUSG00000100153.3	NA	88.9086	1.28903	2.17e-07	FALSE	DEG down
ENSMUSG00000030380.18	Mzf1	61.5425	1.03178	3.12e-07	FALSE	DEG down
ENSMUSG00000102419.2	NA	53.8411	1.14694	5.89e-07	FALSE	DEG down
ENSMUSG00000102850.2	NA	57.1852	1.05861	7.33e-07	FALSE	DEG down
ENSMUSG00000090628.2	NA	124.59	1.45258	8.02e-07	FALSE	DEG down
ENSMUSG00000110275.2	Gm5905	138.223	1.38374	1.21e-06	FALSE	DEG down
ENSMUSG00000050299.9	NA	579.335	1.16335	1.91e-06	FALSE	DEG down
ENSMUSG00000084950.8	Gm5577	85.5117	1.00174	2.32e-06	FALSE	DEG down
ENSMUSG00000085126.2	Gm12589	57.4322	1.12924	2.58e-06	FALSE	DEG down
ENSMUSG00000107756.2	NA	136.489	1.42451	2.59e-06	FALSE	DEG down
ENSMUSG00000066724.5	NA	78.1512	1.05554	8.95e-06	FALSE	DEG down
ENSMUSG00000091086.3	Rpl6l	77.8172	1.20614	2.29e-05	FALSE	DEG down
ENSMUSG00000061848.6	Gm5805	72.4705	1.11551	3.69e-05	FALSE	DEG down
ENSMUSG00000026679.4	Enkur	58.3346	1.04137	4.33e-05	FALSE	DEG down
ENSMUSG00000062353.7	Gm15772	183.499	1.11265	0.000104	FALSE	DEG down
ENSMUSG00000057605.5	Gm6807	129.766	1.19183	0.000137	FALSE	DEG down
ENSMUSG00000081926.2	NA	92.1373	1.35348	0.00039	FALSE	DEG down
ENSMUSG00000058443.6	Rpl10-ps3	232.007	1.17686	0.00112481	FALSE	DEG down
ENSMUSG00000046229.11	Scand1	375.896	1.07696	0.00199184	FALSE	DEG down
ENSMUSG00000081214.4	NA	110.151	1.04835	0.00391559	FALSE	DEG down
ENSMUSG00000081434.4	Gm14165	161.698	1.04564	0.00396279	FALSE	DEG down
ENSMUSG00000027405.17	Nop56	4509.93	-1.6421	0	TRUE	DEG+AS up
ENSMUSG00000105504.5	Gbp5	3548.87	-4.65925	0	TRUE	DEG+AS up
ENSMUSG00000039934.13	Gsap	4107.36	-2.28734	0	TRUE	DEG+AS up
ENSMUSG00000016487.16	Ppfibp1	11922.9	-2.01041	0	TRUE	DEG+AS up
ENSMUSG00000005686.18	Ampd3	7024.97	-2.38544	0	TRUE	DEG+AS up
ENSMUSG00000019850.12	Tnfaip3	15628.1	-2.99333	0	TRUE	DEG+AS up
ENSMUSG00000035356.18	Nfkbiz	7462.78	-4.44352	0	TRUE	DEG+AS up
ENSMUSG00000028613.16	Lrp8	4040.54	-2.35431	6.43e-271	TRUE	DEG+AS up
ENSMUSG00000031904.6	Slc7a6	1996.48	-1.72759	1.63e-244	TRUE	DEG+AS up
ENSMUSG00000025007.14	Aldh18a1	2513.93	-1.60949	2.72e-237	TRUE	DEG+AS up
ENSMUSG00000026031.16	Cflar	25385.8	-2.48909	2.79e-226	TRUE	DEG+AS up
ENSMUSG00000020400.18	Tnip1	17689.4	-1.95913	4.99e-220	TRUE	DEG+AS up
ENSMUSG00000022951.19	Rcan1	4863.74	-1.83851	4.36e-218	TRUE	DEG+AS up
ENSMUSG00000023106.16	Denr	4727.09	-1.41943	1.75e-201	TRUE	DEG+AS up
ENSMUSG00000030091.18	Nup210	769.061	-1.87567	1.4e-171	TRUE	DEG+AS up
ENSMUSG00000039191.13	Rbpj	22724	-1.52681	1.39e-170	TRUE	DEG+AS up
ENSMUSG00000003863.19	Ppfia3	338.605	-3.68116	2.49e-169	TRUE	DEG+AS up
ENSMUSG00000032578.8	Cish	574.999	-2.90854	4.76e-168	TRUE	DEG+AS up
ENSMUSG00000096917.4	2500002B13Rik	355.396	-2.55399	7.58e-137	TRUE	DEG+AS up
ENSMUSG00000001348.16	Acp5	467.019	-2.00287	2.22e-135	TRUE	DEG+AS up
ENSMUSG00000026229.18	Psmd1	10463.6	-1.04412	7.17e-130	TRUE	DEG+AS up
ENSMUSG00000029490.5	Slc49a3	747.313	-1.44846	6.89e-129	TRUE	DEG+AS up
ENSMUSG00000032000.18	Birc3	6861.91	-1.08926	6.82e-124	TRUE	DEG+AS up
ENSMUSG00000066406.17	Akap13	12582.1	-1.37581	3.1e-102	TRUE	DEG+AS up
ENSMUSG00000027087.12	Itgav	30223.8	-1.97685	3.33e-102	TRUE	DEG+AS up
ENSMUSG00000042349.14	Ikbke	7710.58	-1.15263	8.38e-101	TRUE	DEG+AS up
ENSMUSG00000038335.14	Tsr1	1727.1	-1.73797	1.29e-99	TRUE	DEG+AS up
ENSMUSG00000048537.17	Phldb1	6252.76	-3.05304	4.78e-98	TRUE	DEG+AS up
ENSMUSG00000000982.6	Ccl3	9014	-3.70863	5.86e-95	TRUE	DEG+AS up
ENSMUSG00000021996.17	Esd	25896.8	-1.0696	4.42e-93	TRUE	DEG+AS up
ENSMUSG00000079491.11	H2-T10	779.405	-1.33557	1.44e-90	TRUE	DEG+AS up
ENSMUSG00000023206.17	Il15ra	381.789	-1.80358	6.1e-87	TRUE	DEG+AS up
ENSMUSG00000038400.16	Pmepa1	2500.24	-2.1687	3.04e-86	TRUE	DEG+AS up
ENSMUSG00000032475.16	Nck1	2223.98	-1.204	5.58e-83	TRUE	DEG+AS up
ENSMUSG00000059810.19	Rgs3	413.785	-1.63112	6.92e-80	TRUE	DEG+AS up
ENSMUSG00000032815.17	Fanca	948.29	-1.20533	3.24e-75	TRUE	DEG+AS up
ENSMUSG00000045751.17	Mms22l	929.397	-1.17101	4.05e-75	TRUE	DEG+AS up
ENSMUSG00000037553.15	Zdhhc18	6245.84	-1.2166	5.01e-72	TRUE	DEG+AS up
ENSMUSG00000014444.18	Piezo1	24462	-1.39518	1.72e-71	TRUE	DEG+AS up
ENSMUSG00000005087.18	Cd44	53765.3	-1.05172	5.7e-70	TRUE	DEG+AS up
ENSMUSG00000038260.11	Trpm4	1342.3	-1.05429	3.49e-69	TRUE	DEG+AS up
ENSMUSG00000030409.17	Dmpk	4324.86	-1.6331	4.89e-67	TRUE	DEG+AS up
ENSMUSG00000018068.14	Ints2	1389.5	-1.07873	3.15e-66	TRUE	DEG+AS up
ENSMUSG00000027580.18	Helz2	13384.1	-1.48299	2.48e-64	TRUE	DEG+AS up
ENSMUSG00000018920.12	Cxcl16	15264.7	-1.2841	9.78e-64	TRUE	DEG+AS up
ENSMUSG00000044701.6	Il27	185.423	-2.06536	1.2e-63	TRUE	DEG+AS up
ENSMUSG00000029534.18	St7	663.761	-1.2752	1.94e-63	TRUE	DEG+AS up
ENSMUSG00000000555.9	Itga5	44221.6	-1.51753	1.09e-62	TRUE	DEG+AS up
ENSMUSG00000062232.15	Rapgef2	2513.48	-1.24752	6.75e-62	TRUE	DEG+AS up
ENSMUSG00000020641.17	Rsad2	23067.4	-2.64821	4.7e-61	TRUE	DEG+AS up
ENSMUSG00000058290.5	Espl1	3256.41	-1.02411	1.38e-58	TRUE	DEG+AS up
ENSMUSG00000039997.17	Ifi203	13542	-1.41132	1.85e-58	TRUE	DEG+AS up
ENSMUSG00000021493.16	Pdlim7	2514.83	-1.37822	1.46e-52	TRUE	DEG+AS up
ENSMUSG00000020638.9	Cmpk2	7857.89	-2.12839	1.51e-47	TRUE	DEG+AS up
ENSMUSG00000038732.16	Mboat1	841.429	-1.32748	1.38e-46	TRUE	DEG+AS up
ENSMUSG00000025958.15	Creb1	3842.54	-1.00744	1.01e-44	TRUE	DEG+AS up
ENSMUSG00000000386.19	Mx1	9071.56	-2.63949	1.68e-43	TRUE	DEG+AS up
ENSMUSG00000097039.10	Pvt1	288.085	-1.19126	3.1e-43	TRUE	DEG+AS up
ENSMUSG00000066861.15	Oas1g	3426.03	-1.05986	5.71e-35	TRUE	DEG+AS up
ENSMUSG00000028341.10	Nr4a3	1468.4	-1.04221	1.41e-34	TRUE	DEG+AS up
ENSMUSG00000074578.16	Zfas1	2602.05	-1.12219	2.39e-34	TRUE	DEG+AS up
ENSMUSG00000003847.17	Nfat5	9777.2	-1.05793	6.04e-31	TRUE	DEG+AS up
ENSMUSG00000071454.14	Dtnb	287.254	-1.01254	7.48e-31	TRUE	DEG+AS up
ENSMUSG00000036499.10	Eea1	16635.9	-1.05096	1.28e-30	TRUE	DEG+AS up
ENSMUSG00000078700.12	D030028A08Rik	224.267	-1.08662	4.18e-27	TRUE	DEG+AS up
ENSMUSG00000073555.2	Iigp1c	535.522	-1.0399	2.16e-24	TRUE	DEG+AS up
ENSMUSG00000092277.2	NA	113.942	-1.363	1.07e-20	TRUE	DEG+AS up
ENSMUSG00000079505.3	NA	116.476	-1.50802	5.43e-20	TRUE	DEG+AS up
ENSMUSG00000096768.9	NA	1400.33	-1.11995	1.9e-17	TRUE	DEG+AS up
ENSMUSG00000041180.14	Hectd2	204.289	-1.03567	2.36e-14	TRUE	DEG+AS up
ENSMUSG00000066677.13	Ifi208	311.087	-1.07099	8.45e-14	TRUE	DEG+AS up
ENSMUSG00000095134.3	Mid1-ps1	80.9539	-1.52453	1.5e-12	TRUE	DEG+AS up
ENSMUSG00000054342.9	Kcnn4	16757.4	-1.04457	1.77e-11	TRUE	DEG+AS up
ENSMUSG00000083161.4	NA	119.668	-1.00272	8.95e-10	TRUE	DEG+AS up
ENSMUSG00000079339.8	Ifit1bl1	892.971	-1.04872	1.4e-08	TRUE	DEG+AS up
ENSMUSG00000095562.9	NA	89.7569	-1.08958	0.0118538	TRUE	DEG+AS up
ENSMUSG00000026463.18	Atp2b4	3160.37	-3.93108	0	FALSE	DEG up
ENSMUSG00000073557.13	Ppp1r12b	1824.53	-2.63397	0	FALSE	DEG up
ENSMUSG00000054203.8	Ifi205	1385.46	-5.76262	0	FALSE	DEG up
ENSMUSG00000050737.14	Ptges	960.72	-4.35941	0	FALSE	DEG up
ENSMUSG00000026875.15	Traf1	4000.95	-3.78763	0	FALSE	DEG up
ENSMUSG00000027399.2	Il1a	862.611	-6.82731	0	FALSE	DEG up
ENSMUSG00000027646.16	Src	2071.48	-3.54997	0	FALSE	DEG up
ENSMUSG00000027737.11	Slc7a11	9742.09	-5.42108	0	FALSE	DEG up
ENSMUSG00000027995.11	Tlr2	42992.5	-2.63814	0	FALSE	DEG up
ENSMUSG00000014599.11	Csf1	9554.49	-3.56966	0	FALSE	DEG up
ENSMUSG00000039735.17	Fnbp1l	11240.4	-3.36835	0	FALSE	DEG up
ENSMUSG00000028163.18	Nfkb1	18580.5	-1.80034	0	FALSE	DEG up
ENSMUSG00000028214.14	Gem	940.098	-3.1417	0	FALSE	DEG up
ENSMUSG00000041135.16	Ripk2	3322.94	-2.33297	0	FALSE	DEG up
ENSMUSG00000039693.12	Msantd3	684.52	-3.48901	0	FALSE	DEG up
ENSMUSG00000028347.15	Tmeff1	958.202	-5.24932	0	FALSE	DEG up
ENSMUSG00000038668.15	Lpar1	805.809	-3.67598	0	FALSE	DEG up
ENSMUSG00000028525.17	Pde4b	4492.97	-2.44047	0	FALSE	DEG up
ENSMUSG00000028634.18	Hivep3	7735.85	-3.15504	0	FALSE	DEG up
ENSMUSG00000028633.8	Ctps1	930.574	-3.01838	0	FALSE	DEG up
ENSMUSG00000029108.15	Pcdh7	10176.9	-2.89726	0	FALSE	DEG up
ENSMUSG00000029379.11	Cxcl3	4119.38	-8.96284	0	FALSE	DEG up
ENSMUSG00000029380.12	Cxcl1	3321.99	-9.04593	0	FALSE	DEG up
ENSMUSG00000058427.11	Cxcl2	23726.3	-7.35834	0	FALSE	DEG up
ENSMUSG00000058013.12	Septin11	7579.16	-2.056	0	FALSE	DEG up
ENSMUSG00000029449.12	Rhof	1768.61	-2.12645	0	FALSE	DEG up
ENSMUSG00000039747.12	Orai2	7261.8	-2.35488	0	FALSE	DEG up
ENSMUSG00000007655.17	Cav1	2311.99	-5.0028	0	FALSE	DEG up
ENSMUSG00000009376.16	Met	904.471	-5.48781	0	FALSE	DEG up
ENSMUSG00000029915.15	Clec5a	7548.83	-1.82249	0	FALSE	DEG up
ENSMUSG00000030142.11	Clec4e	44500.3	-4.79746	0	FALSE	DEG up
ENSMUSG00000030156.6	Cd69	2645.86	-6.17257	0	FALSE	DEG up
ENSMUSG00000030162.15	Olr1	1444.37	-7.39357	0	FALSE	DEG up
ENSMUSG00000031488.15	Rab11fip1	4685.05	-3.82819	0	FALSE	DEG up
ENSMUSG00000031596.16	Slc7a2	4293.72	-3.87484	0	FALSE	DEG up
ENSMUSG00000018796.14	Acsl1	9322.68	-2.27623	0	FALSE	DEG up
ENSMUSG00000025591.7	Tma16	2100.15	-3.06669	0	FALSE	DEG up
ENSMUSG00000040010.11	Slc7a5	4775.52	-2.44915	0	FALSE	DEG up
ENSMUSG00000050578.11	Mmp13	11837.9	-2.85999	0	FALSE	DEG up
ENSMUSG00000037405.9	Icam1	25546.4	-3.30203	0	FALSE	DEG up
ENSMUSG00000032911.7	Cspg4	5163.83	-3.48697	0	FALSE	DEG up
ENSMUSG00000099974.2	Bcl2a1d	1114.24	-3.90197	0	FALSE	DEG up
ENSMUSG00000040675.18	Mthfd1l	1856.86	-2.15712	0	FALSE	DEG up
ENSMUSG00000039232.13	Stx11	2947.59	-2.64949	0	FALSE	DEG up
ENSMUSG00000019978.17	Epb41l2	15295.9	-1.31049	0	FALSE	DEG up
ENSMUSG00000038151.14	Prdm1	2256.81	-3.3565	0	FALSE	DEG up
ENSMUSG00000000732.10	Icosl	6087.37	-3.51704	0	FALSE	DEG up
ENSMUSG00000020250.12	Txnrd1	45742.4	-1.8887	0	FALSE	DEG up
ENSMUSG00000034612.8	Chst11	3679.79	-2.27236	0	FALSE	DEG up
ENSMUSG00000025364.14	Pa2g4	7366.76	-1.43324	0	FALSE	DEG up
ENSMUSG00000038437.12	Mllt6	13772.9	-2.01345	0	FALSE	DEG up
ENSMUSG00000025582.5	Nptx1	1274.38	-3.31851	0	FALSE	DEG up
ENSMUSG00000034271.17	Jdp2	4461.69	-2.95523	0	FALSE	DEG up
ENSMUSG00000001707.9	Eef1e1	1337.96	-1.88407	0	FALSE	DEG up
ENSMUSG00000021591.9	Glrx	6169.4	-2.07481	0	FALSE	DEG up
ENSMUSG00000021822.4	Plau	47379.2	-1.96828	0	FALSE	DEG up
ENSMUSG00000000957.12	Mmp14	3605.71	-4.88739	0	FALSE	DEG up
ENSMUSG00000021990.17	Spata13	3737.68	-2.3449	0	FALSE	DEG up
ENSMUSG00000034248.8	Slc25a37	5876.01	-1.7084	0	FALSE	DEG up
ENSMUSG00000022126.7	Acod1	29807.3	-7.6945	0	FALSE	DEG up
ENSMUSG00000022246.15	Rai14	3974.46	-2.46834	0	FALSE	DEG up
ENSMUSG00000013846.11	St3gal1	20958.4	-2.03315	0	FALSE	DEG up
ENSMUSG00000000489.8	Pdgfb	20293.7	-2.38151	0	FALSE	DEG up
ENSMUSG00000063234.6	Gpr84	3256.78	-5.22251	0	FALSE	DEG up
ENSMUSG00000035107.14	Dcbld2	1435.55	-3.51569	0	FALSE	DEG up
ENSMUSG00000006818.6	Sod2	12267.1	-2.47445	0	FALSE	DEG up
ENSMUSG00000001576.16	Ergic1	6235.93	-1.45249	0	FALSE	DEG up
ENSMUSG00000024222.18	Fkbp5	2639.69	-2.19909	0	FALSE	DEG up
ENSMUSG00000024401.15	Tnf	30236.7	-3.9805	0	FALSE	DEG up
ENSMUSG00000024789.14	Jak2	6354.43	-2.21967	0	FALSE	DEG up
ENSMUSG00000038963.16	Slco4a1	3688.89	-2.52095	2.27e-293	FALSE	DEG up
ENSMUSG00000043391.11	2510009E07Rik	6568.76	-2.06169	5.03e-293	FALSE	DEG up
ENSMUSG00000030830.19	Itgal	9058.34	-1.77414	6.1e-293	FALSE	DEG up
ENSMUSG00000027848.13	Olfml3	1579.76	-2.69524	5.84e-292	FALSE	DEG up
ENSMUSG00000032487.9	Ptgs2	5078.83	-5.83883	2.95e-290	FALSE	DEG up
ENSMUSG00000036053.18	Fmnl2	2305.54	-2.37797	1.85e-289	FALSE	DEG up
ENSMUSG00000026020.10	Nop58	4155.04	-1.62261	2.96e-288	FALSE	DEG up
ENSMUSG00000023991.17	Foxp4	2126.27	-3.14488	6.78e-285	FALSE	DEG up
ENSMUSG00000021338.18	Carmil1	1408.41	-2.16443	9.31e-282	FALSE	DEG up
ENSMUSG00000060044.9	Tmem26	433.106	-5.34301	1.3e-281	FALSE	DEG up
ENSMUSG00000061024.9	Rrs1	2627.57	-1.83663	6.04e-281	FALSE	DEG up
ENSMUSG00000031652.12	N4bp1	5184.82	-1.96715	2.26e-275	FALSE	DEG up
ENSMUSG00000028517.9	Plpp3	804.238	-3.38049	1.63e-272	FALSE	DEG up
ENSMUSG00000024527.11	Afg3l2	5281.6	-1.39014	8.24e-272	FALSE	DEG up
ENSMUSG00000021595.19	Nsun2	6024.11	-1.10791	2.52e-269	FALSE	DEG up
ENSMUSG00000097418.8	Mir155hg	686.018	-4.83307	5.66e-268	FALSE	DEG up
ENSMUSG00000021277.17	Traf3	5754.13	-1.88942	6.03e-268	FALSE	DEG up
ENSMUSG00000017639.14	Rab11fip4	451.624	-5.78604	2.71e-266	FALSE	DEG up
ENSMUSG00000037275.15	Gemin5	1467.71	-1.82134	4.02e-264	FALSE	DEG up
ENSMUSG00000042719.18	Naa25	3101.15	-2.11401	3.14e-262	FALSE	DEG up
ENSMUSG00000041313.15	Slc7a1	9978.9	-1.67885	7.59e-262	FALSE	DEG up
ENSMUSG00000062070.13	Pgk1	31756.9	-1.13841	1.81e-260	FALSE	DEG up
ENSMUSG00000022180.8	Slc7a8	25645	-1.59567	1.23e-254	FALSE	DEG up
ENSMUSG00000052397.9	Ezr	13222.9	-1.845	7.06e-254	FALSE	DEG up
ENSMUSG00000034783.8	Cd207	615.07	-3.70022	5.45e-253	FALSE	DEG up
ENSMUSG00000025278.10	Flnb	4330.57	-1.74702	1.07e-252	FALSE	DEG up
ENSMUSG00000032688.10	Malt1	16081.9	-2.22269	1.7e-252	FALSE	DEG up
ENSMUSG00000024812.12	Tjp2	3058.38	-2.06881	7.41e-251	FALSE	DEG up
ENSMUSG00000020706.14	Ftsj3	3974.15	-1.40952	1.15e-249	FALSE	DEG up
ENSMUSG00000030189.16	Ybx3	5128.85	-1.87908	2.1e-249	FALSE	DEG up
ENSMUSG00000040463.17	Mybbp1a	11028.4	-1.40447	4.5e-249	FALSE	DEG up
ENSMUSG00000024533.18	Spire1	2669.61	-1.87789	1.66e-245	FALSE	DEG up
ENSMUSG00000039156.20	Stim2	2639.61	-1.47293	3.67e-244	FALSE	DEG up
ENSMUSG00000022797.17	Tfrc	3602.96	-2.11533	2.45e-243	FALSE	DEG up
ENSMUSG00000049553.12	Polr1a	2878.47	-1.78511	4.28e-241	FALSE	DEG up
ENSMUSG00000016494.10	Cd34	1309.97	-2.01566	2.32e-238	FALSE	DEG up
ENSMUSG00000028124.16	Gclm	12485.2	-1.6545	3.2e-237	FALSE	DEG up
ENSMUSG00000018583.6	G3bp1	14399.9	-1.2726	1.22e-236	FALSE	DEG up
ENSMUSG00000024164.16	C3	6127.89	-2.77709	1.73e-236	FALSE	DEG up
ENSMUSG00000046982.12	Tshz1	2030.18	-1.93379	3.63e-236	FALSE	DEG up
ENSMUSG00000028599.11	Tnfrsf1b	63673.1	-1.75287	1.47e-235	FALSE	DEG up
ENSMUSG00000053113.4	Socs3	12511.3	-3.08181	3.69e-233	FALSE	DEG up
ENSMUSG00000031779.4	Ccl22	489.835	-5.44142	7.61e-232	FALSE	DEG up
ENSMUSG00000020841.6	Cpd	48309.2	-2.64544	9.57e-232	FALSE	DEG up
ENSMUSG00000045502.7	Hcar2	1069.4	-2.348	1.01e-231	FALSE	DEG up
ENSMUSG00000063694.6	Cycs	3547.18	-1.36998	5.71e-231	FALSE	DEG up
ENSMUSG00000028654.14	Mycl	422.902	-5.14665	3.26e-229	FALSE	DEG up
ENSMUSG00000020899.17	Pfas	2046.83	-1.5881	9.06e-228	FALSE	DEG up
ENSMUSG00000018459.16	Slc13a3	446.198	-3.46025	3.21e-227	FALSE	DEG up
ENSMUSG00000020358.18	Hnrnpab	11141	-1.19358	5.13e-226	FALSE	DEG up
ENSMUSG00000071757.11	Zhx2	863.647	-2.71847	3.36e-222	FALSE	DEG up
ENSMUSG00000026355.12	Mcm6	11783.5	-1.62633	5.18e-222	FALSE	DEG up
ENSMUSG00000017652.17	Cd40	2781.09	-3.33979	9.57e-222	FALSE	DEG up
ENSMUSG00000028583.15	Pdpn	1608.83	-2.16479	3.55e-221	FALSE	DEG up
ENSMUSG00000004356.9	Utp20	3908.51	-1.81292	2.23e-218	FALSE	DEG up
ENSMUSG00000024966.10	Stip1	7222.86	-1.23015	1.32e-213	FALSE	DEG up
ENSMUSG00000035678.9	Tnfsf9	1665.62	-2.41474	1.58e-213	FALSE	DEG up
ENSMUSG00000025245.15	Lztfl1	1476.39	-1.92673	3.91e-212	FALSE	DEG up
ENSMUSG00000060950.13	Trmt61a	1048.29	-2.06557	1.46e-211	FALSE	DEG up
ENSMUSG00000022241.7	Tars1	5099.83	-1.10157	3.81e-211	FALSE	DEG up
ENSMUSG00000062203.16	Gspt1	8439.49	-1.34292	3.75e-210	FALSE	DEG up
ENSMUSG00000023088.18	Abcc1	18940.5	-1.4538	1.48e-208	FALSE	DEG up
ENSMUSG00000033450.9	Tagap	1135.66	-1.98101	2.09e-208	FALSE	DEG up
ENSMUSG00000032724.6	Abtb2	361.724	-3.92222	1.54e-206	FALSE	DEG up
ENSMUSG00000025324.9	Atp10a	848.186	-1.99365	1.66e-205	FALSE	DEG up
ENSMUSG00000030232.19	Aebp2	8268.24	-1.79431	3.07e-205	FALSE	DEG up
ENSMUSG00000034206.16	Polq	1445.76	-2.19971	3.83e-205	FALSE	DEG up
ENSMUSG00000024640.10	Psat1	3484.05	-1.43663	4.17e-202	FALSE	DEG up
ENSMUSG00000027611.13	Procr	995.256	-2.70965	1.7e-201	FALSE	DEG up
ENSMUSG00000021733.12	Slc4a7	8256.53	-2.96292	4.68e-201	FALSE	DEG up
ENSMUSG00000027276.8	Jag1	9278.08	-2.45666	1.91e-200	FALSE	DEG up
ENSMUSG00000022094.16	Slc39a14	4619.21	-1.88316	1.13e-199	FALSE	DEG up
ENSMUSG00000035164.9	Zc3h12c	9460.31	-3.44857	1.96e-199	FALSE	DEG up
ENSMUSG00000017428.17	Psmd11	6912.35	-1.1812	2.5e-199	FALSE	DEG up
ENSMUSG00000008496.20	Pou2f2	4136.84	-1.35386	3.09e-199	FALSE	DEG up
ENSMUSG00000002870.9	Mcm2	3594.97	-1.75877	7.7e-199	FALSE	DEG up
ENSMUSG00000025969.16	Nrp2	48580.4	-1.43698	6.29e-198	FALSE	DEG up
ENSMUSG00000005413.9	Hmox1	61120.4	-1.72547	2.28e-196	FALSE	DEG up
ENSMUSG00000044162.13	Tnip3	10652.4	-1.97659	7.62e-196	FALSE	DEG up
ENSMUSG00000015837.16	Sqstm1	133044	-1.81292	2.19e-195	FALSE	DEG up
ENSMUSG00000037331.16	Larp1	12926.1	-1.24647	5.66e-195	FALSE	DEG up
ENSMUSG00000018899.18	Irf1	8839.61	-2.04062	8.94e-195	FALSE	DEG up
ENSMUSG00000055994.16	Nod2	1875.16	-3.1091	1.6e-194	FALSE	DEG up
ENSMUSG00000036959.16	Bcorl1	899.614	-2.18588	5.13e-193	FALSE	DEG up
ENSMUSG00000026981.16	Il1rn	8315.04	-2.66148	9.18e-192	FALSE	DEG up
ENSMUSG00000027074.15	Slc43a3	1914.16	-1.53618	3.49e-191	FALSE	DEG up
ENSMUSG00000015176.12	Nolc1	4630.18	-1.24136	5.09e-190	FALSE	DEG up
ENSMUSG00000023030.17	Slc11a2	10830.1	-1.44662	8.67e-190	FALSE	DEG up
ENSMUSG00000021281.16	Tnfaip2	50910.2	-1.52562	1.04e-189	FALSE	DEG up
ENSMUSG00000026238.15	Ptma	47517.7	-1.01369	1.65e-188	FALSE	DEG up
ENSMUSG00000029752.13	Asns	4461.91	-1.78969	2.81e-186	FALSE	DEG up
ENSMUSG00000034855.14	Cxcl10	22009.7	-5.53396	3.03e-186	FALSE	DEG up
ENSMUSG00000066152.12	Slc31a2	5589.87	-1.79481	2.79e-184	FALSE	DEG up
ENSMUSG00000045664.6	Cdc42ep2	1367.81	-3.11113	4.27e-184	FALSE	DEG up
ENSMUSG00000023947.9	Nfkbie	6384.37	-2.49717	1.16e-183	FALSE	DEG up
ENSMUSG00000051379.13	Flrt3	1894.06	-2.13827	1.88e-183	FALSE	DEG up
ENSMUSG00000057541.15	Pus7	993.156	-1.70668	1.94e-183	FALSE	DEG up
ENSMUSG00000020334.7	Slc22a4	1063.92	-2.25089	1.1e-181	FALSE	DEG up
ENSMUSG00000022673.6	Mcm4	4809.5	-1.76033	2.61e-181	FALSE	DEG up
ENSMUSG00000026131.21	Dst	6768.37	-2.26449	6.29e-181	FALSE	DEG up
ENSMUSG00000008435.16	Rdh13	1743.98	-1.58755	1.75e-179	FALSE	DEG up
ENSMUSG00000001416.14	Cct3	10923	-1.06891	2.52e-179	FALSE	DEG up
ENSMUSG00000047415.13	Gpr68	680.999	-2.81489	3.87e-179	FALSE	DEG up
ENSMUSG00000024778.14	Fas	979.142	-1.87143	1.73e-177	FALSE	DEG up
ENSMUSG00000019849.12	Prep	5053.72	-1.10267	1.9e-175	FALSE	DEG up
ENSMUSG00000038615.18	Nfe2l1	15403.9	-1.21617	3.18e-175	FALSE	DEG up
ENSMUSG00000023341.17	Mx2	3309.48	-3.07908	3.91e-175	FALSE	DEG up
ENSMUSG00000023903.9	Mmp25	278.72	-4.74785	2.61e-174	FALSE	DEG up
ENSMUSG00000040511.15	Pvr	3377.51	-1.34894	7.28e-173	FALSE	DEG up
ENSMUSG00000020547.6	Bzw2	1184.94	-1.54603	1.18e-172	FALSE	DEG up
ENSMUSG00000032890.18	Rims3	380.247	-2.60516	3.52e-172	FALSE	DEG up
ENSMUSG00000005410.7	Mcm5	7680.6	-1.75518	6.41e-172	FALSE	DEG up
ENSMUSG00000067150.7	Xpo5	3728.59	-1.16398	9.04e-172	FALSE	DEG up
ENSMUSG00000015501.11	Hivep2	2790.2	-2.39624	1.69e-171	FALSE	DEG up
ENSMUSG00000030835.7	Nomo1	5084.51	-1.28433	1.99e-171	FALSE	DEG up
ENSMUSG00000016496.8	Cd274	7714.49	-2.52931	9.94e-171	FALSE	DEG up
ENSMUSG00000024785.8	Rcl1	1102.08	-1.57174	3.32e-170	FALSE	DEG up
ENSMUSG00000053801.19	Grwd1	1533.88	-1.80669	5.51e-170	FALSE	DEG up
ENSMUSG00000037110.21	Ralgapa2	5295.11	-1.90519	9.21e-170	FALSE	DEG up
ENSMUSG00000036327.19	Qsox2	1350.03	-1.42895	1.2e-168	FALSE	DEG up
ENSMUSG00000037851.14	Iars1	7620.99	-1.38217	2e-165	FALSE	DEG up
ENSMUSG00000019970.16	Sgk1	8690.05	-1.37392	5.63e-165	FALSE	DEG up
ENSMUSG00000027398.14	Il1b	2479.48	-4.4465	4.96e-164	FALSE	DEG up
ENSMUSG00000026192.14	Atic	4113.26	-1.13362	1.37e-163	FALSE	DEG up
ENSMUSG00000025869.12	Nop16	1423.03	-1.4399	7.3e-161	FALSE	DEG up
ENSMUSG00000001918.18	Slc1a5	4323.56	-1.26047	2.04e-160	FALSE	DEG up
ENSMUSG00000069874.8	Irgm2	5013.28	-1.98781	2.06e-160	FALSE	DEG up
ENSMUSG00000023809.11	Rps6ka2	6596.22	-1.50404	2.67e-160	FALSE	DEG up
ENSMUSG00000031403.15	Dkc1	1504.78	-1.43196	2.15e-159	FALSE	DEG up
ENSMUSG00000029447.14	Cct6a	12329.6	-1.10873	2.55e-159	FALSE	DEG up
ENSMUSG00000029207.17	Apbb2	5071.08	-1.11157	7.56e-159	FALSE	DEG up
ENSMUSG00000027395.16	Polr1b	1472.78	-1.49636	1.6e-158	FALSE	DEG up
ENSMUSG00000043953.13	Ccrl2	4778.84	-2.22723	1.71e-158	FALSE	DEG up
ENSMUSG00000026558.14	Uck2	3616.25	-1.517	3.66e-158	FALSE	DEG up
ENSMUSG00000028018.16	Gstcd	724.239	-1.63955	4.01e-158	FALSE	DEG up
ENSMUSG00000042249.12	Grk3	1623.86	-1.43034	4.23e-158	FALSE	DEG up
ENSMUSG00000031520.7	Vegfc	325.862	-3.17534	4.01e-157	FALSE	DEG up
ENSMUSG00000034997.6	Htr2a	1022.11	-3.12702	8.29e-157	FALSE	DEG up
ENSMUSG00000005667.9	Mthfd2	4897.48	-1.54364	1.03e-156	FALSE	DEG up
ENSMUSG00000032350.10	Gclc	6518.54	-1.48817	1.08e-156	FALSE	DEG up
ENSMUSG00000035441.15	Myo1d	667.772	-2.50653	1.69e-156	FALSE	DEG up
ENSMUSG00000042842.12	Serpinb6b	1789.39	-1.78002	3.94e-155	FALSE	DEG up
ENSMUSG00000021707.6	Dhfr	1837.41	-1.77089	7.06e-155	FALSE	DEG up
ENSMUSG00000032902.2	Slc16a1	1807.12	-1.51076	5.91e-154	FALSE	DEG up
ENSMUSG00000032786.17	Alas1	7009.26	-1.27735	6.94e-154	FALSE	DEG up
ENSMUSG00000061603.9	Akap6	285.457	-4.50202	7.44e-153	FALSE	DEG up
ENSMUSG00000025001.12	Hells	1418.54	-2.50016	1.31e-152	FALSE	DEG up
ENSMUSG00000057147.14	Dph6	870.758	-1.57623	2.08e-152	FALSE	DEG up
ENSMUSG00000025403.6	Shmt2	4489.81	-1.55488	3.33e-152	FALSE	DEG up
ENSMUSG00000024238.16	Zeb1	488.288	-2.11254	4.33e-151	FALSE	DEG up
ENSMUSG00000000184.13	Ccnd2	1173.39	-1.95995	3e-150	FALSE	DEG up
ENSMUSG00000047414.7	Flrt2	1944.64	-2.18435	7.15e-150	FALSE	DEG up
ENSMUSG00000048216.14	Gpr85	556.378	-2.20313	1.39e-149	FALSE	DEG up
ENSMUSG00000034203.9	Chchd4	1776.94	-1.39206	1.8e-148	FALSE	DEG up
ENSMUSG00000020901.14	Pik3r5	32089.5	-1.58624	3.64e-148	FALSE	DEG up
ENSMUSG00000021929.10	Kpna3	11900.8	-1.73175	4.37e-148	FALSE	DEG up
ENSMUSG00000023460.15	Rab12	5701.55	-1.00946	9.44e-148	FALSE	DEG up
ENSMUSG00000013629.17	Cad	2173.53	-1.70995	2.46e-147	FALSE	DEG up
ENSMUSG00000022724.16	Riox2	1097.89	-1.57132	8.22e-147	FALSE	DEG up
ENSMUSG00000001228.15	Uhrf1	5320.64	-1.47094	8.48e-147	FALSE	DEG up
ENSMUSG00000019256.18	Ahr	662.793	-2.38052	4.04e-146	FALSE	DEG up
ENSMUSG00000037419.10	Endod1	4891.46	-1.03719	1.09e-145	FALSE	DEG up
ENSMUSG00000041438.9	Utp4	2097.11	-1.0093	1.32e-145	FALSE	DEG up
ENSMUSG00000020075.9	Ddx21	10999.8	-1.14629	1.78e-145	FALSE	DEG up
ENSMUSG00000045827.11	Serpinb9	1230.37	-1.69217	1.23e-144	FALSE	DEG up
ENSMUSG00000021303.15	Gng4	266.611	-3.62201	2.02e-144	FALSE	DEG up
ENSMUSG00000028793.16	Rnf19b	18669.2	-1.38931	6.83e-144	FALSE	DEG up
ENSMUSG00000037411.11	Serpine1	1237.03	-2.8727	9.8e-144	FALSE	DEG up
ENSMUSG00000036564.18	Ndrg4	540.381	-2.68037	2.94e-143	FALSE	DEG up
ENSMUSG00000031826.21	Usp10	2003.84	-1.30151	3.65e-143	FALSE	DEG up
ENSMUSG00000028614.15	Ndc1	3799.86	-1.2697	7.14e-142	FALSE	DEG up
ENSMUSG00000056394.21	Lig1	5181.37	-1.72538	7.42e-142	FALSE	DEG up
ENSMUSG00000022752.10	Tomm70a	6076.29	-1.07541	9.9e-142	FALSE	DEG up
ENSMUSG00000029804.18	Herc3	2440.59	-1.70799	1.33e-141	FALSE	DEG up
ENSMUSG00000025044.17	Msr1	26012.4	-1.5968	2.45e-141	FALSE	DEG up
ENSMUSG00000024242.16	Map4k3	8504.07	-1.59549	1.46e-139	FALSE	DEG up
ENSMUSG00000032834.12	Pwp2	2067.41	-1.4632	3.22e-139	FALSE	DEG up
ENSMUSG00000026548.5	Slamf9	1787.12	-1.52669	4.23e-139	FALSE	DEG up
ENSMUSG00000001542.8	Ell2	18070	-2.13369	3.8e-138	FALSE	DEG up
ENSMUSG00000002020.16	Ltbp2	346.017	-2.77488	4.48e-138	FALSE	DEG up
ENSMUSG00000033538.14	Casp4	4249.15	-1.58007	7.56e-138	FALSE	DEG up
ENSMUSG00000020826.10	Nos2	586.078	-7.89295	1.04e-137	FALSE	DEG up
ENSMUSG00000024529.15	Lox	426.612	-3.11185	1.44e-137	FALSE	DEG up
ENSMUSG00000001435.16	Col18a1	8185	-1.60891	5.05e-137	FALSE	DEG up
ENSMUSG00000047746.15	Fbxo40	262.773	-3.6585	3.81e-136	FALSE	DEG up
ENSMUSG00000033706.14	Smyd5	1658.7	-1.37585	5.56e-135	FALSE	DEG up
ENSMUSG00000019487.12	Trip10	2849.9	-1.48499	6.93e-135	FALSE	DEG up
ENSMUSG00000020089.9	Ppa1	1046.2	-1.47141	4.09e-134	FALSE	DEG up
ENSMUSG00000038279.11	Nop2	3247.82	-1.60646	9.93e-134	FALSE	DEG up
ENSMUSG00000070639.6	Lrrc8b	3074.31	-1.3085	2.06e-133	FALSE	DEG up
ENSMUSG00000032204.14	Aqp9	428.005	-2.57804	4.14e-132	FALSE	DEG up
ENSMUSG00000032279.12	Idh3a	2759.28	-1.38843	6.44e-132	FALSE	DEG up
ENSMUSG00000005732.15	Ranbp1	3117.6	-1.54686	1.88e-131	FALSE	DEG up
ENSMUSG00000007080.15	Pole	2358.64	-1.47929	1.99e-130	FALSE	DEG up
ENSMUSG00000029648.14	Flt1	323.606	-3.23577	3.71e-130	FALSE	DEG up
ENSMUSG00000029223.13	Uchl1	3163	-1.81666	1.42e-129	FALSE	DEG up
ENSMUSG00000027195.11	Hsd17b12	10332.1	-1.13352	5.45e-129	FALSE	DEG up
ENSMUSG00000049502.18	Dtx3l	8542.08	-1.61012	8.96e-129	FALSE	DEG up
ENSMUSG00000032344.18	Cgas	1747.18	-1.52911	9.45e-129	FALSE	DEG up
ENSMUSG00000028896.14	Rcc1	2592.32	-1.2542	1.05e-128	FALSE	DEG up
ENSMUSG00000026475.8	Rgs16	865.932	-4.83469	1.37e-128	FALSE	DEG up
ENSMUSG00000037029.9	Zfp146	1848.38	-1.205	1.6e-128	FALSE	DEG up
ENSMUSG00000025429.10	Pstpip2	2541.88	-1.36106	8.79e-128	FALSE	DEG up
ENSMUSG00000032418.16	Me1	982.559	-1.55828	9.64e-128	FALSE	DEG up
ENSMUSG00000028156.13	Eif4e	8448.01	-1.09097	4.8e-127	FALSE	DEG up
ENSMUSG00000056220.15	Pla2g4a	2125.97	-1.6331	7.97e-127	FALSE	DEG up
ENSMUSG00000028126.17	Pip5k1a	4035.43	-1.1549	9.28e-127	FALSE	DEG up
ENSMUSG00000076441.10	Ass1	1442.28	-1.88509	1.06e-125	FALSE	DEG up
ENSMUSG00000026110.16	Mgat4a	4829.7	-1.14601	1.39e-125	FALSE	DEG up
ENSMUSG00000053398.12	Phgdh	2479.24	-1.56427	3.6e-125	FALSE	DEG up
ENSMUSG00000075232.7	Amd1	3090.65	-1.08774	3.79e-125	FALSE	DEG up
ENSMUSG00000028212.17	Ccne2	945.881	-1.76386	5.46e-125	FALSE	DEG up
ENSMUSG00000022325.15	Pop1	1021.35	-1.4307	6.9e-125	FALSE	DEG up
ENSMUSG00000004791.8	Pgf	195.213	-3.61305	1.37e-123	FALSE	DEG up
ENSMUSG00000038235.5	F11r	1615.21	-1.34823	3.67e-123	FALSE	DEG up
ENSMUSG00000029552.20	Tes	6325.93	-1.00385	2.97e-122	FALSE	DEG up
ENSMUSG00000075703.17	Selenoi	1478.6	-1.10426	2.16e-121	FALSE	DEG up
ENSMUSG00000078532.10	Nkain1	807.258	-1.81051	4.15e-121	FALSE	DEG up
ENSMUSG00000017861.12	Mybl2	1021.37	-1.76557	4.49e-121	FALSE	DEG up
ENSMUSG00000102918.2	Pcdhgc3	588.647	-1.82978	8.13e-121	FALSE	DEG up
ENSMUSG00000039844.21	Rapgef1	10918.3	-1.07159	1.52e-120	FALSE	DEG up
ENSMUSG00000001785.14	Pwp1	2695.66	-1.04636	1.71e-120	FALSE	DEG up
ENSMUSG00000037994.15	Slc9b2	687.017	-1.74979	1.78e-120	FALSE	DEG up
ENSMUSG00000041859.11	Mcm3	6707.9	-1.22414	1.8e-120	FALSE	DEG up
ENSMUSG00000024665.9	Fads2	2823.4	-1.34258	7.77e-120	FALSE	DEG up
ENSMUSG00000028540.7	Dph2	865.261	-1.51206	8.29e-120	FALSE	DEG up
ENSMUSG00000010048.11	Ifrd2	685.17	-1.97315	2.47e-119	FALSE	DEG up
ENSMUSG00000034422.15	Parp14	28060.5	-1.66929	2.77e-119	FALSE	DEG up
ENSMUSG00000003824.13	Syce2	988.337	-1.38906	4.08e-119	FALSE	DEG up
ENSMUSG00000038170.16	Pde4dip	2859.6	-1.35409	4.45e-119	FALSE	DEG up
ENSMUSG00000028926.16	Cdk14	6458.71	-1.22723	6.77e-119	FALSE	DEG up
ENSMUSG00000011179.9	Odc1	11604.7	-1.12498	6.9e-119	FALSE	DEG up
ENSMUSG00000024235.12	Map3k8	1862.86	-1.7895	1.26e-118	FALSE	DEG up
ENSMUSG00000062867.14	Impdh2	4477.27	-1.16636	1.6e-118	FALSE	DEG up
ENSMUSG00000028948.17	Nol9	2420.69	-1.07316	4.72e-118	FALSE	DEG up
ENSMUSG00000026700.5	Tnfsf4	190.479	-4.52597	5.24e-118	FALSE	DEG up
ENSMUSG00000091191.4	NA	384.874	-2.76664	1.08e-117	FALSE	DEG up
ENSMUSG00000021930.15	Spryd7	5164.38	-1.44941	1.99e-117	FALSE	DEG up
ENSMUSG00000023827.9	Agpat4	1998.44	-1.3701	3.08e-117	FALSE	DEG up
ENSMUSG00000016283.14	H2-M2	188.124	-5.21738	5.83e-117	FALSE	DEG up
ENSMUSG00000028683.15	Eif2b3	763.054	-1.45667	8.82e-117	FALSE	DEG up
ENSMUSG00000037242.9	Clic4	46205.9	-1.05194	1.16e-116	FALSE	DEG up
ENSMUSG00000026321.9	Tnfrsf11a	8333.26	-1.4272	4.77e-116	FALSE	DEG up
ENSMUSG00000046733.8	Gprc5a	427.033	-3.12061	6.56e-116	FALSE	DEG up
ENSMUSG00000006732.15	Mettl1	619.591	-1.61965	1.02e-115	FALSE	DEG up
ENSMUSG00000028412.18	Slc44a1	12469.4	-1.1104	1.31e-115	FALSE	DEG up
ENSMUSG00000027962.15	Vcam1	167.185	-4.3555	1.98e-115	FALSE	DEG up
ENSMUSG00000021140.10	Pcnx1	4764.23	-1.07475	1.44e-114	FALSE	DEG up
ENSMUSG00000029730.17	Mcm7	4982.67	-1.31689	4.97e-114	FALSE	DEG up
ENSMUSG00000027323.11	Rad51	1560.08	-1.19321	1.12e-113	FALSE	DEG up
ENSMUSG00000022255.17	Mtdh	12224.3	-1.45195	7.83e-113	FALSE	DEG up
ENSMUSG00000020649.12	Rrm2	4809.82	-1.16202	9.74e-113	FALSE	DEG up
ENSMUSG00000016382.16	Pls3	5499.52	-1.29077	1.6e-112	FALSE	DEG up
ENSMUSG00000031256.12	Cstf2	2282.35	-1.29184	2.03e-112	FALSE	DEG up
ENSMUSG00000082292.4	NA	2023.65	-2.17775	4.11e-112	FALSE	DEG up
ENSMUSG00000019874.12	Fabp7	171.013	-3.11578	6.23e-112	FALSE	DEG up
ENSMUSG00000020142.13	Slc1a4	377.754	-2.05719	7.08e-112	FALSE	DEG up
ENSMUSG00000050370.6	Ch25h	1929.08	-4.56421	8.88e-112	FALSE	DEG up
ENSMUSG00000097216.4	4932441J04Rik	211.994	-3.03781	2e-111	FALSE	DEG up
ENSMUSG00000000028.16	Cdc45	993.879	-1.19286	5.2e-111	FALSE	DEG up
ENSMUSG00000066148.4	Prpf4	1831.87	-1.14445	5.61e-111	FALSE	DEG up
ENSMUSG00000025236.12	Adpgk	1617.5	-1.08498	6.57e-111	FALSE	DEG up
ENSMUSG00000058355.9	Abce1	8142.07	-1.40625	2.8e-110	FALSE	DEG up
ENSMUSG00000033623.14	Pcgf3	3196.65	-1.0359	3.42e-110	FALSE	DEG up
ENSMUSG00000031609.4	Sap30	2864.9	-1.25462	4.19e-110	FALSE	DEG up
ENSMUSG00000036206.13	Sh3bp4	820.518	-1.57762	5.3e-110	FALSE	DEG up
ENSMUSG00000030789.10	Itgax	1016.04	-1.1536	8.08e-110	FALSE	DEG up
ENSMUSG00000020178.7	Adora2a	161.284	-5.19884	5.34e-109	FALSE	DEG up
ENSMUSG00000042659.16	Arrdc4	1274.49	-1.64187	3.63e-108	FALSE	DEG up
ENSMUSG00000015312.10	Gadd45b	6989.4	-1.80827	4.07e-108	FALSE	DEG up
ENSMUSG00000078452.11	Raet1a	599.009	-1.62109	5.51e-108	FALSE	DEG up
ENSMUSG00000038780.15	Smurf1	3055.79	-1.12238	7.2e-108	FALSE	DEG up
ENSMUSG00000060477.15	Irak2	7677.03	-1.18211	9.82e-108	FALSE	DEG up
ENSMUSG00000058006.13	Mdn1	4354.78	-2.0122	1.47e-107	FALSE	DEG up
ENSMUSG00000020527.15	Myo19	353.488	-2.01853	1.65e-107	FALSE	DEG up
ENSMUSG00000054321.8	Taf4b	604.765	-1.52212	1.91e-107	FALSE	DEG up
ENSMUSG00000039831.17	Arhgap29	269.117	-2.52625	3.16e-107	FALSE	DEG up
ENSMUSG00000040703.12	Cyp2s1	251.579	-2.34338	5.82e-107	FALSE	DEG up
ENSMUSG00000043017.10	Ptgir	1737.52	-1.65729	7.05e-106	FALSE	DEG up
ENSMUSG00000039911.14	Spsb1	705.587	-1.89619	7.45e-106	FALSE	DEG up
ENSMUSG00000021831.10	Ero1a	3746.74	-1.51842	7.81e-106	FALSE	DEG up
ENSMUSG00000030254.17	Rad18	2002.03	-1.39283	8.82e-106	FALSE	DEG up
ENSMUSG00000074813.16	Morrbid	854.116	-1.53269	1.89e-105	FALSE	DEG up
ENSMUSG00000026974.12	Zmynd19	917.967	-1.47427	2.13e-105	FALSE	DEG up
ENSMUSG00000030609.19	Aen	1830.83	-1.28407	3.08e-105	FALSE	DEG up
ENSMUSG00000098188.2	Sowahc	1473.31	-1.53989	3.99e-105	FALSE	DEG up
ENSMUSG00000053338.10	Tarm1	211.202	-5.5833	5.12e-105	FALSE	DEG up
ENSMUSG00000021569.11	Trip13	952.563	-1.29401	1.96e-104	FALSE	DEG up
ENSMUSG00000006442.11	Srm	1650.04	-1.70911	6.42e-104	FALSE	DEG up
ENSMUSG00000028069.17	Gpatch4	1125.93	-1.24507	8.26e-104	FALSE	DEG up
ENSMUSG00000001436.16	Slc19a1	914.424	-1.62671	2.25e-103	FALSE	DEG up
ENSMUSG00000034329.17	Brip1	1077.21	-1.14623	3.68e-103	FALSE	DEG up
ENSMUSG00000034574.11	Daam1	2463.55	-1.31106	5.5e-103	FALSE	DEG up
ENSMUSG00000022272.18	Myo10	6208.45	-1.43037	5.78e-103	FALSE	DEG up
ENSMUSG00000009575.15	Cbx5	4933.35	-1.48131	3.27e-102	FALSE	DEG up
ENSMUSG00000024165.10	Jpt2	5656.13	-1.11988	3.57e-102	FALSE	DEG up
ENSMUSG00000044702.14	Palb2	469.098	-1.6339	1.74e-101	FALSE	DEG up
ENSMUSG00000029686.16	Cul1	10848.3	-1.20331	2.13e-101	FALSE	DEG up
ENSMUSG00000031608.14	Galnt7	5632.89	-1.45917	2.74e-101	FALSE	DEG up
ENSMUSG00000024472.10	Dcp2	5028.22	-1.55395	3.4e-101	FALSE	DEG up
ENSMUSG00000018417.15	Myo1b	617.338	-1.68659	5.75e-101	FALSE	DEG up
ENSMUSG00000047959.5	Kcna3	354.595	-2.50634	1.02e-100	FALSE	DEG up
ENSMUSG00000043183.19	Simc1	470.494	-1.64119	1.19e-100	FALSE	DEG up
ENSMUSG00000052533.15	Nup188	3321.9	-1.08436	1.47e-100	FALSE	DEG up
ENSMUSG00000031432.4	Prps1	1144.8	-1.1898	1.22e-99	FALSE	DEG up
ENSMUSG00000062937.8	Mtap	1835.04	-1.0353	2.06e-99	FALSE	DEG up
ENSMUSG00000015468.15	Notch4	261.266	-2.16906	3.11e-99	FALSE	DEG up
ENSMUSG00000024999.8	Noc3l	1462.23	-1.16893	9.05e-99	FALSE	DEG up
ENSMUSG00000026159.14	Agfg1	7854.99	-1.11114	1.88e-98	FALSE	DEG up
ENSMUSG00000025153.10	Fasn	9428.49	-1.37971	2.36e-98	FALSE	DEG up
ENSMUSG00000035042.3	Ccl5	528.935	-3.11712	3.64e-98	FALSE	DEG up
ENSMUSG00000021367.9	Edn1	227.813	-7.10913	6.03e-98	FALSE	DEG up
ENSMUSG00000026202.14	Tuba4a	4998.43	-1.16931	9.19e-98	FALSE	DEG up
ENSMUSG00000032725.11	Folr2	1303.78	-1.20139	1.03e-97	FALSE	DEG up
ENSMUSG00000027171.11	Prrg4	1460.38	-1.95488	3.44e-97	FALSE	DEG up
ENSMUSG00000035004.4	Igsf6	12271.4	-1.03516	5.5e-97	FALSE	DEG up
ENSMUSG00000025995.17	Wdr75	2040.45	-1.23518	1.56e-96	FALSE	DEG up
ENSMUSG00000030403.10	Vasp	15403.3	-1.20636	6.96e-96	FALSE	DEG up
ENSMUSG00000045672.16	Col27a1	129.078	-4.38335	1.01e-95	FALSE	DEG up
ENSMUSG00000033213.17	AA467197	680.367	-1.64366	3e-95	FALSE	DEG up
ENSMUSG00000020802.9	Ube2o	1287.46	-1.18793	3.7e-95	FALSE	DEG up
ENSMUSG00000002565.17	Scin	124.031	-4.36736	8.46e-95	FALSE	DEG up
ENSMUSG00000027236.9	Eif3j1	2705.63	-1.13454	1.4e-94	FALSE	DEG up
ENSMUSG00000053819.17	Camk2d	9979.18	-1.15617	1.48e-94	FALSE	DEG up
ENSMUSG00000117964.2	NA	697.749	-4.69556	2.02e-94	FALSE	DEG up
ENSMUSG00000047344.10	Lancl3	239.213	-5.73654	6.24e-94	FALSE	DEG up
ENSMUSG00000024424.16	Ttc39c	1095.19	-1.20648	1.14e-93	FALSE	DEG up
ENSMUSG00000035941.16	Ibtk	2182.57	-1.13536	3.57e-93	FALSE	DEG up
ENSMUSG00000024498.17	Tcerg1	4644	-1.15484	5.71e-93	FALSE	DEG up
ENSMUSG00000021701.9	Plk2	13849.8	-2.39887	1.2e-92	FALSE	DEG up
ENSMUSG00000021025.9	Nfkbia	22449.8	-1.55206	1.49e-92	FALSE	DEG up
ENSMUSG00000109324.3	Prmt1	4791.39	-1.04871	1.83e-92	FALSE	DEG up
ENSMUSG00000041324.15	Inhba	115.792	-3.44585	2.35e-92	FALSE	DEG up
ENSMUSG00000057406.17	Nsd2	9477.68	-1.34133	9.36e-91	FALSE	DEG up
ENSMUSG00000001089.15	Luzp1	5859.15	-1.54569	2.25e-90	FALSE	DEG up
ENSMUSG00000063317.8	Usp31	2726.38	-1.62683	9.17e-90	FALSE	DEG up
ENSMUSG00000025790.15	Slco3a1	900.939	-1.76078	1.16e-89	FALSE	DEG up
ENSMUSG00000029246.15	Ppat	915.89	-1.16057	1.54e-89	FALSE	DEG up
ENSMUSG00000033166.12	Dis3	1895.72	-1.33698	2.8e-89	FALSE	DEG up
ENSMUSG00000025225.16	Nfkb2	10532	-1.58661	2.8e-89	FALSE	DEG up
ENSMUSG00000058317.13	Ube2e2	776.981	-1.39713	3.7e-89	FALSE	DEG up
ENSMUSG00000033581.18	Igf2bp2	2621.9	-1.31439	6.33e-89	FALSE	DEG up
ENSMUSG00000040435.13	Ppp1r15a	3854.13	-2.29432	1.17e-88	FALSE	DEG up
ENSMUSG00000035049.5	Rrp12	1926.14	-1.01071	1.27e-88	FALSE	DEG up
ENSMUSG00000120140.1	Gm19765	175.728	-3.06398	1.61e-88	FALSE	DEG up
ENSMUSG00000039275.10	Foxk2	3034.87	-1.0911	2.64e-88	FALSE	DEG up
ENSMUSG00000005973.7	Rcn1	413.355	-1.8559	2.96e-88	FALSE	DEG up
ENSMUSG00000024014.9	Pim1	11165.3	-1.19023	3.37e-88	FALSE	DEG up
ENSMUSG00000032014.7	Oaf	345.395	-2.01146	3.58e-88	FALSE	DEG up
ENSMUSG00000032397.8	Tipin	1264.17	-1.02166	6.81e-88	FALSE	DEG up
ENSMUSG00000035448.10	Ccr3	464.44	-1.56594	8.54e-88	FALSE	DEG up
ENSMUSG00000032281.12	Acsbg1	169.682	-3.73814	1.07e-87	FALSE	DEG up
ENSMUSG00000057497.9	Fam136a	991.439	-1.03402	1.72e-87	FALSE	DEG up
ENSMUSG00000040363.16	Bcor	4367.28	-1.65097	1.98e-87	FALSE	DEG up
ENSMUSG00000115855.3	Gm34643	163.963	-3.54771	6.68e-87	FALSE	DEG up
ENSMUSG00000026827.13	Gpd2	2340.61	-1.38827	8.03e-87	FALSE	DEG up
ENSMUSG00000029036.19	Atad3a	1856.49	-1.37407	9.71e-87	FALSE	DEG up
ENSMUSG00000039158.12	Akna	4933.79	-1.0405	2.05e-86	FALSE	DEG up
ENSMUSG00000040128.10	Pnrc1	3905.71	-1.68004	4.97e-86	FALSE	DEG up
ENSMUSG00000026274.12	Pask	438.794	-1.38944	5.66e-86	FALSE	DEG up
ENSMUSG00000118663.1	Afg2b	1034.83	-1.51744	6.23e-86	FALSE	DEG up
ENSMUSG00000029581.15	Fscn1	119.178	-3.25306	1.38e-85	FALSE	DEG up
ENSMUSG00000021692.10	Dimt1	574.747	-1.32822	2.86e-85	FALSE	DEG up
ENSMUSG00000042644.10	Itpr3	5161.92	-1.1971	3.19e-85	FALSE	DEG up
ENSMUSG00000039943.17	Plcb4	870.06	-1.76136	3.29e-85	FALSE	DEG up
ENSMUSG00000071708.12	Sms	5016.79	-1.0235	3.77e-85	FALSE	DEG up
ENSMUSG00000044149.8	Nkrf	564.82	-1.28999	7.53e-85	FALSE	DEG up
ENSMUSG00000029657.16	Hsph1	1479.01	-1.01543	1.13e-84	FALSE	DEG up
ENSMUSG00000051682.16	Treml4	192.413	-2.72766	3.24e-84	FALSE	DEG up
ENSMUSG00000044864.17	Ankrd50	3625.26	-1.01061	3.7e-84	FALSE	DEG up
ENSMUSG00000039725.7	Trp53rka	1226.32	-1.12869	4.08e-83	FALSE	DEG up
ENSMUSG00000022704.17	Qtrt2	693.094	-1.21135	5.26e-83	FALSE	DEG up
ENSMUSG00000031647.11	Mfap3l	1309.09	-1.48782	1.65e-82	FALSE	DEG up
ENSMUSG00000032712.17	Resf1	6215.57	-1.52511	1.83e-82	FALSE	DEG up
ENSMUSG00000031257.15	Nox1	132.45	-4.26871	1.93e-82	FALSE	DEG up
ENSMUSG00000023832.15	Acat2	1112.68	-1.05962	3.58e-82	FALSE	DEG up
ENSMUSG00000059588.14	Calcrl	4340.65	-1.55978	7.02e-82	FALSE	DEG up
ENSMUSG00000054752.17	Fsd1l	797.567	-1.47917	1.48e-81	FALSE	DEG up
ENSMUSG00000031503.14	Col4a2	1053.17	-1.28077	8.39e-81	FALSE	DEG up
ENSMUSG00000036528.17	Ppfibp2	1676.87	-1.28744	7.2e-80	FALSE	DEG up
ENSMUSG00000022607.19	Ptk2	1156.22	-1.00817	6.43e-79	FALSE	DEG up
ENSMUSG00000042377.9	Fam83g	182.645	-3.07851	8.53e-79	FALSE	DEG up
ENSMUSG00000024891.7	Slc29a2	154.913	-2.92051	9.9e-79	FALSE	DEG up
ENSMUSG00000026675.13	Hsd17b7	2293.51	-1.18349	1.04e-78	FALSE	DEG up
ENSMUSG00000028780.14	Sema3c	215.698	-2.48242	1.24e-78	FALSE	DEG up
ENSMUSG00000027845.16	Dclre1b	909.238	-1.22818	2.29e-78	FALSE	DEG up
ENSMUSG00000023953.10	Polh	1621.63	-1.09499	6.33e-78	FALSE	DEG up
ENSMUSG00000043154.16	Ppp2r3a	838.594	-1.40638	7.07e-78	FALSE	DEG up
ENSMUSG00000003848.15	Nob1	1623.6	-1.05755	1.08e-77	FALSE	DEG up
ENSMUSG00000028542.18	Slc6a9	120.042	-3.91138	1.26e-77	FALSE	DEG up
ENSMUSG00000098050.2	Gm5345	204.8	-2.27251	1.35e-77	FALSE	DEG up
ENSMUSG00000075297.11	H60b	299.917	-2.05013	1.67e-77	FALSE	DEG up
ENSMUSG00000035493.11	Tgfbi	69650.3	-1.03138	2.66e-77	FALSE	DEG up
ENSMUSG00000027555.9	Car13	4123.73	-1.26483	6.67e-77	FALSE	DEG up
ENSMUSG00000042265.14	Trem1	801.418	-1.46127	9.21e-77	FALSE	DEG up
ENSMUSG00000051329.14	Nup160	2950.96	-1.46561	1.25e-76	FALSE	DEG up
ENSMUSG00000108414.3	NA	1278.27	-1.45633	2.67e-76	FALSE	DEG up
ENSMUSG00000028010.17	Gar1	830.489	-1.1829	3.86e-76	FALSE	DEG up
ENSMUSG00000026037.15	Orc2	1665.21	-1.16968	4.25e-76	FALSE	DEG up
ENSMUSG00000038028.10	Tigar	1042	-1.13834	1.5e-75	FALSE	DEG up
ENSMUSG00000068036.17	Afdn	5222.68	-1.06837	1.5e-75	FALSE	DEG up
ENSMUSG00000031781.15	Ciapin1	2446.03	-1.26208	2.32e-75	FALSE	DEG up
ENSMUSG00000021270.14	Hsp90aa1	22165.8	-1.03389	2.71e-75	FALSE	DEG up
ENSMUSG00000078921.4	Tgtp2	1436.67	-2.00157	4.99e-75	FALSE	DEG up
ENSMUSG00000022962.16	Gart	2360.95	-1.10676	6.66e-75	FALSE	DEG up
ENSMUSG00000022790.15	Igsf11	191.584	-2.26241	1.64e-74	FALSE	DEG up
ENSMUSG00000026893.5	Gca	479.743	-1.52811	1.67e-74	FALSE	DEG up
ENSMUSG00000055413.13	H2-Q5	1032.66	-1.38989	4.26e-74	FALSE	DEG up
ENSMUSG00000049723.15	Mmp12	14800.6	-1.06301	4.48e-74	FALSE	DEG up
ENSMUSG00000028580.16	Pum1	4176.45	-1.04934	8e-74	FALSE	DEG up
ENSMUSG00000048489.13	Depp1	117.076	-4.54435	8.62e-74	FALSE	DEG up
ENSMUSG00000038608.16	Dock10	20472.4	-1.43204	1.22e-73	FALSE	DEG up
ENSMUSG00000106990.2	NA	273.681	-2.15309	1.66e-73	FALSE	DEG up
ENSMUSG00000004947.16	Dtx2	1114.55	-1.38955	1.86e-73	FALSE	DEG up
ENSMUSG00000102856.2	NA	537.015	-2.61056	2.36e-73	FALSE	DEG up
ENSMUSG00000028527.19	Ak4	116.793	-4.08854	3.17e-73	FALSE	DEG up
ENSMUSG00000030722.8	Nfatc2ip	843.717	-1.00282	6.79e-73	FALSE	DEG up
ENSMUSG00000104713.5	Gbp6	269.963	-2.30597	6.95e-73	FALSE	DEG up
ENSMUSG00000032409.16	Atr	1751.8	-1.53852	7.11e-73	FALSE	DEG up
ENSMUSG00000055652.15	Klhl25	1535.91	-1.13859	7.76e-73	FALSE	DEG up
ENSMUSG00000039501.15	Znfx1	21603.3	-1.28006	1.7e-72	FALSE	DEG up
ENSMUSG00000023067.15	Cdkn1a	36342.1	-1.06629	1.71e-72	FALSE	DEG up
ENSMUSG00000103032.2	NA	219.646	-2.66849	1.16e-71	FALSE	DEG up
ENSMUSG00000025854.16	Fam20c	21774	-1.49398	1.78e-71	FALSE	DEG up
ENSMUSG00000097415.4	AU020206	5196.65	-1.23021	2.07e-71	FALSE	DEG up
ENSMUSG00000037759.7	Ptger2	394.11	-1.55002	2.15e-71	FALSE	DEG up
ENSMUSG00000027203.16	Dut	1002.27	-1.47742	2.23e-71	FALSE	DEG up
ENSMUSG00000005802.13	Slc30a4	2934.72	-1.25135	5.78e-71	FALSE	DEG up
ENSMUSG00000090877.4	Hspa1b	216.989	-3.04356	5.98e-71	FALSE	DEG up
ENSMUSG00000069793.13	Slfn9	3778.28	-1.58623	9.21e-71	FALSE	DEG up
ENSMUSG00000029819.7	Npy	7349.87	-1.31841	1.01e-70	FALSE	DEG up
ENSMUSG00000035021.14	Baz1a	5388.98	-1.35454	1.56e-70	FALSE	DEG up
ENSMUSG00000028874.15	Fgr	445.771	-1.62921	1.76e-70	FALSE	DEG up
ENSMUSG00000025321.15	Itgb8	109.27	-5.34929	2.53e-70	FALSE	DEG up
ENSMUSG00000026203.17	Dnajb2	841.971	-1.22284	2.72e-70	FALSE	DEG up
ENSMUSG00000019817.19	Plagl1	140.382	-2.67584	3.85e-70	FALSE	DEG up
ENSMUSG00000030512.14	Snrpa1	1697.68	-1.04244	5.41e-70	FALSE	DEG up
ENSMUSG00000037640.16	Zfp60	346.99	-1.75699	5.86e-70	FALSE	DEG up
ENSMUSG00000120721.1	NA	133.939	-2.73656	6.72e-70	FALSE	DEG up
ENSMUSG00000031976.15	Urb2	1798.96	-1.05891	7.17e-70	FALSE	DEG up
ENSMUSG00000001440.6	Kpnb1	18363.7	-1.04305	9.58e-70	FALSE	DEG up
ENSMUSG00000019303.15	Psmc3ip	269.34	-1.64953	1.96e-69	FALSE	DEG up
ENSMUSG00000031959.16	Wdr59	1202.67	-1.13017	3.05e-69	FALSE	DEG up
ENSMUSG00000022534.15	Mefv	351.997	-1.81484	5.99e-69	FALSE	DEG up
ENSMUSG00000101609.3	Kcnq1ot1	885.572	-2.11603	9.99e-69	FALSE	DEG up
ENSMUSG00000055202.12	Zfp811	90.7831	-4.32267	1.1e-68	FALSE	DEG up
ENSMUSG00000109864.2	Eid3	557.242	-1.97341	1.23e-68	FALSE	DEG up
ENSMUSG00000001627.13	Ifrd1	11309.7	-1.14616	1.6e-68	FALSE	DEG up
ENSMUSG00000032555.11	Topbp1	5860.91	-1.06405	2.47e-68	FALSE	DEG up
ENSMUSG00000056145.6	AI504432	2907.67	-1.81317	3.43e-68	FALSE	DEG up
ENSMUSG00000038736.11	Nudcd1	752.425	-1.47922	3.74e-68	FALSE	DEG up
ENSMUSG00000029446.15	Psph	840.541	-1.12855	3.83e-68	FALSE	DEG up
ENSMUSG00000046186.9	Cd109	4225.56	-1.65329	5.1e-68	FALSE	DEG up
ENSMUSG00000034459.9	Ifit1	11749.9	-2.79204	6.16e-68	FALSE	DEG up
ENSMUSG00000041695.3	Kcnj2	1962.47	-2.79236	8.91e-68	FALSE	DEG up
ENSMUSG00000040225.16	Prrc2c	20866.5	-1.46269	1.78e-67	FALSE	DEG up
ENSMUSG00000041936.19	Agrn	2157.44	-1.13484	2.02e-67	FALSE	DEG up
ENSMUSG00000050010.9	Shisa3	103.867	-5.43955	2.06e-67	FALSE	DEG up
ENSMUSG00000036902.12	Neto2	147.97	-2.45476	2.96e-67	FALSE	DEG up
ENSMUSG00000027351.15	Spred1	16274.3	-1.14211	3.49e-67	FALSE	DEG up
ENSMUSG00000078247.7	Airn	486.653	-1.53384	6.93e-67	FALSE	DEG up
ENSMUSG00000029414.12	Kntc1	2380.85	-1.33586	1.09e-66	FALSE	DEG up
ENSMUSG00000029605.18	Oas1b	1111.26	-1.65158	1.72e-66	FALSE	DEG up
ENSMUSG00000031565.19	Fgfr1	560.763	-1.66642	1.83e-66	FALSE	DEG up
ENSMUSG00000048486.7	Fitm2	386.79	-1.40218	2.45e-66	FALSE	DEG up
ENSMUSG00000024772.10	Ehd1	33887.8	-1.52659	2.52e-66	FALSE	DEG up
ENSMUSG00000040034.16	Nup43	551.76	-1.49408	2.98e-66	FALSE	DEG up
ENSMUSG00000016529.6	Il10	972.866	-1.58811	6.31e-66	FALSE	DEG up
ENSMUSG00000026536.10	Ifi211	4779.76	-1.54511	1.09e-65	FALSE	DEG up
ENSMUSG00000063873.11	Slc24a3	512.19	-1.37386	1.2e-65	FALSE	DEG up
ENSMUSG00000089929.2	Bcl2a1b	1338.92	-1.29531	3.72e-65	FALSE	DEG up
ENSMUSG00000024312.11	Wdr46	1642.66	-1.1096	4.38e-65	FALSE	DEG up
ENSMUSG00000046865.8	Fbl	4352.89	-1.11518	4.4e-65	FALSE	DEG up
ENSMUSG00000074634.13	Tmem267	282.847	-1.6801	4.52e-65	FALSE	DEG up
ENSMUSG00000026858.19	Miga2	648.641	-1.34969	1.24e-64	FALSE	DEG up
ENSMUSG00000039748.12	Exo1	427.575	-1.28113	3.39e-64	FALSE	DEG up
ENSMUSG00000024732.8	Ccdc86	3266.58	-1.04638	4.87e-64	FALSE	DEG up
ENSMUSG00000029780.15	Nt5c3	3198.14	-1.23739	1.14e-63	FALSE	DEG up
ENSMUSG00000038352.16	Arl5c	3085.23	-1.47965	2.47e-63	FALSE	DEG up
ENSMUSG00000042354.8	Gnl3	4865.65	-1.02899	2.59e-63	FALSE	DEG up
ENSMUSG00000037580.11	Gch1	3661.16	-1.12294	3.35e-63	FALSE	DEG up
ENSMUSG00000043415.6	Otud1	696.891	-1.12115	4.12e-63	FALSE	DEG up
ENSMUSG00000019992.9	Mtfr2	1516.77	-1.08128	4.7e-63	FALSE	DEG up
ENSMUSG00000028885.9	Smpdl3b	923.067	-1.07232	5.09e-63	FALSE	DEG up
ENSMUSG00000058152.9	Chsy3	194.925	-1.93487	6.43e-63	FALSE	DEG up
ENSMUSG00000097194.4	NA	447.448	-1.68971	1.02e-62	FALSE	DEG up
ENSMUSG00000022369.14	Mtbp	762.292	-1.28256	1.57e-62	FALSE	DEG up
ENSMUSG00000030157.6	Clec2d	2681.85	-1.3421	1.57e-62	FALSE	DEG up
ENSMUSG00000038244.15	Mical2	2903.78	-1.20185	1.63e-62	FALSE	DEG up
ENSMUSG00000026228.7	Htr2b	510.618	-1.57227	4.54e-62	FALSE	DEG up
ENSMUSG00000052336.8	Cx3cr1	5940.36	-1.25492	1.17e-61	FALSE	DEG up
ENSMUSG00000032413.13	Rasa2	1647.45	-1.17564	2.18e-61	FALSE	DEG up
ENSMUSG00000031821.12	Gins2	1490.99	-1.26155	3.64e-61	FALSE	DEG up
ENSMUSG00000028702.16	Rad54l	1015.21	-1.01986	3.76e-61	FALSE	DEG up
ENSMUSG00000037126.17	Psd	1354.06	-1.1937	3.77e-61	FALSE	DEG up
ENSMUSG00000021215.16	Net1	671.03	-1.18821	4.25e-61	FALSE	DEG up
ENSMUSG00000030966.14	Trim21	3110.94	-1.19739	4.27e-61	FALSE	DEG up
ENSMUSG00000022945.13	Chaf1b	2073.21	-1.0574	4.32e-61	FALSE	DEG up
ENSMUSG00000102037.2	Bcl2a1a	116.76	-6.52727	6.78e-61	FALSE	DEG up
ENSMUSG00000034394.15	Lif	102.081	-3.15363	1.06e-60	FALSE	DEG up
ENSMUSG00000027641.14	Rbl1	2943.28	-1.36787	1.14e-60	FALSE	DEG up
ENSMUSG00000050395.10	Tnfsf15	138.803	-2.72403	2.23e-60	FALSE	DEG up
ENSMUSG00000039942.16	Ptger4	2822.88	-1.22423	3.39e-60	FALSE	DEG up
ENSMUSG00000022661.15	Cd200	125.723	-2.49926	4.76e-60	FALSE	DEG up
ENSMUSG00000003070.7	Efna2	93.4969	-4.26209	8e-60	FALSE	DEG up
ENSMUSG00000029283.18	Cdc7	582.967	-1.3436	9.31e-60	FALSE	DEG up
ENSMUSG00000099569.2	Gm18301	126.795	-3.39901	9.57e-60	FALSE	DEG up
ENSMUSG00000020471.12	Pold2	916.24	-1.32526	1.52e-59	FALSE	DEG up
ENSMUSG00000004113.19	Cacna1b	454.566	-1.91781	2.32e-59	FALSE	DEG up
ENSMUSG00000023988.9	Bysl	1234.2	-1.09586	2.37e-59	FALSE	DEG up
ENSMUSG00000097195.12	Snhg5	890.277	-1.18386	3.62e-59	FALSE	DEG up
ENSMUSG00000070720.5	Tmem200b	89.9594	-2.97223	7.9e-59	FALSE	DEG up
ENSMUSG00000039395.9	Mreg	100.423	-2.97854	7.96e-59	FALSE	DEG up
ENSMUSG00000028965.14	Tnfrsf9	85.5071	-4.91848	1.77e-58	FALSE	DEG up
ENSMUSG00000026478.15	Lamc1	7948.33	-1.08215	1.94e-58	FALSE	DEG up
ENSMUSG00000015222.19	Map2	120.936	-2.65493	3.01e-58	FALSE	DEG up
ENSMUSG00000063273.12	Naa15	7877.94	-1.07563	5.37e-58	FALSE	DEG up
ENSMUSG00000020692.15	Nle1	769.124	-1.30361	6.3e-58	FALSE	DEG up
ENSMUSG00000022098.11	Bmp1	74.8764	-3.14014	7.98e-58	FALSE	DEG up
ENSMUSG00000078853.9	Igtp	3028.44	-1.41398	8.57e-58	FALSE	DEG up
ENSMUSG00000031502.12	Col4a1	585.211	-1.51745	9.1e-58	FALSE	DEG up
ENSMUSG00000000811.15	Txnrd3	596.391	-1.16986	1.72e-57	FALSE	DEG up
ENSMUSG00000032041.16	Tirap	1376.99	-1.05203	1.79e-57	FALSE	DEG up
ENSMUSG00000030528.13	Blm	1539.83	-1.14779	2.5e-57	FALSE	DEG up
ENSMUSG00000035274.14	Tpbg	86.6119	-4.3369	2.95e-57	FALSE	DEG up
ENSMUSG00000024436.17	Mrps18b	893.299	-1.06243	5.46e-57	FALSE	DEG up
ENSMUSG00000055184.5	Fam72a	472.781	-1.40988	6.5e-57	FALSE	DEG up
ENSMUSG00000066232.5	Ipo7	11271.2	-1.20534	7.08e-57	FALSE	DEG up
ENSMUSG00000028348.8	Cavin4	74.9205	-4.69441	8.11e-57	FALSE	DEG up
ENSMUSG00000027347.19	Rasgrp1	74.3626	-5.01489	8.19e-57	FALSE	DEG up
ENSMUSG00000078773.12	Rad54b	287.147	-1.41991	2.98e-56	FALSE	DEG up
ENSMUSG00000036208.14	Nepro	961.076	-1.03161	8.63e-56	FALSE	DEG up
ENSMUSG00000054976.15	Nyap2	94.8743	-3.64873	1.11e-55	FALSE	DEG up
ENSMUSG00000022122.16	Ednrb	4027.94	-1.37011	1.65e-55	FALSE	DEG up
ENSMUSG00000031778.14	Cx3cl1	923.708	-1.60033	1.81e-55	FALSE	DEG up
ENSMUSG00000028167.16	Bdh2	336.978	-1.79421	2.82e-55	FALSE	DEG up
ENSMUSG00000107320.2	NA	115.146	-3.12782	3.81e-55	FALSE	DEG up
ENSMUSG00000045932.13	Ifit2	13634.6	-1.8255	4.85e-55	FALSE	DEG up
ENSMUSG00000026565.19	Pou2f1	1761	-1.2827	9.92e-55	FALSE	DEG up
ENSMUSG00000021256.6	Vash1	147.659	-2.16493	1.23e-54	FALSE	DEG up
ENSMUSG00000017146.13	Brca1	1699	-1.0912	1.64e-54	FALSE	DEG up
ENSMUSG00000060206.12	Zfp462	268.28	-1.73276	2e-54	FALSE	DEG up
ENSMUSG00000050310.10	Rictor	3274.11	-1.33071	2.93e-54	FALSE	DEG up
ENSMUSG00000047044.8	D030056L22Rik	562.79	-1.07281	3.26e-54	FALSE	DEG up
ENSMUSG00000046417.15	Lrrc75a	791.126	-1.09542	3.44e-54	FALSE	DEG up
ENSMUSG00000030717.10	Nupr1	1000.7	-1.43843	3.54e-54	FALSE	DEG up
ENSMUSG00000092517.3	Art2a	80.542	-4.23188	7.02e-54	FALSE	DEG up
[truncated: 10,437 more rows]

## Sheet: Table S2. WT_UNv8H LSVs
gene_id	event	type
ENSMUSG00000030663	ENSMUSG00000030663.12:t:116097762-116097953	ES
ENSMUSG00000097616	ENSMUSG00000097616.7:s:13881273-13881381	ES
ENSMUSG00000072694	ENSMUSG00000072694.7:s:114813780-114813976	ES
ENSMUSG00000008307	ENSMUSG00000008307.11:t:3584240-3584356	ES
ENSMUSG00000021458	ENSMUSG00000021458.16:t:63301122-63301408	ES
ENSMUSG00000097354	ENSMUSG00000097354.7:s:129237739-129237991	ES
ENSMUSG00000026319	ENSMUSG00000026319.13:s:105735923-105738497	ES
ENSMUSG00000045411	ENSMUSG00000045411.16:s:44246818-44246823	ES
ENSMUSG00000045411	ENSMUSG00000045411.16:t:44248252-44248752	ES
ENSMUSG00000096917	ENSMUSG00000096917.2:t:57506528-57508877	ES
ENSMUSG00000030924	ENSMUSG00000030924.16:t:119832671-119832780	ES
ENSMUSG00000086629	ENSMUSG00000086629.8:t:108836229-108839502	ES
ENSMUSG00000020381	ENSMUSG00000020381.10:t:50194208-50194283	ES
ENSMUSG00000053553	ENSMUSG00000053553.11:t:139363651-139364163	ES
ENSMUSG00000063364	ENSMUSG00000063364.10:s:150344580-150344706	ES
ENSMUSG00000063364	ENSMUSG00000063364.10:t:150310935-150311558	ES
ENSMUSG00000025871	ENSMUSG00000025871.18:s:54565182-54565435	ES
ENSMUSG00000025871	ENSMUSG00000025871.18:t:54564185-54564272	ES
ENSMUSG00000027309	ENSMUSG00000027309.18:s:130805676-130806948	ES
ENSMUSG00000021185	ENSMUSG00000021185.15:s:100871304-100872610	ES
ENSMUSG00000059939	ENSMUSG00000059939.13:t:156122351-156122417	ES
ENSMUSG00000069892	ENSMUSG00000069892.9:s:49050883-49051122	ES
ENSMUSG00000072109	ENSMUSG00000072109.11:t:85112451-85112585	ES
ENSMUSG00000022822	ENSMUSG00000022822.15:s:20404566-20404713	ES
ENSMUSG00000042210	ENSMUSG00000042210.16:t:106445771-106445834	ES
ENSMUSG00000032540	ENSMUSG00000032540.15:s:na-122352444	ES
ENSMUSG00000017631	ENSMUSG00000017631.18:t:76486438-76486536	ES
ENSMUSG00000022185	ENSMUSG00000022185.18:s:54653535-54653667	ES
ENSMUSG00000022185	ENSMUSG00000022185.18:t:54651400-54651858	ES
ENSMUSG00000028937	ENSMUSG00000028937.14:t:152206764-152206881	ES
ENSMUSG00000001348	ENSMUSG00000001348.14:t:22129863-22130129	ES
ENSMUSG00000025473	ENSMUSG00000025473.16:s:139985337-139985448	ES
ENSMUSG00000025473	ENSMUSG00000025473.16:s:139987560-139987737	ES
ENSMUSG00000025473	ENSMUSG00000025473.16:s:139987819-139987967	ES
ENSMUSG00000025473	ENSMUSG00000025473.16:t:139984314-139984843	ES
ENSMUSG00000025473	ENSMUSG00000025473.16:t:139987179-139987268	ES
ENSMUSG00000025473	ENSMUSG00000025473.16:t:139987560-139987737	ES
ENSMUSG00000031555	ENSMUSG00000031555.15:s:24962914-24963088	ES
ENSMUSG00000031659	ENSMUSG00000031659.13:s:88298775-88298895	ES
ENSMUSG00000031659	ENSMUSG00000031659.13:s:88306350-88307153	ES
ENSMUSG00000031659	ENSMUSG00000031659.13:s:88310534-88310683	ES
ENSMUSG00000031659	ENSMUSG00000031659.13:s:88320146-88320243	ES
ENSMUSG00000031659	ENSMUSG00000031659.13:s:88323632-88323807	ES
ENSMUSG00000031659	ENSMUSG00000031659.13:t:88299327-88299535	ES
ENSMUSG00000031659	ENSMUSG00000031659.13:t:88309692-88309859	ES
ENSMUSG00000031659	ENSMUSG00000031659.13:t:88322097-88322222	ES
ENSMUSG00000031659	ENSMUSG00000031659.13:t:88324434-88324599	ES
ENSMUSG00000028184	ENSMUSG00000028184.12:s:148850522-148851021	ES
ENSMUSG00000028184	ENSMUSG00000028184.12:t:148846849-148847032	ES
ENSMUSG00000051149	ENSMUSG00000051149.15:t:168189282-168189394	ES
ENSMUSG00000028842	ENSMUSG00000028842.15:s:126376907-126377041	ES
ENSMUSG00000069833	ENSMUSG00000069833.12:s:9000676-9000863	ES
ENSMUSG00000066406	ENSMUSG00000066406.15:t:75677106-75677562	ES
ENSMUSG00000011096	ENSMUSG00000011096.17:t:44852571-44852959	ES
ENSMUSG00000041718	ENSMUSG00000041718.15:t:144356796-144356961	ES
ENSMUSG00000044037	ENSMUSG00000044037.15:t:110884015-110884146	ES
ENSMUSG00000041915	ENSMUSG00000041915.8:s:31775987-31776077	ES
ENSMUSG00000027889	ENSMUSG00000027889.17:t:108081001-108081131	ES
ENSMUSG00000005686	ENSMUSG00000005686.16:t:110777690-110778024	ES
ENSMUSG00000030649	ENSMUSG00000030649.18:t:101897388-101897787	ES
ENSMUSG00000055204	ENSMUSG00000055204.14:t:90303912-90304104	ES
ENSMUSG00000022515	ENSMUSG00000022515.5:s:4964120-4964237	ES
ENSMUSG00000031367	ENSMUSG00000031367.15:s:163917706-163917843	ES
ENSMUSG00000022841	ENSMUSG00000022841.14:s:20540333-20540415	ES
ENSMUSG00000022841	ENSMUSG00000022841.14:t:20540969-20541110	ES
ENSMUSG00000009585	ENSMUSG00000009585.17:t:79914922-79915906	ES
ENSMUSG00000032812	ENSMUSG00000032812.17:s:101361477-101361634	ES
ENSMUSG00000032812	ENSMUSG00000032812.17:s:101378190-101378532	ES
ENSMUSG00000032812	ENSMUSG00000032812.17:t:101384862-101385040	ES
ENSMUSG00000040459	ENSMUSG00000040459.11:s:8683748-8683973	ES
ENSMUSG00000040459	ENSMUSG00000040459.11:t:8681384-8681467	ES
ENSMUSG00000041225	ENSMUSG00000041225.16:s:6057517-6057591	ES
ENSMUSG00000041225	ENSMUSG00000041225.16:s:6061847-6062250	ES
ENSMUSG00000041225	ENSMUSG00000041225.16:t:6052862-6052923	ES
ENSMUSG00000030766	ENSMUSG00000030766.15:t:123292036-123292205	ES
ENSMUSG00000025154	ENSMUSG00000025154.14:t:41774066-41774176	ES
ENSMUSG00000034255	ENSMUSG00000034255.17:t:103338688-103338755	ES
ENSMUSG00000069729	ENSMUSG00000069729.13:t:5242828-5243071	ES
ENSMUSG00000025870	ENSMUSG00000025870.10:s:54578793-54579016	ES
ENSMUSG00000055116	ENSMUSG00000055116.8:s:113280650-113280802	ES
ENSMUSG00000055116	ENSMUSG00000055116.8:t:113283257-113283295	ES
ENSMUSG00000028207	ENSMUSG00000028207.18:s:9583812-9583856	ES
ENSMUSG00000037486	ENSMUSG00000037486.17:s:3457062-3457209	ES
ENSMUSG00000037486	ENSMUSG00000037486.17:t:3469478-3469593	ES
ENSMUSG00000046876	ENSMUSG00000046876.15:t:45852328-45852456	ES
ENSMUSG00000037458	ENSMUSG00000037458.14:s:38510109-38510222	ES
ENSMUSG00000017929	ENSMUSG00000017929.13:t:167302010-167302111	ES
ENSMUSG00000021504	ENSMUSG00000021504.14:s:55599896-55600192	ES
ENSMUSG00000051721	ENSMUSG00000051721.4:s:4843303-4843451	ES
ENSMUSG00000025372	ENSMUSG00000025372.16:t:120006359-120006782	ES
ENSMUSG00000002083	ENSMUSG00000002083.13:t:16312126-16312414	ES
ENSMUSG00000003190	ENSMUSG00000003190.12:t:44992744-44993031	ES
ENSMUSG00000032000	ENSMUSG00000032000.17:s:7872687-7872983	ES
ENSMUSG00000001999	ENSMUSG00000001999.15:t:127080530-127080658	ES
ENSMUSG00000022387	ENSMUSG00000022387.16:s:88707034-88707294	ES
ENSMUSG00000041702	ENSMUSG00000041702.6:s:102837618-102838697	ES
ENSMUSG00000052477	ENSMUSG00000052477.15:s:85113166-85113655	ES
ENSMUSG00000024592	ENSMUSG00000024592.15:s:56973384-56973484	ES
ENSMUSG00000097352	ENSMUSG00000097352.7:s:22307167-22307298	ES
ENSMUSG00000036707	ENSMUSG00000036707.16:t:85795357-85795473	ES
ENSMUSG00000034656	ENSMUSG00000034656.16:s:84594137-84594220	ES
ENSMUSG00000034656	ENSMUSG00000034656.16:s:84597480-84597509	ES
ENSMUSG00000071037	ENSMUSG00000071037.5:t:85402426-85402492	ES
ENSMUSG00000026933	ENSMUSG00000026933.17:s:25956247-25956327	ES
ENSMUSG00000026933	ENSMUSG00000026933.17:t:25945134-25945273	ES
ENSMUSG00000036526	ENSMUSG00000036526.8:t:140927721-140927858	ES
ENSMUSG00000037960	ENSMUSG00000037960.10:t:49203718-49203884	ES
ENSMUSG00000068114	ENSMUSG00000068114.6:t:82134581-82134762	ES
ENSMUSG00000000982	ENSMUSG00000000982.5:s:83649017-83649355	ES
ENSMUSG00000000982	ENSMUSG00000000982.5:t:83648569-83648711	ES
ENSMUSG00000000378	ENSMUSG00000000378.15:t:6569964-6570137	ES
ENSMUSG00000029068	ENSMUSG00000029068.16:s:155817923-155817987	ES
ENSMUSG00000029068	ENSMUSG00000029068.16:t:155820329-155820428	ES
ENSMUSG00000079227	ENSMUSG00000079227.9:s:124130224-124130348	ES
ENSMUSG00000034024	ENSMUSG00000034024.7:t:117062976-117063139	ES
ENSMUSG00000047798	ENSMUSG00000047798.15:s:115126104-115126452	ES
ENSMUSG00000005087	ENSMUSG00000005087.17:s:102832483-102832572	ES
ENSMUSG00000005087	ENSMUSG00000005087.17:t:102831330-102831536	ES
ENSMUSG00000005087	ENSMUSG00000005087.17:t:102845285-102845410	ES
ENSMUSG00000027284	ENSMUSG00000027284.16:s:120720403-120720605	ES
ENSMUSG00000027284	ENSMUSG00000027284.16:t:120716154-120718927	ES
ENSMUSG00000027284	ENSMUSG00000027284.16:t:120729930-120730099	ES
ENSMUSG00000004071	ENSMUSG00000004071.12:t:4770671-4771512	ES
ENSMUSG00000026437	ENSMUSG00000026437.11:s:132116596-132116701	ES
ENSMUSG00000002107	ENSMUSG00000002107.18:s:6546859-6547213	ES
ENSMUSG00000024989	ENSMUSG00000024989.14:s:38055025-38055317	ES
ENSMUSG00000032534	ENSMUSG00000032534.16:t:102619692-102619760	ES
ENSMUSG00000040774	ENSMUSG00000040774.15:t:106520009-106520093	ES
ENSMUSG00000040774	ENSMUSG00000040774.15:t:106539190-106539603	ES
ENSMUSG00000015714	ENSMUSG00000015714.11:t:95321575-95321667	ES
ENSMUSG00000026031	ENSMUSG00000026031.15:s:58713294-58713659	ES
ENSMUSG00000026031	ENSMUSG00000026031.15:t:58726306-58726732	ES
ENSMUSG00000023852	ENSMUSG00000023852.13:s:na-17179451	ES
ENSMUSG00000056608	ENSMUSG00000056608.14:t:90956383-90956714	ES
ENSMUSG00000024843	ENSMUSG00000024843.15:t:3875735-3878614	ES
ENSMUSG00000045193	ENSMUSG00000045193.13:t:80171982-80172512	ES
ENSMUSG00000032578	ENSMUSG00000032578.7:s:107296026-107297034	ES
ENSMUSG00000032578	ENSMUSG00000032578.7:t:107300368-107302784	ES
ENSMUSG00000053063	ENSMUSG00000053063.11:s:129351473-129351573	ES
ENSMUSG00000063146	ENSMUSG00000063146.11:t:134517907-134518086	ES
ENSMUSG00000029238	ENSMUSG00000029238.11:t:76231396-76231548	ES
ENSMUSG00000020638	ENSMUSG00000020638.7:s:26471406-26471520	ES
ENSMUSG00000041781	ENSMUSG00000041781.8:s:101975974-101976261	ES
ENSMUSG00000025958	ENSMUSG00000025958.14:s:64558503-64559030	ES
ENSMUSG00000025958	ENSMUSG00000025958.14:t:64566217-64566317	ES
ENSMUSG00000033467	ENSMUSG00000033467.12:s:109556019-109556181	ES
ENSMUSG00000059326	ENSMUSG00000059326.6:s:61225928-61226055	ES
ENSMUSG00000059326	ENSMUSG00000059326.6:s:61226201-61226384	ES
ENSMUSG00000059326	ENSMUSG00000059326.6:t:61225523-61225652	ES
ENSMUSG00000042042	ENSMUSG00000042042.14:t:118128695-118129620	ES
ENSMUSG00000032384	ENSMUSG00000032384.16:t:66032239-66032345	ES
ENSMUSG00000056763	ENSMUSG00000056763.16:t:10045076-10045193	ES
ENSMUSG00000021000	ENSMUSG00000021000.15:t:59136064-59136195	ES
ENSMUSG00000044258	ENSMUSG00000044258.9:s:60936386-60936625	ES
ENSMUSG00000044258	ENSMUSG00000044258.9:t:60935547-60935669	ES
ENSMUSG00000074874	ENSMUSG00000074874.9:t:60896238-60896360	ES
ENSMUSG00000017760	ENSMUSG00000017760.15:s:164832873-164833196	ES
ENSMUSG00000017760	ENSMUSG00000017760.15:t:164834030-164834062	ES
ENSMUSG00000018920	ENSMUSG00000018920.11:s:70454907-70454946	ES
ENSMUSG00000018920	ENSMUSG00000018920.11:s:70454987-70455026	ES
ENSMUSG00000018920	ENSMUSG00000018920.11:s:70455027-70455444	ES
ENSMUSG00000018920	ENSMUSG00000018920.11:t:70454787-70454826	ES
ENSMUSG00000018920	ENSMUSG00000018920.11:t:70454907-70454946	ES
ENSMUSG00000057778	ENSMUSG00000057778.14:t:72789077-72789217	ES
ENSMUSG00000017132	ENSMUSG00000017132.17:t:118193615-118193697	ES
ENSMUSG00000078700	ENSMUSG00000078700.10:s:96952581-96953466	ES
ENSMUSG00000041623	ENSMUSG00000041623.17:t:113694512-113694647	ES
ENSMUSG00000029190	ENSMUSG00000029190.19:s:36613246-36613730	ES
ENSMUSG00000029190	ENSMUSG00000029190.19:t:36607938-36608085	ES
ENSMUSG00000022150	ENSMUSG00000022150.16:s:6424635-6425024	ES
ENSMUSG00000022150	ENSMUSG00000022150.16:t:6430954-6431107	ES
ENSMUSG00000038506	ENSMUSG00000038506.13:t:13255963-13257976	ES
ENSMUSG00000055065	ENSMUSG00000055065.6:s:79535957-79536016	ES
ENSMUSG00000055065	ENSMUSG00000055065.6:t:79531672-79531914	ES
ENSMUSG00000013973	ENSMUSG00000013973.12:t:171331234-171331285	ES
ENSMUSG00000054499	ENSMUSG00000054499.9:t:25199915-25203931	ES
ENSMUSG00000023106	ENSMUSG00000023106.15:t:123908100-123908214	ES
ENSMUSG00000097589	ENSMUSG00000097589.9:s:61632299-61632483	ES
ENSMUSG00000097589	ENSMUSG00000097589.9:t:61602839-61603806	ES
ENSMUSG00000030409	ENSMUSG00000030409.15:s:19088911-19089358	ES
ENSMUSG00000030409	ENSMUSG00000030409.15:s:19091939-19092036	ES
ENSMUSG00000030409	ENSMUSG00000030409.15:t:19091483-19091844	ES
ENSMUSG00000029131	ENSMUSG00000029131.14:s:29754340-29754591	ES
ENSMUSG00000029131	ENSMUSG00000029131.14:t:29756234-29756338	ES
ENSMUSG00000020661	ENSMUSG00000020661.15:s:3861021-3861131	ES
ENSMUSG00000022102	ENSMUSG00000022102.13:s:70774304-70774509	ES
ENSMUSG00000022102	ENSMUSG00000022102.13:t:70775386-70775747	ES
ENSMUSG00000053687	ENSMUSG00000053687.14:s:105991641-105991759	ES
ENSMUSG00000071454	ENSMUSG00000071454.13:s:3773551-3773640	ES
ENSMUSG00000030203	ENSMUSG00000030203.17:t:134760846-134761434	ES
ENSMUSG00000064061	ENSMUSG00000064061.13:t:48943457-48943552	ES
ENSMUSG00000066839	ENSMUSG00000066839.11:s:22085349-22085438	ES
ENSMUSG00000036499	ENSMUSG00000036499.8:t:95973986-95974078	ES
ENSMUSG00000087060	ENSMUSG00000087060.7:s:16951003-16951282	ES
ENSMUSG00000037174	ENSMUSG00000037174.18:s:51266753-51266866	ES
ENSMUSG00000037174	ENSMUSG00000037174.18:t:51264869-51265042	ES
ENSMUSG00000018565	ENSMUSG00000018565.17:t:69980214-69980696	ES
ENSMUSG00000035401	ENSMUSG00000035401.9:s:98646449-98646523	ES
ENSMUSG00000035401	ENSMUSG00000035401.9:t:98641493-98641668	ES
ENSMUSG00000004267	ENSMUSG00000004267.16:t:124763727-124763924	ES
ENSMUSG00000031109	ENSMUSG00000031109.16:s:49013497-49013582	ES
ENSMUSG00000050439	ENSMUSG00000050439.6:t:80474051-80474473	ES
ENSMUSG00000096768	ENSMUSG00000096768.7:s:90787068-90787478	ES
ENSMUSG00000096768	ENSMUSG00000096768.7:s:90787722-90788059	ES
ENSMUSG00000096768	ENSMUSG00000096768.7:s:90788348-90788572	ES
ENSMUSG00000096768	ENSMUSG00000096768.7:s:90788663-90788959	ES
ENSMUSG00000096768	ENSMUSG00000096768.7:s:90789158-90789787	ES
ENSMUSG00000096768	ENSMUSG00000096768.7:s:na-90786869	ES
ENSMUSG00000096768	ENSMUSG00000096768.7:s:na-90794800	ES
ENSMUSG00000096768	ENSMUSG00000096768.7:t:90788060-90788302	ES
ENSMUSG00000096768	ENSMUSG00000096768.7:t:90788663-90788959	ES
ENSMUSG00000096768	ENSMUSG00000096768.7:t:90789005-90789133	ES
ENSMUSG00000096768	ENSMUSG00000096768.7:t:90801547-90801734	ES
ENSMUSG00000036552	ENSMUSG00000036552.16:t:15010873-15011041	ES
ENSMUSG00000021996	ENSMUSG00000021996.16:t:74735960-74736034	ES
ENSMUSG00000034152	ENSMUSG00000034152.5:s:74208658-74208700	ES
ENSMUSG00000034152	ENSMUSG00000034152.5:t:74206907-74207097	ES
ENSMUSG00000025932	ENSMUSG00000025932.14:t:14304425-14304570	ES
ENSMUSG00000050821	ENSMUSG00000050821.13:t:20698865-20699015	ES
ENSMUSG00000036501	ENSMUSG00000036501.6:s:34499686-34499852	ES
ENSMUSG00000036501	ENSMUSG00000036501.6:t:34497334-34497546	ES
ENSMUSG00000044465	ENSMUSG00000044465.19:s:105383781-105384120	ES
ENSMUSG00000044465	ENSMUSG00000044465.19:t:105381376-105381981	ES
ENSMUSG00000044465	ENSMUSG00000044465.19:t:105390021-105390352	ES
ENSMUSG00000035614	ENSMUSG00000035614.10:t:64976695-64976851	ES
ENSMUSG00000021495	ENSMUSG00000021495.8:s:55569705-55571120	ES
ENSMUSG00000041471	ENSMUSG00000041471.8:t:34259625-34259732	ES
ENSMUSG00000038604	ENSMUSG00000038604.8:t:105614399-105614525	ES
ENSMUSG00000020776	ENSMUSG00000020776.18:s:116167552-116168166	ES
ENSMUSG00000043323	ENSMUSG00000043323.16:t:110379269-110379593	ES
ENSMUSG00000043323	ENSMUSG00000043323.16:t:110381601-110381646	ES
ENSMUSG00000022124	ENSMUSG00000022124.14:t:103095193-103095748	ES
ENSMUSG00000026656	ENSMUSG00000026656.15:t:170961196-170961630	ES
ENSMUSG00000037946	ENSMUSG00000037946.11:t:49297907-49298062	ES
ENSMUSG00000085396	ENSMUSG00000085396.7:s:50598134-50598288	ES
ENSMUSG00000085396	ENSMUSG00000085396.7:t:50591925-50592085	ES
ENSMUSG00000031328	ENSMUSG00000031328.15:t:74226202-74226334	ES
ENSMUSG00000008200	ENSMUSG00000008200.14:s:90767408-90767541	ES
ENSMUSG00000039286	ENSMUSG00000039286.12:t:27642951-27643089	ES
ENSMUSG00000038368	ENSMUSG00000038368.16:t:88182584-88183044	ES
ENSMUSG00000034998	ENSMUSG00000034998.18:t:88486403-88490533	ES
ENSMUSG00000030067	ENSMUSG00000030067.17:t:99016528-99016665	ES
ENSMUSG00000030067	ENSMUSG00000030067.17:t:99075962-99076045	ES
ENSMUSG00000026657	ENSMUSG00000026657.16:s:4605970-4606066	ES
ENSMUSG00000026657	ENSMUSG00000026657.16:t:4610967-4614043	ES
ENSMUSG00000030530	ENSMUSG00000030530.15:t:80398594-80398928	ES
ENSMUSG00000035293	ENSMUSG00000035293.13:s:51363417-51363546	ES
ENSMUSG00000035293	ENSMUSG00000035293.13:t:51365255-51365559	ES
ENSMUSG00000032750	ENSMUSG00000032750.13:t:75005316-75005371	ES
ENSMUSG00000038072	ENSMUSG00000038072.14:s:25221904-25225913	ES
ENSMUSG00000053332	ENSMUSG00000053332.13:s:161034929-161035315	ES
ENSMUSG00000053332	ENSMUSG00000053332.13:s:161036020-161036244	ES
ENSMUSG00000053332	ENSMUSG00000053332.13:t:161035752-161035804	ES
ENSMUSG00000053332	ENSMUSG00000053332.13:t:161036020-161036244	ES
ENSMUSG00000053332	ENSMUSG00000053332.13:t:161036549-161036629	ES
ENSMUSG00000036180	ENSMUSG00000036180.14:t:69950653-69950754	ES
ENSMUSG00000105504	ENSMUSG00000105504.4:s:142501262-142501389	ES
ENSMUSG00000105504	ENSMUSG00000105504.4:s:142507915-142508096	ES
ENSMUSG00000105504	ENSMUSG00000105504.4:t:142502796-142503125	ES
ENSMUSG00000105504	ENSMUSG00000105504.4:t:142503723-142503922	ES
ENSMUSG00000105504	ENSMUSG00000105504.4:t:142521040-142522344	ES
ENSMUSG00000028124	ENSMUSG00000028124.15:t:122259207-122259291	ES
ENSMUSG00000035778	ENSMUSG00000035778.17:s:35422180-35422268	ES
ENSMUSG00000029714	ENSMUSG00000029714.11:s:137518548-137518612	ES
ENSMUSG00000029714	ENSMUSG00000029714.11:t:137518878-137518986	ES
ENSMUSG00000079414	ENSMUSG00000079414.2:t:57103462-57103484	ES
ENSMUSG00000083161	ENSMUSG00000083161.1:t:83260044-83260534	ES
ENSMUSG00000078502	ENSMUSG00000078502.10:s:145587432-145587524	ES
ENSMUSG00000087477	ENSMUSG00000087477.1:t:114917318-114917589	ES
ENSMUSG00000087263	ENSMUSG00000087263.1:s:169979806-169980122	ES
ENSMUSG00000087263	ENSMUSG00000087263.1:s:169983289-169983368	ES
ENSMUSG00000087263	ENSMUSG00000087263.1:t:169979806-169980122	ES
ENSMUSG00000087593	ENSMUSG00000087593.1:t:19818445-19818625	ES
ENSMUSG00000090222	ENSMUSG00000090222.1:t:173780779-173781195	ES
ENSMUSG00000090222	ENSMUSG00000090222.1:t:na-173783435	ES
ENSMUSG00000092277	ENSMUSG00000092277.1:s:36121678-36121917	ES
ENSMUSG00000092232	ENSMUSG00000092232.1:t:54894848-54894962	ES
ENSMUSG00000106734	ENSMUSG00000106734.3:s:3342467-3342674	ES
ENSMUSG00000106734	ENSMUSG00000106734.3:t:3335735-3335888	ES
ENSMUSG00000090625	ENSMUSG00000090625.1:s:174343198-174343297	ES
ENSMUSG00000099871	ENSMUSG00000099871.1:s:90840522-90840659	ES
ENSMUSG00000099871	ENSMUSG00000099871.1:t:90841657-90841805	ES
ENSMUSG00000099871	ENSMUSG00000099871.1:t:90843818-90844040	ES
ENSMUSG00000095134	ENSMUSG00000095134.2:t:90757301-90757449	ES
ENSMUSG00000095134	ENSMUSG00000095134.2:t:90762079-90762625	ES
ENSMUSG00000095562	ENSMUSG00000095562.7:s:170011903-170012946	ES
ENSMUSG00000095562	ENSMUSG00000095562.7:s:170012965-170013617	ES
ENSMUSG00000095562	ENSMUSG00000095562.7:s:170013657-170013887	ES
ENSMUSG00000095562	ENSMUSG00000095562.7:s:170013906-170014067	ES
ENSMUSG00000095562	ENSMUSG00000095562.7:s:170014086-170014157	ES
ENSMUSG00000095562	ENSMUSG00000095562.7:s:170014536-170014736	ES
ENSMUSG00000095562	ENSMUSG00000095562.7:s:170014953-170015165	ES
ENSMUSG00000095562	ENSMUSG00000095562.7:s:170015256-170015996	ES
ENSMUSG00000095562	ENSMUSG00000095562.7:t:170014383-170014511	ES
ENSMUSG00000097661	ENSMUSG00000097661.1:s:145623292-145623711	ES
ENSMUSG00000099703	ENSMUSG00000099703.6:s:35557337-35557405	ES
ENSMUSG00000101556	ENSMUSG00000101556.1:s:15061069-15061182	ES
ENSMUSG00000105518	ENSMUSG00000105518.1:t:90604997-90605160	ES
ENSMUSG00000106797	ENSMUSG00000106797.1:s:36613246-36613739	ES
ENSMUSG00000106797	ENSMUSG00000106797.1:t:36607938-36608085	ES
ENSMUSG00000106194	ENSMUSG00000106194.1:s:122566526-122566830	ES
ENSMUSG00000073555	ENSMUSG00000073555.1:s:60212080-60212169	ES
ENSMUSG00000073555	ENSMUSG00000073555.1:t:60216854-60216954	ES
ENSMUSG00000058163	ENSMUSG00000058163.13:s:48900299-48900390	ES
ENSMUSG00000020611	ENSMUSG00000020611.14:s:109365536-109365762	ES
ENSMUSG00000034243	ENSMUSG00000034243.16:t:36931400-36931664	ES
ENSMUSG00000092417	ENSMUSG00000092417.3:t:35122952-35123659	ES
ENSMUSG00000032745	ENSMUSG00000032745.17:s:111448933-111448999	ES
ENSMUSG00000032745	ENSMUSG00000032745.17:t:111440632-111440816	ES
ENSMUSG00000097715	ENSMUSG00000097715.1:s:12649917-12650297	ES
ENSMUSG00000053101	ENSMUSG00000053101.2:t:19779455-19779561	ES
ENSMUSG00000040133	ENSMUSG00000040133.2:t:118283906-118284158	ES
ENSMUSG00000040111	ENSMUSG00000040111.14:s:40327418-40327438	ES
ENSMUSG00000040111	ENSMUSG00000040111.14:t:40317509-40317593	ES
ENSMUSG00000035900	ENSMUSG00000035900.18:s:86130147-86130190	ES
ENSMUSG00000039934	ENSMUSG00000039934.12:t:21281508-21281602	ES
ENSMUSG00000039934	ENSMUSG00000039934.12:t:21287677-21287796	ES
ENSMUSG00000031822	ENSMUSG00000031822.19:s:120537429-120537562	ES
ENSMUSG00000031822	ENSMUSG00000031822.19:t:120553584-120553802	ES
ENSMUSG00000015942	ENSMUSG00000015942.9:t:134216136-134216214	ES
ENSMUSG00000053835	ENSMUSG00000053835.17:s:36014800-36015075	ES
ENSMUSG00000053835	ENSMUSG00000053835.17:s:36015384-36015656	ES
ENSMUSG00000053835	ENSMUSG00000053835.17:s:36017241-36017537	ES
ENSMUSG00000053835	ENSMUSG00000053835.17:t:36014800-36015075	ES
ENSMUSG00000015937	ENSMUSG00000015937.14:s:56096124-56096234	ES
ENSMUSG00000015937	ENSMUSG00000015937.14:t:56084196-56084521	ES
ENSMUSG00000028980	ENSMUSG00000028980.14:t:149995745-149996381	ES
ENSMUSG00000002996	ENSMUSG00000002996.17:t:31943829-31944012	ES
ENSMUSG00000004698	ENSMUSG00000004698.10:t:34528283-34528345	ES
ENSMUSG00000041180	ENSMUSG00000041180.13:s:36595209-36595254	ES
ENSMUSG00000041180	ENSMUSG00000041180.13:t:36598887-36599035	ES
ENSMUSG00000027580	ENSMUSG00000027580.17:s:181231231-181231502	ES
ENSMUSG00000027580	ENSMUSG00000027580.17:t:181229556-181229909	ES
ENSMUSG00000040820	ENSMUSG00000040820.15:t:94141349-94141416	ES
ENSMUSG00000004980	ENSMUSG00000004980.16:t:51460932-51461433	ES
ENSMUSG00000007850	ENSMUSG00000007850.16:t:50382537-50382715	ES
ENSMUSG00000064267	ENSMUSG00000064267.13:t:122210342-122210392	ES
ENSMUSG00000039662	ENSMUSG00000039662.16:t:152299671-152299840	ES
ENSMUSG00000039997	ENSMUSG00000039997.16:s:173933205-173933948	ES
ENSMUSG00000039997	ENSMUSG00000039997.16:s:173935010-173935177	ES
ENSMUSG00000039997	ENSMUSG00000039997.16:t:173926806-173927222	ES
ENSMUSG00000039997	ENSMUSG00000039997.16:t:173928239-173929516	ES
ENSMUSG00000028037	ENSMUSG00000028037.13:s:151747618-151747654	ES
ENSMUSG00000028037	ENSMUSG00000028037.13:t:151747618-151747654	ES
ENSMUSG00000079339	ENSMUSG00000079339.6:t:34592888-34595023	ES
ENSMUSG00000042349	ENSMUSG00000042349.13:s:131269801-131269887	ES
ENSMUSG00000042349	ENSMUSG00000042349.13:s:131270887-131271083	ES
ENSMUSG00000042349	ENSMUSG00000042349.13:s:131273366-131273531	ES
ENSMUSG00000042349	ENSMUSG00000042349.13:t:131265835-131266288	ES
ENSMUSG00000042349	ENSMUSG00000042349.13:t:131270186-131270544	ES
ENSMUSG00000042349	ENSMUSG00000042349.13:t:131272108-131272541	ES
ENSMUSG00000004221	ENSMUSG00000004221.16:t:74432805-74433355	ES
ENSMUSG00000031712	ENSMUSG00000031712.9:t:82379489-82379615	ES
ENSMUSG00000023206	ENSMUSG00000023206.16:t:11718264-11718342	ES
ENSMUSG00000030745	ENSMUSG00000030745.9:t:125630705-125631506	ES
ENSMUSG00000037679	ENSMUSG00000037679.8:s:112603081-112603222	ES
ENSMUSG00000037679	ENSMUSG00000037679.8:s:112606669-112607058	ES
ENSMUSG00000037679	ENSMUSG00000037679.8:t:112608329-112608399	ES
ENSMUSG00000031864	ENSMUSG00000031864.15:t:68824190-68824267	ES
ENSMUSG00000018068	ENSMUSG00000018068.13:t:86256023-86256329	ES
ENSMUSG00000028344	ENSMUSG00000028344.12:s:48283226-48287109	ES
ENSMUSG00000042590	ENSMUSG00000042590.16:t:106822956-106823051	ES
ENSMUSG00000040795	ENSMUSG00000040795.12:s:129618492-129618635	ES
ENSMUSG00000034312	ENSMUSG00000034312.13:s:90667900-90668076	ES
ENSMUSG00000034312	ENSMUSG00000034312.13:t:90694559-90694850	ES
ENSMUSG00000041115	ENSMUSG00000041115.16:t:152193866-152194601	ES
ENSMUSG00000041115	ENSMUSG00000041115.16:t:152202908-152203169	ES
ENSMUSG00000046879	ENSMUSG00000046879.6:t:48867834-48868015	ES
ENSMUSG00000000555	ENSMUSG00000000555.6:s:103352916-103352961	ES
ENSMUSG00000000555	ENSMUSG00000000555.6:s:103354047-103354099	ES
ENSMUSG00000000555	ENSMUSG00000000555.6:t:103350165-103350270	ES
ENSMUSG00000000555	ENSMUSG00000000555.6:t:103352258-103352313	ES
ENSMUSG00000027087	ENSMUSG00000027087.11:s:83724397-83724919	ES
ENSMUSG00000023150	ENSMUSG00000023150.14:t:151355167-151356799	ES
ENSMUSG00000026004	ENSMUSG00000026004.15:t:66800742-66802168	ES
ENSMUSG00000010453	ENSMUSG00000010453.12:s:36348525-36348681	ES
ENSMUSG00000010453	ENSMUSG00000010453.12:t:36345838-36346029	ES
ENSMUSG00000054342	ENSMUSG00000054342.8:t:24379134-24379269	ES
ENSMUSG00000054611	ENSMUSG00000054611.16:t:4331186-4331269	ES
ENSMUSG00000032254	ENSMUSG00000032254.9:s:61935380-61935550	ES
ENSMUSG00000062901	ENSMUSG00000062901.2:s:20097554-20097671	ES
ENSMUSG00000062901	ENSMUSG00000062901.2:s:20115884-20116002	ES
ENSMUSG00000029004	ENSMUSG00000029004.15:s:23434441-23434783	ES
ENSMUSG00000000600	ENSMUSG00000000600.15:t:3805293-3806568	ES
ENSMUSG00000044350	ENSMUSG00000044350.14:t:77031114-77031244	ES
ENSMUSG00000015882	ENSMUSG00000015882.17:s:45795293-45795358	ES
ENSMUSG00000045312	ENSMUSG00000045312.11:t:94173992-94175014	ES
ENSMUSG00000089672	ENSMUSG00000089672.4:s:51480906-51480941	ES
ENSMUSG00000089672	ENSMUSG00000089672.4:s:51482694-51482927	ES
ENSMUSG00000089672	ENSMUSG00000089672.4:t:51481567-51482233	ES
ENSMUSG00000089672	ENSMUSG00000089672.4:t:51483762-51483878	ES
ENSMUSG00000089672	ENSMUSG00000089672.4:t:51484446-51484617	ES
ENSMUSG00000062593	ENSMUSG00000062593.15:t:51491719-51492524	ES
ENSMUSG00000090077	ENSMUSG00000090077.9:t:181382486-181382544	ES
ENSMUSG00000035310	ENSMUSG00000035310.15:t:100485803-100485855	ES
ENSMUSG00000022500	ENSMUSG00000022500.14:s:10975427-10975610	ES
ENSMUSG00000033306	ENSMUSG00000033306.14:s:24393350-24393783	ES
ENSMUSG00000056260	ENSMUSG00000056260.15:s:106721893-106722106	ES
ENSMUSG00000056260	ENSMUSG00000056260.15:s:106732914-106733142	ES
ENSMUSG00000056260	ENSMUSG00000056260.15:t:106734358-106734639	ES
ENSMUSG00000032913	ENSMUSG00000032913.13:s:104463859-104464308	ES
ENSMUSG00000028613	ENSMUSG00000028613.14:s:107843216-107843344	ES
ENSMUSG00000028613	ENSMUSG00000028613.14:s:107847441-107847566	ES
ENSMUSG00000028613	ENSMUSG00000028613.14:t:107850104-107850142	ES
ENSMUSG00000015980	ENSMUSG00000015980.14:t:139220898-139221452	ES
ENSMUSG00000032497	ENSMUSG00000032497.15:s:111177242-111177316	ES
ENSMUSG00000032497	ENSMUSG00000032497.15:t:111182819-111182896	ES
ENSMUSG00000024188	ENSMUSG00000024188.15:s:26252910-26253091	ES
ENSMUSG00000024188	ENSMUSG00000024188.15:t:26255031-26255125	ES
ENSMUSG00000020863	ENSMUSG00000020863.15:t:94287890-94291578	ES
ENSMUSG00000067367	ENSMUSG00000067367.9:s:38220470-38220635	ES
ENSMUSG00000053769	ENSMUSG00000053769.5:s:95134088-95134996	ES
ENSMUSG00000053769	ENSMUSG00000053769.5:t:95138336-95139518	ES
ENSMUSG00000019726	ENSMUSG00000019726.10:s:13616547-13616745	ES
ENSMUSG00000032530	ENSMUSG00000032530.13:t:121584334-121584583	ES
ENSMUSG00000040687	ENSMUSG00000040687.16:t:91179179-91179326	ES
ENSMUSG00000029815	ENSMUSG00000029815.12:t:49082585-49083534	ES
ENSMUSG00000042549	ENSMUSG00000042549.10:s:60931470-60931867	ES
ENSMUSG00000033352	ENSMUSG00000033352.11:s:65788136-65788297	ES
ENSMUSG00000002948	ENSMUSG00000002948.19:t:4243264-4243445	ES
ENSMUSG00000024277	ENSMUSG00000024277.14:t:23772604-23774684	ES
ENSMUSG00000030322	ENSMUSG00000030322.12:t:115840697-115842562	ES
ENSMUSG00000038732	ENSMUSG00000038732.14:s:30136498-30136762	ES
ENSMUSG00000059474	ENSMUSG00000059474.13:s:93885852-93886062	ES
ENSMUSG00000059474	ENSMUSG00000059474.13:s:93886880-93887073	ES
ENSMUSG00000021596	ENSMUSG00000021596.16:s:76741294-76741353	ES
ENSMUSG00000064127	ENSMUSG00000064127.13:s:12744717-12744828	ES
ENSMUSG00000012114	ENSMUSG00000012114.16:t:17702607-17703149	ES
ENSMUSG00000020818	ENSMUSG00000020818.16:t:116868534-116868659	ES
ENSMUSG00000034854	ENSMUSG00000034854.8:s:81362933-81363027	ES
ENSMUSG00000034854	ENSMUSG00000034854.8:t:81360082-81360292	ES
ENSMUSG00000029490	ENSMUSG00000029490.3:s:108448718-108448891	ES
ENSMUSG00000033039	ENSMUSG00000033039.9:s:79108972-79109429	ES
ENSMUSG00000033039	ENSMUSG00000033039.9:s:79115030-79115171	ES
ENSMUSG00000035299	ENSMUSG00000035299.16:s:169979806-169980122	ES
ENSMUSG00000035299	ENSMUSG00000035299.16:s:169984910-169985210	ES
ENSMUSG00000035299	ENSMUSG00000035299.16:s:169987559-169988230	ES
ENSMUSG00000035299	ENSMUSG00000035299.16:s:169988863-169990798	ES
ENSMUSG00000035299	ENSMUSG00000035299.16:t:169981883-169982252	ES
ENSMUSG00000035299	ENSMUSG00000035299.16:t:169983956-169984083	ES
ENSMUSG00000035299	ENSMUSG00000035299.16:t:169984910-169985210	ES
ENSMUSG00000035299	ENSMUSG00000035299.16:t:169988863-169990798	ES
ENSMUSG00000035299	ENSMUSG00000035299.16:t:169992873-169992957	ES
ENSMUSG00000028522	ENSMUSG00000028522.16:t:103127273-103127297	ES
ENSMUSG00000042292	ENSMUSG00000042292.16:t:81045133-81045546	ES
ENSMUSG00000053192	ENSMUSG00000053192.9:t:95229046-95229205	ES
ENSMUSG00000070323	ENSMUSG00000070323.11:s:7573519-7573650	ES
ENSMUSG00000070323	ENSMUSG00000070323.11:t:7577300-7577461	ES
ENSMUSG00000090272	ENSMUSG00000090272.7:t:173865399-173865557	ES
ENSMUSG00000079427	ENSMUSG00000079427.10:s:88708841-88708917	ES
ENSMUSG00000079427	ENSMUSG00000079427.10:t:88694260-88694332	ES
ENSMUSG00000079427	ENSMUSG00000079427.10:t:88703926-88704136	ES
ENSMUSG00000079427	ENSMUSG00000079427.10:t:88708841-88708917	ES
ENSMUSG00000022353	ENSMUSG00000022353.9:s:58948323-58948442	ES
ENSMUSG00000000386	ENSMUSG00000000386.14:s:97452763-97452851	ES
ENSMUSG00000000386	ENSMUSG00000000386.14:s:97454025-97454362	ES
ENSMUSG00000000386	ENSMUSG00000000386.14:s:97455090-97455228	ES
ENSMUSG00000000386	ENSMUSG00000000386.14:s:97456222-97456359	ES
ENSMUSG00000000386	ENSMUSG00000000386.14:s:97458680-97458732	ES
ENSMUSG00000000386	ENSMUSG00000000386.14:s:97460560-97460946	ES
ENSMUSG00000000386	ENSMUSG00000000386.14:s:97462699-97462790	ES
ENSMUSG00000000386	ENSMUSG00000000386.14:t:97451475-97451551	ES
ENSMUSG00000000386	ENSMUSG00000000386.14:t:97455090-97455228	ES
ENSMUSG00000000386	ENSMUSG00000000386.14:t:97457300-97457492	ES
ENSMUSG00000000386	ENSMUSG00000000386.14:t:97458680-97458732	ES
ENSMUSG00000000386	ENSMUSG00000000386.14:t:97460560-97460946	ES
ENSMUSG00000039585	ENSMUSG00000039585.15:s:59788415-59788514	ES
ENSMUSG00000031090	ENSMUSG00000031090.14:t:143811169-143811300	ES
ENSMUSG00000032475	ENSMUSG00000032475.15:t:100497258-100497970	ES
ENSMUSG00000056234	ENSMUSG00000056234.14:t:32170748-32170902	ES
ENSMUSG00000018501	ENSMUSG00000018501.17:t:62438338-62438515	ES
ENSMUSG00000024589	ENSMUSG00000024589.15:t:65074724-65074805	ES
ENSMUSG00000035121	ENSMUSG00000035121.5:t:63188441-63188781	ES
ENSMUSG00000047284	ENSMUSG00000047284.14:t:69903865-69903914	ES
ENSMUSG00000020716	ENSMUSG00000020716.15:s:79339693-79340059	ES
ENSMUSG00000003847	ENSMUSG00000003847.16:s:107324639-107329307	ES
ENSMUSG00000003847	ENSMUSG00000003847.16:t:107338508-107339367	ES
ENSMUSG00000033016	ENSMUSG00000033016.15:t:80697555-80698656	ES
ENSMUSG00000027544	ENSMUSG00000027544.16:s:168504445-168505134	ES
ENSMUSG00000027544	ENSMUSG00000027544.16:t:168476410-168480249	ES
ENSMUSG00000055053	ENSMUSG00000055053.17:t:81420267-81420798	ES
ENSMUSG00000035356	ENSMUSG00000035356.16:t:55819567-55819706	ES
ENSMUSG00000032525	ENSMUSG00000032525.14:s:121731147-121735450	ES
ENSMUSG00000032525	ENSMUSG00000032525.14:t:121741122-121741152	ES
ENSMUSG00000023087	ENSMUSG00000023087.15:t:51247805-51248074	ES
ENSMUSG00000027405	ENSMUSG00000027405.16:t:130277476-130277624	ES
ENSMUSG00000005893	ENSMUSG00000005893.14:s:92091390-92091742	ES
ENSMUSG00000005893	ENSMUSG00000005893.14:t:92138015-92139026	ES
ENSMUSG00000028341	ENSMUSG00000028341.9:t:48048952-48049128	ES
ENSMUSG00000052384	ENSMUSG00000052384.13:s:32162238-32163397	ES
ENSMUSG00000052384	ENSMUSG00000052384.13:t:32155070-32155212	ES
ENSMUSG00000022681	ENSMUSG00000022681.14:s:13819251-13819436	ES
ENSMUSG00000036639	ENSMUSG00000036639.12:s:140331860-140331986	ES
ENSMUSG00000036639	ENSMUSG00000036639.12:t:140334455-140334619	ES
ENSMUSG00000050174	ENSMUSG00000050174.15:s:37416701-37416904	ES
ENSMUSG00000030091	ENSMUSG00000030091.17:s:91015824-91015907	ES
ENSMUSG00000066861	ENSMUSG00000066861.14:t:120879100-120879603	ES
ENSMUSG00000032690	ENSMUSG00000032690.16:s:120745677-120745855	ES
ENSMUSG00000032690	ENSMUSG00000032690.16:t:120730333-120731958	ES
ENSMUSG00000029561	ENSMUSG00000029561.17:s:114901240-114901415	ES
ENSMUSG00000029561	ENSMUSG00000029561.17:t:114904430-114905076	ES
ENSMUSG00000026672	ENSMUSG00000026672.11:s:5036671-5036770	ES
ENSMUSG00000026672	ENSMUSG00000026672.11:t:5034154-5034303	ES
ENSMUSG00000029822	ENSMUSG00000029822.15:t:50370123-50370358	ES
ENSMUSG00000037196	ENSMUSG00000037196.6:t:10597110-10597281	ES
ENSMUSG00000037366	ENSMUSG00000037366.14:t:134402912-134403104	ES
ENSMUSG00000037058	ENSMUSG00000037058.14:s:35600045-35600117	ES
ENSMUSG00000037997	ENSMUSG00000037997.12:t:127468032-127468152	ES
ENSMUSG00000035365	ENSMUSG00000035365.15:s:88146852-88146941	ES
ENSMUSG00000022974	ENSMUSG00000022974.12:s:91030416-91030816	ES
ENSMUSG00000022974	ENSMUSG00000022974.12:t:91027230-91027638	ES
ENSMUSG00000031226	ENSMUSG00000031226.13:t:105105104-105105288	ES
ENSMUSG00000051285	ENSMUSG00000051285.17:s:7088920-7089216	ES
ENSMUSG00000025856	ENSMUSG00000025856.15:s:138979146-138979272	ES
ENSMUSG00000025856	ENSMUSG00000025856.15:t:138976014-138977227	ES
ENSMUSG00000021493	ENSMUSG00000021493.15:s:55504658-55504838	ES
ENSMUSG00000021493	ENSMUSG00000021493.15:s:55507330-55507366	ES
ENSMUSG00000021493	ENSMUSG00000021493.15:s:55508780-55508810	ES
ENSMUSG00000021846	ENSMUSG00000021846.8:s:48120869-48121233	ES
ENSMUSG00000024477	ENSMUSG00000024477.3:s:46274586-46274708	ES
ENSMUSG00000072501	ENSMUSG00000072501.4:s:66622761-66622817	ES
ENSMUSG00000072501	ENSMUSG00000072501.4:t:66623992-66624099	ES
ENSMUSG00000031295	ENSMUSG00000031295.13:t:160598468-160598878	ES
ENSMUSG00000048537	ENSMUSG00000048537.15:s:44703573-44703952	ES
ENSMUSG00000048537	ENSMUSG00000048537.15:s:44710923-44711060	ES
ENSMUSG00000048537	ENSMUSG00000048537.15:s:44734982-44735198	ES
ENSMUSG00000048537	ENSMUSG00000048537.15:t:44686304-44687698	ES
ENSMUSG00000048537	ENSMUSG00000048537.15:t:44699556-44699696	ES
ENSMUSG00000048537	ENSMUSG00000048537.15:t:44707885-44708040	ES
ENSMUSG00000048537	ENSMUSG00000048537.15:t:44711641-44711922	ES
ENSMUSG00000048537	ENSMUSG00000048537.15:t:44718274-44718399	ES
ENSMUSG00000048537	ENSMUSG00000048537.15:t:44728020-44728100	ES
ENSMUSG00000020359	ENSMUSG00000020359.13:s:51598276-51598430	ES
ENSMUSG00000020359	ENSMUSG00000020359.13:t:51599267-51599596	ES
ENSMUSG00000014444	ENSMUSG00000014444.16:s:122484597-122484780	ES
ENSMUSG00000014444	ENSMUSG00000014444.16:s:122490063-122490182	ES
ENSMUSG00000014444	ENSMUSG00000014444.16:s:122501162-122501249	ES
ENSMUSG00000014444	ENSMUSG00000014444.16:s:122507623-122507745	ES
ENSMUSG00000014444	ENSMUSG00000014444.16:t:122489099-122489199	ES
ENSMUSG00000014444	ENSMUSG00000014444.16:t:122500204-122500316	ES
ENSMUSG00000014444	ENSMUSG00000014444.16:t:122506029-122506167	ES
ENSMUSG00000043257	ENSMUSG00000043257.15:s:133672319-133672647	ES
ENSMUSG00000039936	ENSMUSG00000039936.18:t:149674076-149674194	ES
ENSMUSG00000034902	ENSMUSG00000034902.17:t:81317326-81317403	ES
ENSMUSG00000023452	ENSMUSG00000023452.18:s:32742210-32742475	ES
ENSMUSG00000042632	ENSMUSG00000042632.16:t:79302619-79302697	ES
ENSMUSG00000046223	ENSMUSG00000046223.10:t:24475239-24475968	ES
ENSMUSG00000052160	ENSMUSG00000052160.6:s:112761511-112761588	ES
ENSMUSG00000022565	ENSMUSG00000022565.15:s:76182910-76183008	ES
ENSMUSG00000022565	ENSMUSG00000022565.15:t:76194751-76194812	ES
ENSMUSG00000052609	ENSMUSG00000052609.8:s:76572047-76572069	ES
ENSMUSG00000052609	ENSMUSG00000052609.8:t:76573247-76573360	ES
ENSMUSG00000051344	ENSMUSG00000051344.13:t:64921550-64922482	ES
ENSMUSG00000016495	ENSMUSG00000016495.12:s:29364632-29364875	ES
ENSMUSG00000016495	ENSMUSG00000016495.12:t:29362089-29362139	ES
ENSMUSG00000032374	ENSMUSG00000032374.14:t:92602948-92603061	ES
ENSMUSG00000038400	ENSMUSG00000038400.15:s:173234307-173234722	ES
ENSMUSG00000036986	ENSMUSG00000036986.16:s:58221050-58221865	ES
ENSMUSG00000039176	ENSMUSG00000039176.17:s:79459689-79459871	ES
ENSMUSG00000039176	ENSMUSG00000039176.17:t:79459174-79459300	ES
ENSMUSG00000037251	ENSMUSG00000037251.5:t:25989650-25989741	ES
ENSMUSG00000009739	ENSMUSG00000009739.16:t:100584031-100584159	ES
ENSMUSG00000000440	ENSMUSG00000000440.12:s:115385597-115385633	ES
ENSMUSG00000000440	ENSMUSG00000000440.12:t:115439840-115440067	ES
ENSMUSG00000016487	ENSMUSG00000016487.15:t:146938906-146938989	ES
ENSMUSG00000033526	ENSMUSG00000033526.16:s:121321655-121321792	ES
ENSMUSG00000061130	ENSMUSG00000061130.12:s:85005509-85005566	ES
ENSMUSG00000067713	ENSMUSG00000067713.6:t:98825688-98825733	ES
ENSMUSG00000027881	ENSMUSG00000027881.14:s:108906561-108907847	ES
ENSMUSG00000027881	ENSMUSG00000027881.14:t:108905111-108905585	ES
ENSMUSG00000035597	ENSMUSG00000035597.18:s:65055156-65055320	ES
ENSMUSG00000035597	ENSMUSG00000035597.18:t:65044006-65044124	ES
ENSMUSG00000096727	ENSMUSG00000096727.2:s:34186891-34187219	ES
ENSMUSG00000026229	ENSMUSG00000026229.17:t:86116575-86116689	ES
ENSMUSG00000026395	ENSMUSG00000026395.16:s:138119473-138120720	ES
ENSMUSG00000026395	ENSMUSG00000026395.16:t:138119473-138120720	ES
ENSMUSG00000097039	ENSMUSG00000097039.8:t:62242174-62242301	ES
ENSMUSG00000044950	ENSMUSG00000044950.7:t:43704534-43707191	ES
ENSMUSG00000066677	ENSMUSG00000066677.11:s:173678930-173680332	ES
ENSMUSG00000066677	ENSMUSG00000066677.11:t:173682665-173683618	ES
ENSMUSG00000073491	ENSMUSG00000073491.10:s:173568809-173569100	ES
ENSMUSG00000073491	ENSMUSG00000073491.10:s:173582131-173582198	ES
ENSMUSG00000073491	ENSMUSG00000073491.10:t:173566284-173567269	ES
ENSMUSG00000110235	ENSMUSG00000110235.1:t:97583031-97583996	ES
ENSMUSG00000079179	ENSMUSG00000079179.9:s:3238029-3238273	ES
ENSMUSG00000062115	ENSMUSG00000062115.15:s:60193939-60194032	ES
ENSMUSG00000062115	ENSMUSG00000062115.15:t:60197789-60197838	ES
ENSMUSG00000062232	ENSMUSG00000062232.14:t:79172908-79173075	ES
ENSMUSG00000062232	ENSMUSG00000062232.14:t:79174974-79175049	ES
ENSMUSG00000010608	ENSMUSG00000010608.15:s:83632252-83632417	ES
ENSMUSG00000010608	ENSMUSG00000010608.15:t:83642554-83642698	ES
ENSMUSG00000027620	ENSMUSG00000027620.16:s:156179177-156179240	ES
ENSMUSG00000027620	ENSMUSG00000027620.16:t:156172828-156173022	ES
ENSMUSG00000027620	ENSMUSG00000027620.16:t:156177161-156177385	ES
ENSMUSG00000070780	ENSMUSG00000070780.11:t:66097707-66097788	ES
ENSMUSG00000033760	ENSMUSG00000033760.16:t:4765263-4767065	ES
ENSMUSG00000032580	ENSMUSG00000032580.12:t:107749708-107749911	ES
ENSMUSG00000032580	ENSMUSG00000032580.12:t:107756909-107757260	ES
ENSMUSG00000039191	ENSMUSG00000039191.12:s:53590214-53590724	ES
ENSMUSG00000039191	ENSMUSG00000039191.12:t:53627383-53627421	ES
ENSMUSG00000022951	ENSMUSG00000022951.15:t:92397263-92397436	ES
ENSMUSG00000022106	ENSMUSG00000022106.14:t:73151485-73151615	ES
ENSMUSG00000002983	ENSMUSG00000002983.17:s:19627923-19627970	ES
ENSMUSG00000002983	ENSMUSG00000002983.17:t:19619514-19619842	ES
ENSMUSG00000039852	ENSMUSG00000039852.16:t:150500003-150500051	ES
ENSMUSG00000020696	ENSMUSG00000020696.18:s:82812400-82812813	ES
ENSMUSG00000020696	ENSMUSG00000020696.18:t:82810008-82810218	ES
ENSMUSG00000059810	ENSMUSG00000059810.18:t:62689499-62690626	ES
ENSMUSG00000020806	ENSMUSG00000020806.15:s:116600398-116600498	ES
ENSMUSG00000020806	ENSMUSG00000020806.15:t:116598165-116599438	ES
ENSMUSG00000035620	ENSMUSG00000035620.14:t:85015076-85016446	ES
ENSMUSG00000021720	ENSMUSG00000021720.10:s:105181450-105181675	ES
ENSMUSG00000003644	ENSMUSG00000003644.17:t:133871887-133872313	ES
ENSMUSG00000027422	ENSMUSG00000027422.15:t:143984980-143985035	ES
ENSMUSG00000039087	ENSMUSG00000039087.16:t:37888871-37888972	ES
ENSMUSG00000004896	ENSMUSG00000004896.16:t:87924344-87924528	ES
ENSMUSG00000030888	ENSMUSG00000030888.14:t:105734690-105735056	ES
ENSMUSG00000020641	ENSMUSG00000020641.15:t:26442753-26445570	ES
ENSMUSG00000020641	ENSMUSG00000020641.15:t:26447152-26447184	ES
ENSMUSG00000039968	ENSMUSG00000039968.9:t:20927620-20927730	ES
ENSMUSG00000029422	ENSMUSG00000029422.14:s:123743569-123743678	ES
ENSMUSG00000029422	ENSMUSG00000029422.14:s:123746772-123746870	ES
ENSMUSG00000029422	ENSMUSG00000029422.14:t:123744955-123745230	ES
ENSMUSG00000037266	ENSMUSG00000037266.18:s:134925293-134925432	ES
ENSMUSG00000037266	ENSMUSG00000037266.18:t:134926735-134926818	ES
ENSMUSG00000023066	ENSMUSG00000023066.9:s:89081894-89081984	ES
ENSMUSG00000023066	ENSMUSG00000023066.9:t:89090427-89090616	ES
ENSMUSG00000022952	ENSMUSG00000022952.16:t:92695592-92695737	ES
ENSMUSG00000031568	ENSMUSG00000031568.16:s:47547789-47547838	ES
ENSMUSG00000031568	ENSMUSG00000031568.16:t:47550458-47552955	ES
ENSMUSG00000039656	ENSMUSG00000039656.16:t:34032827-34033044	ES
ENSMUSG00000001025	ENSMUSG00000001025.8:s:90614191-90614414	ES
ENSMUSG00000035673	ENSMUSG00000035673.9:s:80062162-80062331	ES
ENSMUSG00000035673	ENSMUSG00000035673.9:t:80060984-80061119	ES
ENSMUSG00000038406	ENSMUSG00000038406.17:t:45013480-45013593	ES
ENSMUSG00000022223	ENSMUSG00000022223.8:s:55899184-55899305	ES
ENSMUSG00000025816	ENSMUSG00000025816.15:t:5876841-5877024	ES
ENSMUSG00000022772	ENSMUSG00000022772.11:s:31976960-31977757	ES
ENSMUSG00000058013	ENSMUSG00000058013.11:s:93167500-93169758	ES
ENSMUSG00000018398	ENSMUSG00000018398.18:s:53537725-53537915	ES
ENSMUSG00000049800	ENSMUSG00000049800.13:t:20647802-20653021	ES
ENSMUSG00000034269	ENSMUSG00000034269.12:s:113104935-113105121	ES
ENSMUSG00000034269	ENSMUSG00000034269.12:s:113110317-113110525	ES
ENSMUSG00000029439	ENSMUSG00000029439.14:s:129503974-129504152	ES
ENSMUSG00000040451	ENSMUSG00000040451.17:t:32160299-32160363	ES
ENSMUSG00000030733	ENSMUSG00000030733.10:t:126472073-126473094	ES
ENSMUSG00000040749	ENSMUSG00000040749.11:t:164075578-164075669	ES
ENSMUSG00000036087	ENSMUSG00000036087.18:s:72958149-72958286	ES
ENSMUSG00000027340	ENSMUSG00000027340.15:t:132101472-132101726	ES
ENSMUSG00000031808	ENSMUSG00000031808.6:s:71584633-71584841	ES
ENSMUSG00000031808	ENSMUSG00000031808.6:t:71584118-71584327	ES
ENSMUSG00000031808	ENSMUSG00000031808.6:t:71584842-71585076	ES
ENSMUSG00000031808	ENSMUSG00000031808.6:t:71585346-71585492	ES
ENSMUSG00000027219	ENSMUSG00000027219.13:s:122455559-122455756	ES
ENSMUSG00000027219	ENSMUSG00000027219.13:s:122456321-122456402	ES
ENSMUSG00000038178	ENSMUSG00000038178.16:s:75531694-75531741	ES
ENSMUSG00000019558	ENSMUSG00000019558.14:s:73677059-73677453	ES
ENSMUSG00000019558	ENSMUSG00000019558.14:t:73677059-73677453	ES
ENSMUSG00000000958	ENSMUSG00000000958.9:t:54408503-54409048	ES
ENSMUSG00000032754	ENSMUSG00000032754.14:s:120519866-120519918	ES
ENSMUSG00000032754	ENSMUSG00000032754.14:t:120520774-120520886	ES
ENSMUSG00000014786	ENSMUSG00000014786.7:s:105359327-105359453	ES
ENSMUSG00000021870	ENSMUSG00000021870.17:t:26453538-26453600	ES
ENSMUSG00000024921	ENSMUSG00000024921.17:t:26619684-26619944	ES
ENSMUSG00000024943	ENSMUSG00000024943.8:t:23214642-23214740	ES
ENSMUSG00000027333	ENSMUSG00000027333.18:s:131520095-131520282	ES
ENSMUSG00000027333	ENSMUSG00000027333.18:t:131524244-131524333	ES
ENSMUSG00000028483	ENSMUSG00000028483.13:s:83453806-83454148	ES
ENSMUSG00000028483	ENSMUSG00000028483.13:t:83463976-83466137	ES
ENSMUSG00000036281	ENSMUSG00000036281.13:s:26376600-26376725	ES
ENSMUSG00000036281	ENSMUSG00000036281.13:t:26375608-26375689	ES
ENSMUSG00000038301	ENSMUSG00000038301.15:t:51562018-51568476	ES
ENSMUSG00000022091	ENSMUSG00000022091.5:s:70203272-70203416	ES
ENSMUSG00000070031	ENSMUSG00000070031.11:t:85643203-85643346	ES
ENSMUSG00000027722	ENSMUSG00000027722.14:s:37528158-37528356	ES
ENSMUSG00000042331	ENSMUSG00000042331.13:t:62117700-62119451	ES
ENSMUSG00000033396	ENSMUSG00000033396.13:t:122055697-122055785	ES
ENSMUSG00000061878	ENSMUSG00000061878.15:t:116533970-116534318	ES
ENSMUSG00000045671	ENSMUSG00000045671.17:t:19998120-19998297	ES
ENSMUSG00000032621	ENSMUSG00000032621.8:s:103769317-103769450	ES
ENSMUSG00000032621	ENSMUSG00000032621.8:t:103763882-103764006	ES
ENSMUSG00000028676	ENSMUSG00000028676.17:t:135861771-135861877	ES
ENSMUSG00000055436	ENSMUSG00000055436.18:s:158026526-158026858	ES
ENSMUSG00000055436	ENSMUSG00000055436.18:t:158022841-158023140	ES
ENSMUSG00000028911	ENSMUSG00000028911.16:t:131891207-131891349	ES
ENSMUSG00000021134	ENSMUSG00000021134.17:s:80947796-80947865	ES
ENSMUSG00000021134	ENSMUSG00000021134.17:t:80949095-80949168	ES
ENSMUSG00000042121	ENSMUSG00000042121.16:s:113947375-na	ES
ENSMUSG00000042121	ENSMUSG00000042121.16:t:113946276-113946850	ES
ENSMUSG00000032038	ENSMUSG00000032038.6:t:35055574-35055649	ES
ENSMUSG00000029534	ENSMUSG00000029534.17:t:17819250-17820447	ES
ENSMUSG00000024776	ENSMUSG00000024776.17:t:34220187-34220266	ES
ENSMUSG00000033705	ENSMUSG00000033705.16:s:120714565-120716082	ES
ENSMUSG00000025920	ENSMUSG00000025920.19:t:16463035-16463194	ES
ENSMUSG00000020961	ENSMUSG00000020961.14:s:91740471-91740746	ES
ENSMUSG00000014601	ENSMUSG00000014601.13:t:107618911-107618982	ES
ENSMUSG00000020954	ENSMUSG00000020954.15:t:51629374-51629507	ES
ENSMUSG00000026646	ENSMUSG00000026646.16:s:3462471-3462627	ES
ENSMUSG00000026646	ENSMUSG00000026646.16:s:3472502-3472647	ES
ENSMUSG00000026646	ENSMUSG00000026646.16:t:3455815-3458789	ES
ENSMUSG00000026646	ENSMUSG00000026646.16:t:3462471-3462627	ES
ENSMUSG00000026646	ENSMUSG00000026646.16:t:3464267-3464926	ES
ENSMUSG00000045098	ENSMUSG00000045098.18:s:3768233-3768340	ES
ENSMUSG00000045098	ENSMUSG00000045098.18:t:3786389-3786627	ES
ENSMUSG00000063450	ENSMUSG00000063450.14:s:76099230-76099512	ES
ENSMUSG00000063450	ENSMUSG00000063450.14:t:76100901-76101131	ES
ENSMUSG00000022973	ENSMUSG00000022973.17:t:90948066-90948113	ES
ENSMUSG00000065954	ENSMUSG00000065954.11:s:25181823-25182930	ES
ENSMUSG00000065954	ENSMUSG00000065954.11:s:25201122-25201542	ES
ENSMUSG00000065954	ENSMUSG00000065954.11:t:25177934-25177994	ES
ENSMUSG00000064289	ENSMUSG00000064289.15:t:61613651-61615140	ES
ENSMUSG00000029192	ENSMUSG00000029192.17:t:36571594-36572037	ES
ENSMUSG00000029925	ENSMUSG00000029925.13:s:39081839-39082036	ES
ENSMUSG00000032228	ENSMUSG00000032228.16:t:71885183-71885288	ES
ENSMUSG00000001750	ENSMUSG00000001750.15:t:3904585-3904705	ES
ENSMUSG00000022019	ENSMUSG00000022019.15:t:87457003-87457118	ES
ENSMUSG00000034832	ENSMUSG00000034832.15:t:83402667-83404824	ES
ENSMUSG00000034832	ENSMUSG00000034832.15:t:83436797-83441273	ES
ENSMUSG00000000134	ENSMUSG00000000134.17:s:7764041-7764455	ES
ENSMUSG00000037731	ENSMUSG00000037731.5:t:132783348-132783498	ES
ENSMUSG00000024246	ENSMUSG00000024246.8:s:81064935-81065085	ES
ENSMUSG00000030846	ENSMUSG00000030846.15:s:128447848-128448208	ES
ENSMUSG00000030846	ENSMUSG00000030846.15:t:128446195-128446270	ES
ENSMUSG00000044583	ENSMUSG00000044583.13:s:167330001-167330099	ES
ENSMUSG00000020225	ENSMUSG00000020225.10:s:120202102-120202195	ES
ENSMUSG00000054434	ENSMUSG00000054434.14:t:123116161-123116270	ES
ENSMUSG00000057137	ENSMUSG00000057137.9:t:34868515-34871587	ES
ENSMUSG00000036026	ENSMUSG00000036026.15:t:45679532-45679714	ES
ENSMUSG00000019850	ENSMUSG00000019850.11:t:19011481-19011963	ES
ENSMUSG00000062210	ENSMUSG00000062210.13:t:50090200-50091001	ES
ENSMUSG00000023905	ENSMUSG00000023905.14:s:23677121-23677449	ES
ENSMUSG00000023905	ENSMUSG00000023905.14:t:23676139-23676273	ES
ENSMUSG00000042333	ENSMUSG00000042333.14:s:154924414-154924504	ES
ENSMUSG00000085890	ENSMUSG00000085890.7:t:69690750-69691141	ES
ENSMUSG00000020400	ENSMUSG00000020400.17:s:54955848-54956178	ES
ENSMUSG00000020400	ENSMUSG00000020400.17:t:54939598-54939735	ES
ENSMUSG00000020400	ENSMUSG00000020400.17:t:54940559-54940882	ES
ENSMUSG00000025571	ENSMUSG00000025571.13:s:117739867-117740009	ES
ENSMUSG00000025571	ENSMUSG00000025571.13:t:117742501-117743064	ES
ENSMUSG00000048677	ENSMUSG00000048677.9:s:145260867-145261000	ES
ENSMUSG00000048677	ENSMUSG00000048677.9:s:145278737-145278914	ES
ENSMUSG00000048677	ENSMUSG00000048677.9:t:145258515-145259055	ES
ENSMUSG00000027506	ENSMUSG00000027506.15:s:8943551-8943577	ES
ENSMUSG00000002871	ENSMUSG00000002871.14:s:88910223-88910261	ES
ENSMUSG00000022858	ENSMUSG00000022858.15:t:22254984-22255247	ES
ENSMUSG00000037318	ENSMUSG00000037318.10:t:193175453-193175759	ES
ENSMUSG00000027164	ENSMUSG00000027164.8:s:101678429-101678620	ES
ENSMUSG00000027164	ENSMUSG00000027164.8:t:101684215-101686235	ES
ENSMUSG00000042726	ENSMUSG00000042726.14:s:121385040-121385409	ES
ENSMUSG00000032536	ENSMUSG00000032536.10:s:121460359-121462610	ES
ENSMUSG00000039853	ENSMUSG00000039853.18:s:46509676-46510529	ES
ENSMUSG00000039853	ENSMUSG00000039853.18:t:46495646-46495767	ES
ENSMUSG00000033439	ENSMUSG00000033439.12:t:116582494-116582923	ES
ENSMUSG00000038260	ENSMUSG00000038260.10:s:45326563-45326746	ES
ENSMUSG00000038260	ENSMUSG00000038260.10:t:45305374-45305494	ES
ENSMUSG00000022010	ENSMUSG00000022010.19:t:76505098-76505737	ES
ENSMUSG00000024078	ENSMUSG00000024078.6:t:74819661-na	ES
ENSMUSG00000025474	ENSMUSG00000025474.9:t:140033613-140033798	ES
ENSMUSG00000034377	ENSMUSG00000034377.10:s:6107400-6107788	ES
ENSMUSG00000042520	ENSMUSG00000042520.16:s:90001818-90001868	ES
ENSMUSG00000021774	ENSMUSG00000021774.12:s:18331687-18331859	ES
ENSMUSG00000025326	ENSMUSG00000025326.12:t:59247173-59247237	ES
ENSMUSG00000027300	ENSMUSG00000027300.9:t:130604485-130604626	ES
ENSMUSG00000009741	ENSMUSG00000009741.14:t:113964552-113964655	ES
ENSMUSG00000033364	ENSMUSG00000033364.13:s:74461566-74461730	ES
ENSMUSG00000033364	ENSMUSG00000033364.13:t:74456079-74456220	ES
ENSMUSG00000039646	ENSMUSG00000039646.5:s:4639941-4640148	ES
ENSMUSG00000018171	ENSMUSG00000018171.9:t:86665777-86665878	ES
ENSMUSG00000004233	ENSMUSG00000004233.14:s:99141068-99141188	ES
ENSMUSG00000024037	ENSMUSG00000024037.12:s:31509769-31509912	ES
ENSMUSG00000058486	ENSMUSG00000058486.11:s:34910184-34910662	ES
ENSMUSG00000040483	ENSMUSG00000040483.15:s:72304666-72304861	ES
ENSMUSG00000024066	ENSMUSG00000024066.8:t:73887886-73888024	ES
ENSMUSG00000022634	ENSMUSG00000022634.9:t:93286410-93286562	ES
ENSMUSG00000047213	ENSMUSG00000047213.14:s:16189478-16189563	ES
ENSMUSG00000047213	ENSMUSG00000047213.14:t:16203826-16205424	ES
ENSMUSG00000027514	ENSMUSG00000027514.14:s:173212099-173212266	ES
ENSMUSG00000063659	ENSMUSG00000063659.11:s:177443216-177443341	ES
ENSMUSG00000063659	ENSMUSG00000063659.11:t:177443985-177444092	ES
ENSMUSG00000029127	ENSMUSG00000029127.15:t:38210618-38210664	ES
ENSMUSG00000059273	ENSMUSG00000059273.8:t:16414845-16416992	ES
ENSMUSG00000074578	ENSMUSG00000074578.12:s:167062934-167063297	ES
ENSMUSG00000017421	ENSMUSG00000017421.18:t:80398416-80398470	ES
ENSMUSG00000049295	ENSMUSG00000049295.16:s:52020523-52020733	ES
ENSMUSG00000047603	ENSMUSG00000047603.9:s:24135258-24135470	ES
ENSMUSG00000022529	ENSMUSG00000022529.11:s:3744093-3745512	ES
ENSMUSG00000000552	ENSMUSG00000000552.9:t:103333065-103333201	ES
ENSMUSG00000042472	ENSMUSG00000042472.10:s:84325571-84325789	ES
ENSMUSG00000085795	ENSMUSG00000085795.8:t:26978568-26981461	ES
ENSMUSG00000021271	ENSMUSG00000021271.4:s:110864856-110865005	ES
ENSMUSG00000074733	ENSMUSG00000074733.14:s:61122456-61127067	ES
ENSMUSG00000074733	ENSMUSG00000074733.14:t:61118131-61118350	ES
ENSMUSG00000072774	ENSMUSG00000072774.10:t:104816997-104817123	ES
ENSMUSG00000040123	ENSMUSG00000040123.16:s:56810740-56810859	ES
ENSMUSG00000036086	ENSMUSG00000036086.16:t:128017558-128017729	ES
ENSMUSG00000022228	ENSMUSG00000022228.13:s:21449274-21449333	ES
ENSMUSG00000022228	ENSMUSG00000022228.13:t:21447786-21447894	ES
ENSMUSG00000017764	ENSMUSG00000017764.2:s:164822686-164823200	ES
ENSMUSG00000039531	ENSMUSG00000039531.7:t:33949748-33949864	ES
ENSMUSG00000030663	ENSMUSG00000030663.12:t:116097762-116097953	IR
ENSMUSG00000008307	ENSMUSG00000008307.11:t:3584240-3584356	IR
ENSMUSG00000021458	ENSMUSG00000021458.16:t:63286815-63286877	IR
ENSMUSG00000021458	ENSMUSG00000021458.16:t:63301122-63301408	IR
ENSMUSG00000097354	ENSMUSG00000097354.7:s:129237739-129237991	IR
ENSMUSG00000026319	ENSMUSG00000026319.13:s:105735923-105738497	IR
ENSMUSG00000086841	ENSMUSG00000086841.1:s:62602877-62603033	IR
ENSMUSG00000030924	ENSMUSG00000030924.16:t:119832671-119832780	IR
ENSMUSG00000028060	ENSMUSG00000028060.14:s:88708780-88708987	IR
ENSMUSG00000028060	ENSMUSG00000028060.14:s:88710761-88711084	IR
ENSMUSG00000020381	ENSMUSG00000020381.10:s:50194208-50194283	IR
ENSMUSG00000020381	ENSMUSG00000020381.10:s:50196944-50197092	IR
ENSMUSG00000020381	ENSMUSG00000020381.10:s:50197619-50197703	IR
ENSMUSG00000020381	ENSMUSG00000020381.10:t:50194208-50194283	IR
ENSMUSG00000027309	ENSMUSG00000027309.18:s:130805676-130806948	IR
ENSMUSG00000046085	ENSMUSG00000046085.7:s:103976005-103976220	IR
ENSMUSG00000021185	ENSMUSG00000021185.15:s:100871304-100872610	IR
ENSMUSG00000059939	ENSMUSG00000059939.13:t:156122351-156122417	IR
ENSMUSG00000069892	ENSMUSG00000069892.9:s:49050883-49051122	IR
ENSMUSG00000072109	ENSMUSG00000072109.11:t:85112451-85112585	IR
ENSMUSG00000022822	ENSMUSG00000022822.15:s:20402260-20402334	IR
ENSMUSG00000022822	ENSMUSG00000022822.15:s:20404566-20404713	IR
ENSMUSG00000022822	ENSMUSG00000022822.15:t:20399806-20400286	IR
ENSMUSG00000028953	ENSMUSG00000028953.10:s:24576871-24577467	IR
ENSMUSG00000017631	ENSMUSG00000017631.18:t:76486438-76486536	IR
ENSMUSG00000022185	ENSMUSG00000022185.18:t:54651400-54651858	IR
ENSMUSG00000037351	ENSMUSG00000037351.9:s:36702059-36702183	IR
ENSMUSG00000028041	ENSMUSG00000028041.17:s:89341114-89341250	IR
ENSMUSG00000025473	ENSMUSG00000025473.16:s:139985337-139985448	IR
ENSMUSG00000025473	ENSMUSG00000025473.16:s:139987560-139987737	IR
ENSMUSG00000025473	ENSMUSG00000025473.16:s:139987819-139987967	IR
ENSMUSG00000025473	ENSMUSG00000025473.16:s:139988463-139988629	IR
ENSMUSG00000025473	ENSMUSG00000025473.16:t:139984314-139984843	IR
ENSMUSG00000025473	ENSMUSG00000025473.16:t:139987179-139987268	IR
ENSMUSG00000025473	ENSMUSG00000025473.16:t:139987560-139987737	IR
ENSMUSG00000031555	ENSMUSG00000031555.15:s:24962914-24963088	IR
ENSMUSG00000031659	ENSMUSG00000031659.13:s:88272403-88272613	IR
ENSMUSG00000031659	ENSMUSG00000031659.13:s:88298775-88298895	IR
ENSMUSG00000031659	ENSMUSG00000031659.13:s:88299327-88299535	IR
ENSMUSG00000031659	ENSMUSG00000031659.13:s:88306350-88307153	IR
ENSMUSG00000031659	ENSMUSG00000031659.13:s:88310534-88310683	IR
ENSMUSG00000031659	ENSMUSG00000031659.13:s:88320146-88320243	IR
ENSMUSG00000031659	ENSMUSG00000031659.13:s:88323632-88323807	IR
ENSMUSG00000031659	ENSMUSG00000031659.13:t:88299327-88299535	IR
ENSMUSG00000031659	ENSMUSG00000031659.13:t:88309692-88309859	IR
ENSMUSG00000031659	ENSMUSG00000031659.13:t:88322097-88322222	IR
ENSMUSG00000031659	ENSMUSG00000031659.13:t:88324434-88324599	IR
ENSMUSG00000051149	ENSMUSG00000051149.15:t:168189282-168189394	IR
ENSMUSG00000069833	ENSMUSG00000069833.12:s:9000676-9000863	IR
ENSMUSG00000011096	ENSMUSG00000011096.17:t:44852571-44852959	IR
ENSMUSG00000025007	ENSMUSG00000025007.13:s:40562902-40563039	IR
ENSMUSG00000044037	ENSMUSG00000044037.15:s:110884015-110884146	IR
ENSMUSG00000044037	ENSMUSG00000044037.15:t:110884015-110884146	IR
ENSMUSG00000041915	ENSMUSG00000041915.8:s:31775987-31776077	IR
ENSMUSG00000027889	ENSMUSG00000027889.17:t:108081001-108081131	IR
ENSMUSG00000005686	ENSMUSG00000005686.16:t:110777690-110778024	IR
ENSMUSG00000046295	ENSMUSG00000046295.13:s:71406862-71406973	IR
ENSMUSG00000035569	ENSMUSG00000035569.16:s:122898574-122898729	IR
ENSMUSG00000022515	ENSMUSG00000022515.5:s:4964120-4964237	IR
ENSMUSG00000024659	ENSMUSG00000024659.14:s:20386219-20386269	IR
ENSMUSG00000024659	ENSMUSG00000024659.14:s:20388383-20388693	IR
ENSMUSG00000024659	ENSMUSG00000024659.14:t:20384945-20385036	IR
ENSMUSG00000024659	ENSMUSG00000024659.14:t:20386219-20386269	IR
ENSMUSG00000024659	ENSMUSG00000024659.14:t:20388383-20388693	IR
ENSMUSG00000031367	ENSMUSG00000031367.15:s:163917706-163917843	IR
ENSMUSG00000022841	ENSMUSG00000022841.14:s:20540333-20540415	IR
ENSMUSG00000009585	ENSMUSG00000009585.17:t:79914922-79915906	IR
ENSMUSG00000032812	ENSMUSG00000032812.17:s:101378190-101378532	IR
ENSMUSG00000032812	ENSMUSG00000032812.17:t:101384862-101385040	IR
ENSMUSG00000040459	ENSMUSG00000040459.11:s:8683748-8683973	IR
ENSMUSG00000040459	ENSMUSG00000040459.11:t:8681384-8681467	IR
ENSMUSG00000041225	ENSMUSG00000041225.16:s:6061847-6062250	IR
ENSMUSG00000041225	ENSMUSG00000041225.16:t:6052862-6052923	IR
ENSMUSG00000030766	ENSMUSG00000030766.15:t:123292036-123292205	IR
ENSMUSG00000025870	ENSMUSG00000025870.10:t:54580721-54581128	IR
ENSMUSG00000029622	ENSMUSG00000029622.16:t:145121270-145121330	IR
ENSMUSG00000037486	ENSMUSG00000037486.17:s:3457062-3457209	IR
ENSMUSG00000037486	ENSMUSG00000037486.17:t:3469478-3469593	IR
ENSMUSG00000037458	ENSMUSG00000037458.14:s:38510109-38510222	IR
ENSMUSG00000028413	ENSMUSG00000028413.13:t:40814236-40814418	IR
ENSMUSG00000017929	ENSMUSG00000017929.13:t:167302010-167302111	IR
ENSMUSG00000021504	ENSMUSG00000021504.14:s:55599896-55600192	IR
ENSMUSG00000025372	ENSMUSG00000025372.16:t:120006359-120006782	IR
ENSMUSG00000002083	ENSMUSG00000002083.13:t:16312126-16312414	IR
ENSMUSG00000003190	ENSMUSG00000003190.12:t:44992744-44993031	IR
ENSMUSG00000037418	ENSMUSG00000037418.5:s:9986197-9986371	IR
ENSMUSG00000032000	ENSMUSG00000032000.17:s:7872687-7872983	IR
ENSMUSG00000022387	ENSMUSG00000022387.16:s:88707034-88707294	IR
ENSMUSG00000001632	ENSMUSG00000001632.16:s:113321729-113321865	IR
ENSMUSG00000040565	ENSMUSG00000040565.7:s:36969914-36970038	IR
ENSMUSG00000036905	ENSMUSG00000036905.8:s:136884466-136884706	IR
ENSMUSG00000036905	ENSMUSG00000036905.8:t:136884243-136884310	IR
ENSMUSG00000034656	ENSMUSG00000034656.16:s:84594137-84594220	IR
ENSMUSG00000034656	ENSMUSG00000034656.16:s:84597480-84597509	IR
ENSMUSG00000071037	ENSMUSG00000071037.5:t:85402426-85402492	IR
ENSMUSG00000026933	ENSMUSG00000026933.17:t:25945134-25945273	IR
ENSMUSG00000001794	ENSMUSG00000001794.13:s:30193247-30193781	IR
ENSMUSG00000037960	ENSMUSG00000037960.10:t:49203718-49203884	IR
ENSMUSG00000068114	ENSMUSG00000068114.6:s:82130052-82130170	IR
ENSMUSG00000068114	ENSMUSG00000068114.6:t:82134581-82134762	IR
ENSMUSG00000000982	ENSMUSG00000000982.5:s:83649017-83649355	IR
ENSMUSG00000000982	ENSMUSG00000000982.5:t:83648569-83648711	IR
ENSMUSG00000000378	ENSMUSG00000000378.15:t:6569964-6570137	IR
ENSMUSG00000029068	ENSMUSG00000029068.16:s:155817923-155817987	IR
ENSMUSG00000029068	ENSMUSG00000029068.16:t:155820329-155820428	IR
ENSMUSG00000026349	ENSMUSG00000026349.14:s:127797841-127798401	IR
ENSMUSG00000034563	ENSMUSG00000034563.16:s:73011930-73013938	IR
ENSMUSG00000079227	ENSMUSG00000079227.9:s:124128678-124128864	IR
ENSMUSG00000079227	ENSMUSG00000079227.9:s:124130224-124130348	IR
ENSMUSG00000025510	ENSMUSG00000025510.14:s:141469937-141470011	IR
ENSMUSG00000047798	ENSMUSG00000047798.15:s:115126104-115126452	IR
ENSMUSG00000005087	ENSMUSG00000005087.17:s:102832483-102832572	IR
ENSMUSG00000005087	ENSMUSG00000005087.17:t:102831330-102831536	IR
ENSMUSG00000005087	ENSMUSG00000005087.17:t:102845285-102845410	IR
ENSMUSG00000022901	ENSMUSG00000022901.13:s:36615236-36615356	IR
ENSMUSG00000022901	ENSMUSG00000022901.13:s:36620704-36621039	IR
ENSMUSG00000027284	ENSMUSG00000027284.16:s:120720403-120720605	IR
ENSMUSG00000027284	ENSMUSG00000027284.16:s:120722396-120722758	IR
ENSMUSG00000027284	ENSMUSG00000027284.16:s:120729531-120729609	IR
ENSMUSG00000027284	ENSMUSG00000027284.16:s:120730702-120731192	IR
ENSMUSG00000027284	ENSMUSG00000027284.16:t:120716154-120718927	IR
ENSMUSG00000027284	ENSMUSG00000027284.16:t:120729930-120730099	IR
ENSMUSG00000004071	ENSMUSG00000004071.12:t:4770671-4771512	IR
ENSMUSG00000026437	ENSMUSG00000026437.11:s:132116596-132116701	IR
ENSMUSG00000006585	ENSMUSG00000006585.2:s:122569904-122570101	IR
ENSMUSG00000002107	ENSMUSG00000002107.18:s:6546859-6547213	IR
ENSMUSG00000018372	ENSMUSG00000018372.13:s:106789252-106789377	IR
ENSMUSG00000040774	ENSMUSG00000040774.15:t:106520009-106520093	IR
ENSMUSG00000040774	ENSMUSG00000040774.15:t:106539190-106539603	IR
ENSMUSG00000015714	ENSMUSG00000015714.11:t:95321575-95321667	IR
ENSMUSG00000026031	ENSMUSG00000026031.15:s:58713294-58713659	IR
ENSMUSG00000026031	ENSMUSG00000026031.15:t:58726306-58726732	IR
ENSMUSG00000056608	ENSMUSG00000056608.14:t:90887960-90888193	IR
ENSMUSG00000024843	ENSMUSG00000024843.15:t:3875735-3878614	IR
ENSMUSG00000045193	ENSMUSG00000045193.13:t:80171982-80172512	IR
ENSMUSG00000032578	ENSMUSG00000032578.7:s:107296026-107297034	IR
ENSMUSG00000053063	ENSMUSG00000053063.11:s:129351473-129351573	IR
ENSMUSG00000063146	ENSMUSG00000063146.11:t:134517907-134518086	IR
ENSMUSG00000029238	ENSMUSG00000029238.11:t:76231396-76231548	IR
ENSMUSG00000020638	ENSMUSG00000020638.7:s:26471406-26471520	IR
ENSMUSG00000020638	ENSMUSG00000020638.7:s:26477006-26477239	IR
ENSMUSG00000038085	ENSMUSG00000038085.13:s:156362066-156362145	IR
ENSMUSG00000041781	ENSMUSG00000041781.8:s:101975974-101976261	IR
ENSMUSG00000025958	ENSMUSG00000025958.14:t:64566217-64566317	IR
ENSMUSG00000033467	ENSMUSG00000033467.12:s:109556019-109556181	IR
ENSMUSG00000059326	ENSMUSG00000059326.6:s:61225523-61225652	IR
ENSMUSG00000059326	ENSMUSG00000059326.6:s:61225928-61226055	IR
ENSMUSG00000059326	ENSMUSG00000059326.6:s:61226201-61226384	IR
ENSMUSG00000059326	ENSMUSG00000059326.6:t:61225523-61225652	IR
ENSMUSG00000042042	ENSMUSG00000042042.14:t:118128695-118129620	IR
ENSMUSG00000044258	ENSMUSG00000044258.9:s:60936386-60936625	IR
ENSMUSG00000044258	ENSMUSG00000044258.9:t:60935547-60935669	IR
ENSMUSG00000074874	ENSMUSG00000074874.9:t:60896238-60896360	IR
ENSMUSG00000017760	ENSMUSG00000017760.15:s:164832873-164833196	IR
ENSMUSG00000017760	ENSMUSG00000017760.15:t:164834030-164834062	IR
ENSMUSG00000018920	ENSMUSG00000018920.11:s:70454787-70454826	IR
ENSMUSG00000018920	ENSMUSG00000018920.11:s:70454907-70454946	IR
ENSMUSG00000018920	ENSMUSG00000018920.11:s:70454987-70455026	IR
ENSMUSG00000018920	ENSMUSG00000018920.11:s:70455027-70455444	IR
ENSMUSG00000018920	ENSMUSG00000018920.11:t:70454787-70454826	IR
ENSMUSG00000018920	ENSMUSG00000018920.11:t:70454907-70454946	IR
ENSMUSG00000026170	ENSMUSG00000026170.6:s:74735554-74735751	IR
ENSMUSG00000018008	ENSMUSG00000018008.7:s:78609762-78609874	IR
ENSMUSG00000078700	ENSMUSG00000078700.10:s:96952581-96953466	IR
ENSMUSG00000041623	ENSMUSG00000041623.17:t:113694512-113694647	IR
ENSMUSG00000029190	ENSMUSG00000029190.19:s:36613246-36613730	IR
ENSMUSG00000029190	ENSMUSG00000029190.19:t:36607938-36608085	IR
ENSMUSG00000022150	ENSMUSG00000022150.16:s:6424635-6425024	IR
ENSMUSG00000022150	ENSMUSG00000022150.16:t:6430954-6431107	IR
ENSMUSG00000026648	ENSMUSG00000026648.18:s:3457544-3457584	IR
ENSMUSG00000055065	ENSMUSG00000055065.6:s:79535957-79536016	IR
ENSMUSG00000055065	ENSMUSG00000055065.6:t:79531672-79531914	IR
ENSMUSG00000013973	ENSMUSG00000013973.12:t:171331234-171331285	IR
ENSMUSG00000054499	ENSMUSG00000054499.9:t:25199915-25203931	IR
ENSMUSG00000042404	ENSMUSG00000042404.16:s:90278311-90278670	IR
ENSMUSG00000034449	ENSMUSG00000034449.7:s:84828751-84828994	IR
ENSMUSG00000097589	ENSMUSG00000097589.9:t:61602839-61603806	IR
ENSMUSG00000030409	ENSMUSG00000030409.15:s:19088911-19089358	IR
ENSMUSG00000030409	ENSMUSG00000030409.15:s:19091939-19092036	IR
ENSMUSG00000030409	ENSMUSG00000030409.15:t:19091483-19091844	IR
ENSMUSG00000030410	ENSMUSG00000030410.16:s:19076227-19076701	IR
ENSMUSG00000029131	ENSMUSG00000029131.14:s:29754340-29754591	IR
ENSMUSG00000029131	ENSMUSG00000029131.14:t:29756234-29756338	IR
ENSMUSG00000020661	ENSMUSG00000020661.15:s:3861021-3861131	IR
ENSMUSG00000022102	ENSMUSG00000022102.13:s:70774304-70774509	IR
ENSMUSG00000022102	ENSMUSG00000022102.13:t:70775386-70775747	IR
ENSMUSG00000053687	ENSMUSG00000053687.14:s:105991641-105991759	IR
ENSMUSG00000066839	ENSMUSG00000066839.11:s:22085349-22085438	IR
ENSMUSG00000018565	ENSMUSG00000018565.17:t:69980214-69980696	IR
ENSMUSG00000004267	ENSMUSG00000004267.16:t:124763727-124763924	IR
ENSMUSG00000096768	ENSMUSG00000096768.7:s:90787068-90787478	IR
ENSMUSG00000096768	ENSMUSG00000096768.7:s:90787722-90788059	IR
ENSMUSG00000096768	ENSMUSG00000096768.7:s:90788348-90788572	IR
ENSMUSG00000096768	ENSMUSG00000096768.7:s:90788663-90788959	IR
ENSMUSG00000096768	ENSMUSG00000096768.7:s:90789158-90789787	IR
ENSMUSG00000096768	ENSMUSG00000096768.7:s:90791363-90791473	IR
ENSMUSG00000096768	ENSMUSG00000096768.7:t:90787068-90787478	IR
ENSMUSG00000096768	ENSMUSG00000096768.7:t:90788060-90788302	IR
ENSMUSG00000096768	ENSMUSG00000096768.7:t:90788663-90788959	IR
ENSMUSG00000096768	ENSMUSG00000096768.7:t:90789005-90789133	IR
ENSMUSG00000096768	ENSMUSG00000096768.7:t:90789878-90790753	IR
ENSMUSG00000096768	ENSMUSG00000096768.7:t:90791069-90791293	IR
ENSMUSG00000029616	ENSMUSG00000029616.9:s:121432565-121433092	IR
ENSMUSG00000029616	ENSMUSG00000029616.9:t:121432565-121433092	IR
ENSMUSG00000021996	ENSMUSG00000021996.16:s:74732297-74732521	IR
ENSMUSG00000021996	ENSMUSG00000021996.16:t:74735960-74736034	IR
ENSMUSG00000058290	ENSMUSG00000058290.3:s:102296293-102296639	IR
ENSMUSG00000034152	ENSMUSG00000034152.5:s:74208658-74208700	IR
ENSMUSG00000034152	ENSMUSG00000034152.5:t:74206907-74207097	IR
ENSMUSG00000044465	ENSMUSG00000044465.19:s:105383781-105384120	IR
ENSMUSG00000044465	ENSMUSG00000044465.19:t:105381376-105381981	IR
ENSMUSG00000035614	ENSMUSG00000035614.10:t:64976695-64976851	IR
ENSMUSG00000021495	ENSMUSG00000021495.8:s:55569705-55571120	IR
ENSMUSG00000038604	ENSMUSG00000038604.8:t:105614399-105614525	IR
ENSMUSG00000032815	ENSMUSG00000032815.15:s:123268745-123268837	IR
ENSMUSG00000032815	ENSMUSG00000032815.15:s:123268943-123269078	IR
ENSMUSG00000032815	ENSMUSG00000032815.15:s:123269290-123269462	IR
ENSMUSG00000032815	ENSMUSG00000032815.15:s:123269860-123269965	IR
ENSMUSG00000039187	ENSMUSG00000039187.16:s:79445670-79445729	IR
ENSMUSG00000039187	ENSMUSG00000039187.16:s:79449073-79449180	IR
ENSMUSG00000043323	ENSMUSG00000043323.16:t:110381601-110381646	IR
ENSMUSG00000022124	ENSMUSG00000022124.14:t:103095193-103095748	IR
ENSMUSG00000040913	ENSMUSG00000040913.10:t:45580004-45580177	IR
ENSMUSG00000026656	ENSMUSG00000026656.15:t:170961196-170961630	IR
ENSMUSG00000051435	ENSMUSG00000051435.11:s:141932783-141933089	IR
ENSMUSG00000051435	ENSMUSG00000051435.11:s:141939021-141939158	IR
ENSMUSG00000014778	ENSMUSG00000014778.10:s:105332037-105332192	IR
ENSMUSG00000031328	ENSMUSG00000031328.15:s:74226861-74226976	IR
ENSMUSG00000031328	ENSMUSG00000031328.15:t:74226202-74226334	IR
ENSMUSG00000055805	ENSMUSG00000055805.14:s:103183016-103183072	IR
ENSMUSG00000008200	ENSMUSG00000008200.14:s:90767408-90767541	IR
ENSMUSG00000038368	ENSMUSG00000038368.16:s:88403311-88403408	IR
ENSMUSG00000038368	ENSMUSG00000038368.16:s:88407113-88407364	IR
ENSMUSG00000038368	ENSMUSG00000038368.16:s:88408921-88408996	IR
ENSMUSG00000026657	ENSMUSG00000026657.16:s:4605970-4606066	IR
ENSMUSG00000026657	ENSMUSG00000026657.16:t:4610967-4614043	IR
ENSMUSG00000030530	ENSMUSG00000030530.15:t:80398594-80398928	IR
ENSMUSG00000025241	ENSMUSG00000025241.15:s:123851781-123851899	IR
ENSMUSG00000035293	ENSMUSG00000035293.13:t:51365255-51365559	IR
ENSMUSG00000053332	ENSMUSG00000053332.13:s:161034929-161035315	IR
ENSMUSG00000053332	ENSMUSG00000053332.13:s:161036020-161036244	IR
ENSMUSG00000053332	ENSMUSG00000053332.13:t:161035752-161035804	IR
ENSMUSG00000053332	ENSMUSG00000053332.13:t:161036020-161036244	IR
ENSMUSG00000053332	ENSMUSG00000053332.13:t:161036549-161036629	IR
ENSMUSG00000028268	ENSMUSG00000028268.14:s:142567547-142567827	IR
ENSMUSG00000105504	ENSMUSG00000105504.4:s:142501262-142501389	IR
ENSMUSG00000105504	ENSMUSG00000105504.4:s:142507915-142508096	IR
ENSMUSG00000105504	ENSMUSG00000105504.4:t:142502796-142503125	IR
ENSMUSG00000105504	ENSMUSG00000105504.4:t:142503723-142503922	IR
ENSMUSG00000105504	ENSMUSG00000105504.4:t:142521040-142522344	IR
ENSMUSG00000003809	ENSMUSG00000003809.14:s:84888527-84888687	IR
ENSMUSG00000028124	ENSMUSG00000028124.15:t:122259207-122259291	IR
ENSMUSG00000035778	ENSMUSG00000035778.17:s:35422180-35422268	IR
ENSMUSG00000026103	ENSMUSG00000026103.14:s:52168336-52168399	IR
ENSMUSG00000087477	ENSMUSG00000087477.1:t:114917318-114917589	IR
ENSMUSG00000087263	ENSMUSG00000087263.1:s:169979806-169980122	IR
ENSMUSG00000087263	ENSMUSG00000087263.1:s:169983289-169983368	IR
ENSMUSG00000087263	ENSMUSG00000087263.1:t:169979806-169980122	IR
ENSMUSG00000085894	ENSMUSG00000085894.1:s:39550454-39552002	IR
ENSMUSG00000087593	ENSMUSG00000087593.1:t:19818445-19818625	IR
ENSMUSG00000090222	ENSMUSG00000090222.1:s:173780779-173781195	IR
ENSMUSG00000090222	ENSMUSG00000090222.1:t:173780779-173781195	IR
ENSMUSG00000091509	ENSMUSG00000091509.7:s:105114120-105114676	IR
ENSMUSG00000092277	ENSMUSG00000092277.1:s:36121678-36121917	IR
ENSMUSG00000092232	ENSMUSG00000092232.1:t:54894848-54894962	IR
ENSMUSG00000106734	ENSMUSG00000106734.3:s:3342467-3342674	IR
ENSMUSG00000106734	ENSMUSG00000106734.3:t:3335735-3335888	IR
ENSMUSG00000106734	ENSMUSG00000106734.3:t:3342113-3342159	IR
ENSMUSG00000090625	ENSMUSG00000090625.1:s:174343198-174343297	IR
ENSMUSG00000099871	ENSMUSG00000099871.1:s:90840343-90840436	IR
ENSMUSG00000099871	ENSMUSG00000099871.1:s:90840522-90840659	IR
ENSMUSG00000099871	ENSMUSG00000099871.1:t:90841657-90841805	IR
ENSMUSG00000095134	ENSMUSG00000095134.2:s:90759522-90759665	IR
ENSMUSG00000095134	ENSMUSG00000095134.2:t:90757301-90757449	IR
ENSMUSG00000095134	ENSMUSG00000095134.2:t:90762079-90762625	IR
ENSMUSG00000095562	ENSMUSG00000095562.7:s:170011903-170012946	IR
ENSMUSG00000095562	ENSMUSG00000095562.7:s:170012965-170013617	IR
ENSMUSG00000095562	ENSMUSG00000095562.7:s:170013657-170013887	IR
ENSMUSG00000095562	ENSMUSG00000095562.7:s:170013906-170014067	IR
ENSMUSG00000095562	ENSMUSG00000095562.7:s:170014086-170014157	IR
ENSMUSG00000095562	ENSMUSG00000095562.7:s:170014195-170014202	IR
ENSMUSG00000095562	ENSMUSG00000095562.7:s:170014536-170014736	IR
ENSMUSG00000095562	ENSMUSG00000095562.7:s:170014953-170015165	IR
ENSMUSG00000095562	ENSMUSG00000095562.7:s:170015256-170015996	IR
ENSMUSG00000095562	ENSMUSG00000095562.7:t:170014383-170014511	IR
ENSMUSG00000095562	ENSMUSG00000095562.7:t:170014953-170015165	IR
ENSMUSG00000099703	ENSMUSG00000099703.6:s:35557337-35557405	IR
ENSMUSG00000101556	ENSMUSG00000101556.1:s:15061069-15061182	IR
ENSMUSG00000105518	ENSMUSG00000105518.1:t:90604997-90605160	IR
ENSMUSG00000106797	ENSMUSG00000106797.1:s:36613246-36613739	IR
ENSMUSG00000106797	ENSMUSG00000106797.1:t:36607938-36608085	IR
ENSMUSG00000106194	ENSMUSG00000106194.1:s:122566526-122566830	IR
ENSMUSG00000107429	ENSMUSG00000107429.2:s:115841005-115841091	IR
ENSMUSG00000089865	ENSMUSG00000089865.2:s:73011930-73013326	IR
ENSMUSG00000108112	ENSMUSG00000108112.1:s:57607634-57607707	IR
ENSMUSG00000058163	ENSMUSG00000058163.13:s:48900299-48900390	IR
ENSMUSG00000020611	ENSMUSG00000020611.14:s:109365536-109365762	IR
ENSMUSG00000034243	ENSMUSG00000034243.16:t:36931400-36931664	IR
ENSMUSG00000032745	ENSMUSG00000032745.17:t:111440632-111440816	IR
ENSMUSG00000040111	ENSMUSG00000040111.14:s:40327418-40327438	IR
ENSMUSG00000040111	ENSMUSG00000040111.14:t:40317509-40317593	IR
ENSMUSG00000035900	ENSMUSG00000035900.18:s:86128665-86128713	IR
ENSMUSG00000035900	ENSMUSG00000035900.18:s:86129620-86129721	IR
ENSMUSG00000035900	ENSMUSG00000035900.18:s:86130503-86130657	IR
ENSMUSG00000035900	ENSMUSG00000035900.18:s:86131854-86131998	IR
ENSMUSG00000035900	ENSMUSG00000035900.18:s:86132815-86132908	IR
ENSMUSG00000035900	ENSMUSG00000035900.18:s:86133675-86133759	IR
ENSMUSG00000039934	ENSMUSG00000039934.12:s:21270556-21270614	IR
ENSMUSG00000039934	ENSMUSG00000039934.12:t:21281508-21281602	IR
ENSMUSG00000039934	ENSMUSG00000039934.12:t:21287677-21287796	IR
ENSMUSG00000031822	ENSMUSG00000031822.19:s:120537429-120537562	IR
ENSMUSG00000031822	ENSMUSG00000031822.19:t:120553584-120553802	IR
ENSMUSG00000015942	ENSMUSG00000015942.9:t:134216136-134216214	IR
ENSMUSG00000053835	ENSMUSG00000053835.17:s:36014800-36015075	IR
ENSMUSG00000053835	ENSMUSG00000053835.17:s:36015384-36015656	IR
ENSMUSG00000053835	ENSMUSG00000053835.17:s:36017241-36017537	IR
ENSMUSG00000053835	ENSMUSG00000053835.17:t:36014800-36015075	IR
ENSMUSG00000015937	ENSMUSG00000015937.14:s:56096124-56096234	IR
ENSMUSG00000015937	ENSMUSG00000015937.14:t:56084196-56084521	IR
ENSMUSG00000016559	ENSMUSG00000016559.14:s:116025305-116025455	IR
ENSMUSG00000016559	ENSMUSG00000016559.14:s:116027856-116027962	IR
ENSMUSG00000028980	ENSMUSG00000028980.14:t:149995745-149996381	IR
ENSMUSG00000002996	ENSMUSG00000002996.17:t:31943829-31944012	IR
ENSMUSG00000027580	ENSMUSG00000027580.17:s:181231231-181231502	IR
ENSMUSG00000027580	ENSMUSG00000027580.17:t:181229556-181229909	IR
ENSMUSG00000029798	ENSMUSG00000029798.11:s:57604073-57604200	IR
ENSMUSG00000029798	ENSMUSG00000029798.11:s:57607433-57607707	IR
ENSMUSG00000004980	ENSMUSG00000004980.16:t:51460932-51461433	IR
ENSMUSG00000007850	ENSMUSG00000007850.16:t:50382537-50382715	IR
ENSMUSG00000039997	ENSMUSG00000039997.16:s:173933205-173933948	IR
ENSMUSG00000039997	ENSMUSG00000039997.16:s:173935010-173935177	IR
ENSMUSG00000039997	ENSMUSG00000039997.16:t:173926806-173927222	IR
ENSMUSG00000039997	ENSMUSG00000039997.16:t:173928239-173929516	IR
ENSMUSG00000028037	ENSMUSG00000028037.13:s:151747618-151747654	IR
ENSMUSG00000028037	ENSMUSG00000028037.13:t:151747618-151747654	IR
ENSMUSG00000079339	ENSMUSG00000079339.6:t:34592888-34595023	IR
ENSMUSG00000042349	ENSMUSG00000042349.13:s:131269801-131269887	IR
ENSMUSG00000042349	ENSMUSG00000042349.13:s:131270887-131271083	IR
ENSMUSG00000042349	ENSMUSG00000042349.13:s:131273366-131273531	IR
ENSMUSG00000042349	ENSMUSG00000042349.13:t:131265835-131266288	IR
ENSMUSG00000042349	ENSMUSG00000042349.13:t:131270186-131270544	IR
ENSMUSG00000042349	ENSMUSG00000042349.13:t:131272108-131272541	IR
ENSMUSG00000004221	ENSMUSG00000004221.16:t:74432805-74433355	IR
ENSMUSG00000023206	ENSMUSG00000023206.16:t:11718264-11718342	IR
ENSMUSG00000030745	ENSMUSG00000030745.9:t:125630705-125631506	IR
ENSMUSG00000044701	ENSMUSG00000044701.5:s:126590991-126591149	IR
ENSMUSG00000037679	ENSMUSG00000037679.8:s:112603081-112603222	IR
ENSMUSG00000037679	ENSMUSG00000037679.8:s:112604014-112604862	IR
ENSMUSG00000037679	ENSMUSG00000037679.8:s:112605290-112605518	IR
ENSMUSG00000037679	ENSMUSG00000037679.8:s:112606244-112606577	IR
ENSMUSG00000037679	ENSMUSG00000037679.8:s:112606669-112607058	IR
ENSMUSG00000037679	ENSMUSG00000037679.8:t:112608329-112608399	IR
ENSMUSG00000031864	ENSMUSG00000031864.15:t:68824190-68824267	IR
ENSMUSG00000034312	ENSMUSG00000034312.13:s:90667900-90668076	IR
ENSMUSG00000041115	ENSMUSG00000041115.16:t:152193866-152194601	IR
ENSMUSG00000041115	ENSMUSG00000041115.16:t:152202908-152203169	IR
ENSMUSG00000046879	ENSMUSG00000046879.6:t:48867834-48868015	IR
ENSMUSG00000000555	ENSMUSG00000000555.6:s:103352916-103352961	IR
ENSMUSG00000000555	ENSMUSG00000000555.6:s:103354047-103354099	IR
ENSMUSG00000000555	ENSMUSG00000000555.6:t:103350165-103350270	IR
ENSMUSG00000000555	ENSMUSG00000000555.6:t:103352258-103352313	IR
ENSMUSG00000027087	ENSMUSG00000027087.11:s:83724397-83724919	IR
ENSMUSG00000010453	ENSMUSG00000010453.12:s:36348525-36348681	IR
ENSMUSG00000045404	ENSMUSG00000045404.15:s:99964499-99964852	IR
ENSMUSG00000054342	ENSMUSG00000054342.8:s:24382162-24382280	IR
ENSMUSG00000054342	ENSMUSG00000054342.8:t:24379134-24379269	IR
ENSMUSG00000032254	ENSMUSG00000032254.9:s:61935380-61935550	IR
ENSMUSG00000062901	ENSMUSG00000062901.2:s:20097554-20097671	IR
ENSMUSG00000062901	ENSMUSG00000062901.2:s:20115884-20116002	IR
ENSMUSG00000029004	ENSMUSG00000029004.15:s:23434441-23434783	IR
ENSMUSG00000000600	ENSMUSG00000000600.15:s:3803184-3803598	IR
ENSMUSG00000044350	ENSMUSG00000044350.14:t:77031114-77031244	IR
ENSMUSG00000028581	ENSMUSG00000028581.17:s:130933630-130933950	IR
ENSMUSG00000028581	ENSMUSG00000028581.17:t:130934224-130934292	IR
ENSMUSG00000021190	ENSMUSG00000021190.14:t:102428948-102429318	IR
ENSMUSG00000089672	ENSMUSG00000089672.4:s:51480906-51480941	IR
ENSMUSG00000089672	ENSMUSG00000089672.4:s:51482694-51482927	IR
ENSMUSG00000089672	ENSMUSG00000089672.4:t:51481567-51482233	IR
ENSMUSG00000089672	ENSMUSG00000089672.4:t:51483762-51483878	IR
ENSMUSG00000089672	ENSMUSG00000089672.4:t:51484446-51484617	IR
ENSMUSG00000062593	ENSMUSG00000062593.15:t:51491719-51492524	IR
ENSMUSG00000035310	ENSMUSG00000035310.15:t:100485803-100485855	IR
ENSMUSG00000022500	ENSMUSG00000022500.14:s:10975427-10975610	IR
ENSMUSG00000028063	ENSMUSG00000028063.15:s:88483205-88483413	IR
ENSMUSG00000056260	ENSMUSG00000056260.15:t:106734358-106734639	IR
ENSMUSG00000028613	ENSMUSG00000028613.14:s:107843216-107843344	IR
ENSMUSG00000028613	ENSMUSG00000028613.14:s:107847441-107847566	IR
ENSMUSG00000028613	ENSMUSG00000028613.14:t:107850104-107850142	IR
ENSMUSG00000021579	ENSMUSG00000021579.4:s:74363073-74364005	IR
ENSMUSG00000064307	ENSMUSG00000064307.13:s:101915562-101915630	IR
ENSMUSG00000032497	ENSMUSG00000032497.15:s:111177242-111177316	IR
ENSMUSG00000032497	ENSMUSG00000032497.15:t:111182819-111182896	IR
ENSMUSG00000024188	ENSMUSG00000024188.15:t:26255031-26255125	IR
ENSMUSG00000029823	ENSMUSG00000029823.16:t:38554980-38555236	IR
ENSMUSG00000020863	ENSMUSG00000020863.15:t:94287890-94291578	IR
ENSMUSG00000019726	ENSMUSG00000019726.10:s:13616547-13616745	IR
ENSMUSG00000040687	ENSMUSG00000040687.16:t:91179179-91179326	IR
ENSMUSG00000042622	ENSMUSG00000042622.13:t:79351534-79351849	IR
ENSMUSG00000029815	ENSMUSG00000029815.12:t:49082585-49083534	IR
ENSMUSG00000042549	ENSMUSG00000042549.10:s:60931470-60931867	IR
ENSMUSG00000033352	ENSMUSG00000033352.11:s:65788136-65788297	IR
ENSMUSG00000002948	ENSMUSG00000002948.19:t:4243264-4243445	IR
ENSMUSG00000016528	ENSMUSG00000016528.10:t:131062508-131062541	IR
ENSMUSG00000030322	ENSMUSG00000030322.12:t:115840697-115842562	IR
ENSMUSG00000059474	ENSMUSG00000059474.13:s:93886880-93887073	IR
ENSMUSG00000000355	ENSMUSG00000000355.13:s:38608723-38608868	IR
ENSMUSG00000064127	ENSMUSG00000064127.13:s:12744717-12744828	IR
ENSMUSG00000020818	ENSMUSG00000020818.16:t:116868534-116868659	IR
ENSMUSG00000034854	ENSMUSG00000034854.8:s:81362933-81363027	IR
ENSMUSG00000034854	ENSMUSG00000034854.8:t:81360082-81360292	IR
ENSMUSG00000029490	ENSMUSG00000029490.3:s:108448718-108448891	IR
ENSMUSG00000033039	ENSMUSG00000033039.9:s:79108972-79109429	IR
ENSMUSG00000033039	ENSMUSG00000033039.9:s:79115030-79115171	IR
ENSMUSG00000036718	ENSMUSG00000036718.17:s:139713141-139713397	IR
ENSMUSG00000035299	ENSMUSG00000035299.16:s:169979806-169980122	IR
ENSMUSG00000035299	ENSMUSG00000035299.16:s:169987559-169988230	IR
ENSMUSG00000035299	ENSMUSG00000035299.16:s:169988863-169990798	IR
ENSMUSG00000035299	ENSMUSG00000035299.16:t:169981883-169982252	IR
ENSMUSG00000035299	ENSMUSG00000035299.16:t:169983956-169984083	IR
ENSMUSG00000035299	ENSMUSG00000035299.16:t:169984910-169985210	IR
ENSMUSG00000035299	ENSMUSG00000035299.16:t:169988863-169990798	IR
ENSMUSG00000035299	ENSMUSG00000035299.16:t:169992873-169992957	IR
ENSMUSG00000035299	ENSMUSG00000035299.16:t:170005521-170005736	IR
ENSMUSG00000028522	ENSMUSG00000028522.16:t:103127273-103127297	IR
ENSMUSG00000053192	ENSMUSG00000053192.9:t:95229046-95229205	IR
ENSMUSG00000070323	ENSMUSG00000070323.11:s:7573519-7573650	IR
ENSMUSG00000070323	ENSMUSG00000070323.11:s:7577635-7577755	IR
ENSMUSG00000070323	ENSMUSG00000070323.11:t:7577300-7577461	IR
ENSMUSG00000090272	ENSMUSG00000090272.7:t:173865399-173865557	IR
ENSMUSG00000031604	ENSMUSG00000031604.10:s:64730772-64731059	IR
ENSMUSG00000079427	ENSMUSG00000079427.10:s:88708841-88708917	IR
ENSMUSG00000079427	ENSMUSG00000079427.10:t:88694260-88694332	IR
ENSMUSG00000079427	ENSMUSG00000079427.10:t:88703926-88704136	IR
ENSMUSG00000079427	ENSMUSG00000079427.10:t:88708841-88708917	IR
ENSMUSG00000022353	ENSMUSG00000022353.9:s:58948323-58948442	IR
ENSMUSG00000000386	ENSMUSG00000000386.14:s:97450368-97450625	IR
ENSMUSG00000000386	ENSMUSG00000000386.14:s:97452763-97452851	IR
ENSMUSG00000000386	ENSMUSG00000000386.14:s:97454025-97454362	IR
ENSMUSG00000000386	ENSMUSG00000000386.14:s:97455090-97455228	IR
ENSMUSG00000000386	ENSMUSG00000000386.14:s:97456222-97456359	IR
ENSMUSG00000000386	ENSMUSG00000000386.14:s:97457300-97457492	IR
ENSMUSG00000000386	ENSMUSG00000000386.14:s:97458680-97458732	IR
ENSMUSG00000000386	ENSMUSG00000000386.14:s:97460560-97460946	IR
ENSMUSG00000000386	ENSMUSG00000000386.14:s:97462699-97462790	IR
ENSMUSG00000000386	ENSMUSG00000000386.14:t:97451475-97451551	IR
ENSMUSG00000000386	ENSMUSG00000000386.14:t:97455090-97455228	IR
ENSMUSG00000000386	ENSMUSG00000000386.14:t:97457300-97457492	IR
ENSMUSG00000000386	ENSMUSG00000000386.14:t:97458680-97458732	IR
ENSMUSG00000000386	ENSMUSG00000000386.14:t:97460560-97460946	IR
ENSMUSG00000024048	ENSMUSG00000024048.14:s:70999989-71000234	IR
ENSMUSG00000090841	ENSMUSG00000090841.1:s:128491720-128491764	IR
ENSMUSG00000090841	ENSMUSG00000090841.1:t:128491290-128491347	IR
ENSMUSG00000048612	ENSMUSG00000048612.15:t:37928354-37928410	IR
ENSMUSG00000056234	ENSMUSG00000056234.14:t:32170748-32170902	IR
ENSMUSG00000018501	ENSMUSG00000018501.17:s:62458455-62458541	IR
ENSMUSG00000047180	ENSMUSG00000047180.8:s:36268852-36269701	IR
ENSMUSG00000020716	ENSMUSG00000020716.15:s:79339693-79340059	IR
ENSMUSG00000003847	ENSMUSG00000003847.16:s:107324639-107329307	IR
ENSMUSG00000027544	ENSMUSG00000027544.16:s:168504445-168505134	IR
ENSMUSG00000055053	ENSMUSG00000055053.17:t:81420267-81420798	IR
ENSMUSG00000036931	ENSMUSG00000036931.14:s:30425970-30426021	IR
ENSMUSG00000036931	ENSMUSG00000036931.14:s:30426116-30426264	IR
ENSMUSG00000035356	ENSMUSG00000035356.16:t:55819567-55819706	IR
ENSMUSG00000032525	ENSMUSG00000032525.14:s:121731147-121735450	IR
ENSMUSG00000032525	ENSMUSG00000032525.14:t:121741122-121741152	IR
ENSMUSG00000032691	ENSMUSG00000032691.14:s:59561439-59561511	IR
ENSMUSG00000023087	ENSMUSG00000023087.15:t:51247805-51248074	IR
ENSMUSG00000027405	ENSMUSG00000027405.16:s:130277157-130277314	IR
ENSMUSG00000027405	ENSMUSG00000027405.16:t:130277476-130277624	IR
ENSMUSG00000052384	ENSMUSG00000052384.13:s:32155070-32155212	IR
ENSMUSG00000052384	ENSMUSG00000052384.13:s:32162238-32163397	IR
ENSMUSG00000052384	ENSMUSG00000052384.13:t:32155070-32155212	IR
ENSMUSG00000028245	ENSMUSG00000028245.15:s:6453487-6453579	IR
ENSMUSG00000022681	ENSMUSG00000022681.14:s:13819251-13819436	IR
ENSMUSG00000036639	ENSMUSG00000036639.12:s:140331860-140331986	IR
ENSMUSG00000036639	ENSMUSG00000036639.12:s:140334455-140334619	IR
ENSMUSG00000036639	ENSMUSG00000036639.12:t:140334455-140334619	IR
ENSMUSG00000066861	ENSMUSG00000066861.14:t:120879100-120879603	IR
ENSMUSG00000032690	ENSMUSG00000032690.16:s:120745677-120745855	IR
ENSMUSG00000032690	ENSMUSG00000032690.16:t:120730333-120731958	IR
ENSMUSG00000029561	ENSMUSG00000029561.17:s:114901240-114901415	IR
ENSMUSG00000029561	ENSMUSG00000029561.17:t:114904430-114905076	IR
ENSMUSG00000026672	ENSMUSG00000026672.11:s:5036671-5036770	IR
ENSMUSG00000026672	ENSMUSG00000026672.11:t:5034154-5034303	IR
ENSMUSG00000028587	ENSMUSG00000028587.18:s:108604500-108604607	IR
ENSMUSG00000029822	ENSMUSG00000029822.15:t:50370123-50370358	IR
ENSMUSG00000037058	ENSMUSG00000037058.14:s:35600045-35600117	IR
ENSMUSG00000037058	ENSMUSG00000037058.14:s:35608738-35608819	IR
ENSMUSG00000037997	ENSMUSG00000037997.12:t:127468032-127468152	IR
ENSMUSG00000035365	ENSMUSG00000035365.15:s:88146852-88146941	IR
ENSMUSG00000022974	ENSMUSG00000022974.12:s:91030416-91030816	IR
ENSMUSG00000022974	ENSMUSG00000022974.12:t:91027230-91027638	IR
ENSMUSG00000025856	ENSMUSG00000025856.15:s:138979146-138979272	IR
ENSMUSG00000025856	ENSMUSG00000025856.15:t:138976014-138977227	IR
ENSMUSG00000021493	ENSMUSG00000021493.15:s:55504658-55504838	IR
ENSMUSG00000021493	ENSMUSG00000021493.15:s:55507330-55507366	IR
ENSMUSG00000021493	ENSMUSG00000021493.15:t:55506306-55506615	IR
ENSMUSG00000024477	ENSMUSG00000024477.3:s:46274586-46274708	IR
ENSMUSG00000072501	ENSMUSG00000072501.4:s:66622761-66622817	IR
ENSMUSG00000072501	ENSMUSG00000072501.4:t:66623992-66624099	IR
ENSMUSG00000031295	ENSMUSG00000031295.13:t:160598468-160598878	IR
ENSMUSG00000048537	ENSMUSG00000048537.15:s:44697719-44697845	IR
ENSMUSG00000048537	ENSMUSG00000048537.15:s:44703573-44703952	IR
ENSMUSG00000048537	ENSMUSG00000048537.15:s:44707885-44708040	IR
ENSMUSG00000048537	ENSMUSG00000048537.15:s:44710923-44711060	IR
ENSMUSG00000048537	ENSMUSG00000048537.15:s:44715314-44715623	IR
ENSMUSG00000048537	ENSMUSG00000048537.15:s:44734982-44735198	IR
ENSMUSG00000048537	ENSMUSG00000048537.15:t:44686304-44687698	IR
ENSMUSG00000048537	ENSMUSG00000048537.15:t:44699556-44699696	IR
ENSMUSG00000048537	ENSMUSG00000048537.15:t:44707885-44708040	IR
ENSMUSG00000048537	ENSMUSG00000048537.15:t:44711641-44711922	IR
ENSMUSG00000048537	ENSMUSG00000048537.15:t:44718274-44718399	IR
ENSMUSG00000048537	ENSMUSG00000048537.15:t:44728020-44728100	IR
ENSMUSG00000020359	ENSMUSG00000020359.13:s:51593916-51597010	IR
ENSMUSG00000020359	ENSMUSG00000020359.13:s:51598276-51598430	IR
ENSMUSG00000020359	ENSMUSG00000020359.13:t:51599267-51599596	IR
ENSMUSG00000014444	ENSMUSG00000014444.16:s:122482310-122482526	IR
ENSMUSG00000014444	ENSMUSG00000014444.16:s:122483057-122483229	IR
ENSMUSG00000014444	ENSMUSG00000014444.16:s:122483319-122483411	IR
ENSMUSG00000014444	ENSMUSG00000014444.16:s:122484597-122484780	IR
ENSMUSG00000014444	ENSMUSG00000014444.16:s:122487811-122487944	IR
ENSMUSG00000014444	ENSMUSG00000014444.16:s:122489099-122489199	IR
ENSMUSG00000014444	ENSMUSG00000014444.16:s:122490063-122490182	IR
ENSMUSG00000014444	ENSMUSG00000014444.16:s:122496403-122496579	IR
ENSMUSG00000014444	ENSMUSG00000014444.16:s:122497286-122497564	IR
ENSMUSG00000014444	ENSMUSG00000014444.16:s:122497806-122497988	IR
ENSMUSG00000014444	ENSMUSG00000014444.16:s:122501162-122501249	IR
ENSMUSG00000014444	ENSMUSG00000014444.16:s:122506029-122506167	IR
ENSMUSG00000014444	ENSMUSG00000014444.16:s:122507623-122507745	IR
ENSMUSG00000014444	ENSMUSG00000014444.16:t:122489099-122489199	IR
ENSMUSG00000014444	ENSMUSG00000014444.16:t:122500204-122500316	IR
ENSMUSG00000014444	ENSMUSG00000014444.16:t:122506029-122506167	IR
ENSMUSG00000041064	ENSMUSG00000041064.13:s:65587160-65587298	IR
ENSMUSG00000043257	ENSMUSG00000043257.15:s:133672319-133672647	IR
ENSMUSG00000046207	ENSMUSG00000046207.14:s:68532494-68532630	IR
ENSMUSG00000046207	ENSMUSG00000046207.14:s:68536104-68536226	IR
ENSMUSG00000046207	ENSMUSG00000046207.14:s:68544720-68544810	IR
ENSMUSG00000034902	ENSMUSG00000034902.17:t:81317326-81317403	IR
ENSMUSG00000023452	ENSMUSG00000023452.18:s:32742210-32742475	IR
ENSMUSG00000046223	ENSMUSG00000046223.10:t:24475239-24475968	IR
ENSMUSG00000052160	ENSMUSG00000052160.6:s:112761511-112761588	IR
ENSMUSG00000022565	ENSMUSG00000022565.15:s:76182910-76183008	IR
ENSMUSG00000022565	ENSMUSG00000022565.15:s:76197980-76198209	IR
ENSMUSG00000022565	ENSMUSG00000022565.15:s:76205598-76206322	IR
ENSMUSG00000022565	ENSMUSG00000022565.15:t:76194751-76194812	IR
ENSMUSG00000052609	ENSMUSG00000052609.8:s:76572047-76572069	IR
ENSMUSG00000052609	ENSMUSG00000052609.8:t:76573247-76573360	IR
ENSMUSG00000051344	ENSMUSG00000051344.13:t:64921550-64922482	IR
ENSMUSG00000016495	ENSMUSG00000016495.12:s:29364632-29364875	IR
ENSMUSG00000016495	ENSMUSG00000016495.12:t:29362089-29362139	IR
ENSMUSG00000028680	ENSMUSG00000028680.14:s:117130243-117130405	IR
ENSMUSG00000038400	ENSMUSG00000038400.15:s:173234307-173234722	IR
ENSMUSG00000036986	ENSMUSG00000036986.16:s:58221050-58221865	IR
ENSMUSG00000039176	ENSMUSG00000039176.17:s:79454531-79454711	IR
ENSMUSG00000000440	ENSMUSG00000000440.12:t:115439840-115440067	IR
ENSMUSG00000061130	ENSMUSG00000061130.12:s:85005509-85005566	IR
ENSMUSG00000039515	ENSMUSG00000039515.11:s:30441853-30441978	IR
ENSMUSG00000032739	ENSMUSG00000032739.16:s:33642130-33642206	IR
ENSMUSG00000067713	ENSMUSG00000067713.6:t:98825688-98825733	IR
ENSMUSG00000027881	ENSMUSG00000027881.14:s:108906561-108907847	IR
ENSMUSG00000027881	ENSMUSG00000027881.14:t:108905111-108905585	IR
ENSMUSG00000004207	ENSMUSG00000004207.14:s:60297537-60297545	IR
ENSMUSG00000004207	ENSMUSG00000004207.14:t:60297537-60297545	IR
ENSMUSG00000096727	ENSMUSG00000096727.2:s:34186891-34187219	IR
ENSMUSG00000026229	ENSMUSG00000026229.17:t:86116575-86116689	IR
ENSMUSG00000026395	ENSMUSG00000026395.16:s:138119473-138120720	IR
ENSMUSG00000026395	ENSMUSG00000026395.16:t:138119473-138120720	IR
ENSMUSG00000073491	ENSMUSG00000073491.10:s:173568809-173569100	IR
ENSMUSG00000073491	ENSMUSG00000073491.10:s:173582131-173582198	IR
ENSMUSG00000073491	ENSMUSG00000073491.10:t:173566284-173567269	IR
ENSMUSG00000110235	ENSMUSG00000110235.1:t:97583031-97583996	IR
ENSMUSG00000079179	ENSMUSG00000079179.9:s:3238029-3238273	IR
ENSMUSG00000019173	ENSMUSG00000019173.11:t:100721144-100721650	IR
ENSMUSG00000062115	ENSMUSG00000062115.15:s:60193939-60194032	IR
ENSMUSG00000062115	ENSMUSG00000062115.15:t:60197789-60197838	IR
ENSMUSG00000010608	ENSMUSG00000010608.15:s:83632252-83632417	IR
ENSMUSG00000027620	ENSMUSG00000027620.16:s:156179177-156179240	IR
ENSMUSG00000027620	ENSMUSG00000027620.16:t:156172828-156173022	IR
ENSMUSG00000027620	ENSMUSG00000027620.16:t:156177161-156177385	IR
ENSMUSG00000033760	ENSMUSG00000033760.16:t:4765263-4767065	IR
ENSMUSG00000032580	ENSMUSG00000032580.12:t:107756909-107757260	IR
ENSMUSG00000039191	ENSMUSG00000039191.12:t:53627383-53627421	IR
ENSMUSG00000022951	ENSMUSG00000022951.15:t:92397263-92397436	IR
ENSMUSG00000022106	ENSMUSG00000022106.14:t:73151485-73151615	IR
ENSMUSG00000002983	ENSMUSG00000002983.17:s:19627923-19627970	IR
ENSMUSG00000002983	ENSMUSG00000002983.17:t:19619514-19619842	IR
ENSMUSG00000047417	ENSMUSG00000047417.17:s:80549065-80551065	IR
ENSMUSG00000020696	ENSMUSG00000020696.18:s:82812400-82812813	IR
ENSMUSG00000020806	ENSMUSG00000020806.15:s:116600398-116600498	IR
ENSMUSG00000020806	ENSMUSG00000020806.15:s:116600610-116600685	IR
ENSMUSG00000020806	ENSMUSG00000020806.15:s:116606108-116606232	IR
ENSMUSG00000020806	ENSMUSG00000020806.15:t:116598165-116599438	IR
ENSMUSG00000035620	ENSMUSG00000035620.14:t:85015076-85016446	IR
ENSMUSG00000021720	ENSMUSG00000021720.10:s:105181450-105181675	IR
ENSMUSG00000027422	ENSMUSG00000027422.15:s:143984980-143985035	IR
ENSMUSG00000027422	ENSMUSG00000027422.15:t:143984980-143985035	IR
ENSMUSG00000004896	ENSMUSG00000004896.16:t:87924344-87924528	IR
ENSMUSG00000020641	ENSMUSG00000020641.15:t:26442753-26445570	IR
ENSMUSG00000020641	ENSMUSG00000020641.15:t:26447152-26447184	IR
ENSMUSG00000029422	ENSMUSG00000029422.14:s:123743569-123743678	IR
ENSMUSG00000029422	ENSMUSG00000029422.14:s:123746772-123746870	IR
ENSMUSG00000037266	ENSMUSG00000037266.18:s:134925293-134925432	IR
ENSMUSG00000037266	ENSMUSG00000037266.18:t:134926735-134926818	IR
ENSMUSG00000022952	ENSMUSG00000022952.16:t:92695592-92695737	IR
ENSMUSG00000031568	ENSMUSG00000031568.16:t:47550458-47552955	IR
ENSMUSG00000001025	ENSMUSG00000001025.8:s:90614191-90614414	IR
ENSMUSG00000035673	ENSMUSG00000035673.9:s:80062162-80062331	IR
ENSMUSG00000035673	ENSMUSG00000035673.9:t:80060984-80061119	IR
ENSMUSG00000038406	ENSMUSG00000038406.17:t:45013480-45013593	IR
ENSMUSG00000022223	ENSMUSG00000022223.8:s:55899184-55899305	IR
ENSMUSG00000025816	ENSMUSG00000025816.15:t:5876841-5877024	IR
ENSMUSG00000035757	ENSMUSG00000035757.16:s:89099263-89099448	IR
ENSMUSG00000035757	ENSMUSG00000035757.16:s:89099587-89099743	IR
ENSMUSG00000058013	ENSMUSG00000058013.11:s:93167500-93169758	IR
ENSMUSG00000018398	ENSMUSG00000018398.18:s:53537725-53537915	IR
ENSMUSG00000030733	ENSMUSG00000030733.10:t:126472073-126473094	IR
ENSMUSG00000036087	ENSMUSG00000036087.18:s:72958149-72958286	IR
ENSMUSG00000017765	ENSMUSG00000017765.16:s:105947853-105948173	IR
ENSMUSG00000041920	ENSMUSG00000041920.14:s:109472524-109472770	IR
ENSMUSG00000027340	ENSMUSG00000027340.15:t:132101472-132101726	IR
ENSMUSG00000034248	ENSMUSG00000034248.7:s:69247581-69247637	IR
ENSMUSG00000039908	ENSMUSG00000039908.14:s:119374485-119374696	IR
ENSMUSG00000031808	ENSMUSG00000031808.6:s:71580511-71580609	IR
ENSMUSG00000031808	ENSMUSG00000031808.6:s:71584633-71584841	IR
ENSMUSG00000031808	ENSMUSG00000031808.6:t:71584118-71584327	IR
ENSMUSG00000031808	ENSMUSG00000031808.6:t:71584842-71585076	IR
ENSMUSG00000031808	ENSMUSG00000031808.6:t:71585346-71585492	IR
ENSMUSG00000027219	ENSMUSG00000027219.13:s:122455559-122455756	IR
ENSMUSG00000027219	ENSMUSG00000027219.13:s:122456321-122456402	IR
ENSMUSG00000038178	ENSMUSG00000038178.16:s:75531694-75531741	IR
ENSMUSG00000019558	ENSMUSG00000019558.14:s:73677059-73677453	IR
ENSMUSG00000019558	ENSMUSG00000019558.14:t:73677059-73677453	IR
ENSMUSG00000031904	ENSMUSG00000031904.4:s:106168875-106169200	IR
ENSMUSG00000032754	ENSMUSG00000032754.14:s:120519866-120519918	IR
ENSMUSG00000032754	ENSMUSG00000032754.14:t:120520774-120520886	IR
ENSMUSG00000014786	ENSMUSG00000014786.7:s:105359327-105359453	IR
ENSMUSG00000021870	ENSMUSG00000021870.17:t:26453538-26453600	IR
ENSMUSG00000024943	ENSMUSG00000024943.8:t:23214642-23214740	IR
ENSMUSG00000027333	ENSMUSG00000027333.18:s:131520095-131520282	IR
ENSMUSG00000027333	ENSMUSG00000027333.18:t:131524244-131524333	IR
ENSMUSG00000028483	ENSMUSG00000028483.13:s:83453806-83454148	IR
ENSMUSG00000028483	ENSMUSG00000028483.13:t:83463976-83466137	IR
ENSMUSG00000038301	ENSMUSG00000038301.15:t:51562018-51568476	IR
ENSMUSG00000070031	ENSMUSG00000070031.11:t:85643203-85643346	IR
ENSMUSG00000033396	ENSMUSG00000033396.13:t:122055697-122055785	IR
ENSMUSG00000032621	ENSMUSG00000032621.8:s:103769317-103769450	IR
ENSMUSG00000001323	ENSMUSG00000001323.17:s:74908996-74909205	IR
ENSMUSG00000028676	ENSMUSG00000028676.17:t:135861771-135861877	IR
ENSMUSG00000055436	ENSMUSG00000055436.18:s:158026526-158026858	IR
ENSMUSG00000055436	ENSMUSG00000055436.18:t:158022841-158023140	IR
ENSMUSG00000028911	ENSMUSG00000028911.16:t:131891207-131891349	IR
ENSMUSG00000021134	ENSMUSG00000021134.17:s:80947796-80947865	IR
ENSMUSG00000021134	ENSMUSG00000021134.17:t:80949095-80949168	IR
ENSMUSG00000070003	ENSMUSG00000070003.7:t:70600009-70600062	IR
ENSMUSG00000042121	ENSMUSG00000042121.16:t:113946276-113946850	IR
ENSMUSG00000033705	ENSMUSG00000033705.16:s:120714565-120716082	IR
ENSMUSG00000020961	ENSMUSG00000020961.14:s:91740471-91740746	IR
ENSMUSG00000014601	ENSMUSG00000014601.13:t:107618911-107618982	IR
ENSMUSG00000020954	ENSMUSG00000020954.15:t:51629374-51629507	IR
ENSMUSG00000026646	ENSMUSG00000026646.16:s:3462471-3462627	IR
ENSMUSG00000026646	ENSMUSG00000026646.16:s:3472502-3472647	IR
ENSMUSG00000026646	ENSMUSG00000026646.16:t:3455815-3458789	IR
ENSMUSG00000026646	ENSMUSG00000026646.16:t:3462471-3462627	IR
ENSMUSG00000026646	ENSMUSG00000026646.16:t:3464267-3464926	IR
ENSMUSG00000045098	ENSMUSG00000045098.18:t:3786389-3786627	IR
ENSMUSG00000022973	ENSMUSG00000022973.17:t:90948066-90948113	IR
ENSMUSG00000065954	ENSMUSG00000065954.11:s:25181823-25182930	IR
ENSMUSG00000065954	ENSMUSG00000065954.11:s:25201122-25201542	IR
ENSMUSG00000065954	ENSMUSG00000065954.11:t:25177934-25177994	IR
ENSMUSG00000026547	ENSMUSG00000026547.15:s:172501236-172501314	IR
ENSMUSG00000029925	ENSMUSG00000029925.13:s:39081839-39082036	IR
ENSMUSG00000001750	ENSMUSG00000001750.15:t:3904585-3904705	IR
ENSMUSG00000037731	ENSMUSG00000037731.5:t:132783348-132783498	IR
ENSMUSG00000024287	ENSMUSG00000024287.7:s:9986289-9986355	IR
ENSMUSG00000030846	ENSMUSG00000030846.15:s:128447848-128448208	IR
ENSMUSG00000030846	ENSMUSG00000030846.15:t:128446195-128446270	IR
ENSMUSG00000028465	ENSMUSG00000028465.16:s:43558085-43558460	IR
ENSMUSG00000044583	ENSMUSG00000044583.13:s:167330001-167330099	IR
ENSMUSG00000038623	ENSMUSG00000038623.9:s:81865421-81865510	IR
ENSMUSG00000038623	ENSMUSG00000038623.9:t:81867363-81867536	IR
ENSMUSG00000006301	ENSMUSG00000006301.17:s:74303775-74304120	IR
ENSMUSG00000025572	ENSMUSG00000025572.17:s:117775008-117775198	IR
ENSMUSG00000054434	ENSMUSG00000054434.14:s:123116161-123116270	IR
ENSMUSG00000054434	ENSMUSG00000054434.14:t:123116161-123116270	IR
ENSMUSG00000057137	ENSMUSG00000057137.9:t:34868515-34871587	IR
ENSMUSG00000055692	ENSMUSG00000055692.18:t:17282815-17283229	IR
ENSMUSG00000036026	ENSMUSG00000036026.15:t:45679532-45679714	IR
ENSMUSG00000019850	ENSMUSG00000019850.11:t:19011481-19011963	IR
ENSMUSG00000023905	ENSMUSG00000023905.14:s:23677121-23677449	IR
ENSMUSG00000023905	ENSMUSG00000023905.14:t:23676139-23676273	IR
ENSMUSG00000042333	ENSMUSG00000042333.14:s:154924414-154924504	IR
ENSMUSG00000085890	ENSMUSG00000085890.7:t:69690750-69691141	IR
ENSMUSG00000020400	ENSMUSG00000020400.17:s:54955848-54956178	IR
ENSMUSG00000020400	ENSMUSG00000020400.17:t:54939598-54939735	IR
ENSMUSG00000020400	ENSMUSG00000020400.17:t:54940559-54940882	IR
ENSMUSG00000048677	ENSMUSG00000048677.9:s:145260867-145261000	IR
ENSMUSG00000048677	ENSMUSG00000048677.9:s:145278737-145278914	IR
ENSMUSG00000048677	ENSMUSG00000048677.9:t:145258515-145259055	IR
ENSMUSG00000027506	ENSMUSG00000027506.15:s:8943551-8943577	IR
ENSMUSG00000002871	ENSMUSG00000002871.14:s:88906538-88906712	IR
ENSMUSG00000002871	ENSMUSG00000002871.14:s:88910223-88910261	IR
ENSMUSG00000002871	ENSMUSG00000002871.14:t:88907570-88907826	IR
ENSMUSG00000022858	ENSMUSG00000022858.15:t:22254984-22255247	IR
ENSMUSG00000037318	ENSMUSG00000037318.10:t:193175453-193175759	IR
ENSMUSG00000027164	ENSMUSG00000027164.8:t:101684215-101686235	IR
ENSMUSG00000042726	ENSMUSG00000042726.14:s:121384452-121384845	IR
ENSMUSG00000042726	ENSMUSG00000042726.14:s:121385040-121385409	IR
ENSMUSG00000032536	ENSMUSG00000032536.10:s:121460359-121462610	IR
ENSMUSG00000039853	ENSMUSG00000039853.18:s:46509676-46510529	IR
ENSMUSG00000039853	ENSMUSG00000039853.18:t:46495646-46495767	IR
ENSMUSG00000024457	ENSMUSG00000024457.16:s:36854284-36854301	IR
ENSMUSG00000030921	ENSMUSG00000030921.17:s:104421171-104421234	IR
ENSMUSG00000078616	ENSMUSG00000078616.2:s:104387400-104387630	IR
ENSMUSG00000038260	ENSMUSG00000038260.10:s:45326563-45326746	IR
ENSMUSG00000038260	ENSMUSG00000038260.10:t:45305374-45305494	IR
ENSMUSG00000038335	ENSMUSG00000038335.13:s:74905891-74906023	IR
ENSMUSG00000038335	ENSMUSG00000038335.13:s:74907335-74907451	IR
ENSMUSG00000036565	ENSMUSG00000036565.7:t:140638287-140638588	IR
ENSMUSG00000034377	ENSMUSG00000034377.10:s:6107400-6107788	IR
ENSMUSG00000032596	ENSMUSG00000032596.14:s:107978626-107978781	IR
ENSMUSG00000042520	ENSMUSG00000042520.16:s:90001818-90001868	IR
ENSMUSG00000027300	ENSMUSG00000027300.9:t:130604485-130604626	IR
ENSMUSG00000009741	ENSMUSG00000009741.14:t:113964552-113964655	IR
ENSMUSG00000039646	ENSMUSG00000039646.5:s:4639941-4640148	IR
ENSMUSG00000039646	ENSMUSG00000039646.5:t:4648182-4650802	IR
ENSMUSG00000024037	ENSMUSG00000024037.12:s:31509769-31509912	IR
ENSMUSG00000058486	ENSMUSG00000058486.11:s:34910184-34910662	IR
ENSMUSG00000054823	ENSMUSG00000054823.16:s:25673334-25673434	IR
ENSMUSG00000040483	ENSMUSG00000040483.15:s:72304666-72304861	IR
ENSMUSG00000024066	ENSMUSG00000024066.8:t:73887886-73888024	IR
ENSMUSG00000042675	ENSMUSG00000042675.15:t:126777506-126777649	IR
ENSMUSG00000047213	ENSMUSG00000047213.14:s:16189478-16189563	IR
ENSMUSG00000047213	ENSMUSG00000047213.14:t:16203826-16205424	IR
ENSMUSG00000018965	ENSMUSG00000018965.11:s:33019761-33021058	IR
ENSMUSG00000027514	ENSMUSG00000027514.14:s:173212099-173212266	IR
ENSMUSG00000006215	ENSMUSG00000006215.12:s:141448043-141448226	IR
ENSMUSG00000063659	ENSMUSG00000063659.11:s:177443216-177443341	IR
ENSMUSG00000063659	ENSMUSG00000063659.11:t:177443985-177444092	IR
ENSMUSG00000059273	ENSMUSG00000059273.8:t:16414845-16416992	IR
ENSMUSG00000026872	ENSMUSG00000026872.17:t:45008598-45008686	IR
ENSMUSG00000026872	ENSMUSG00000026872.17:t:45104038-45105573	IR
ENSMUSG00000074578	ENSMUSG00000074578.12:s:167062934-167063297	IR
ENSMUSG00000034163	ENSMUSG00000034163.10:s:115430653-115430874	IR
ENSMUSG00000017421	ENSMUSG00000017421.18:s:80398416-80398470	IR
ENSMUSG00000017421	ENSMUSG00000017421.18:t:80398416-80398470	IR
ENSMUSG00000022529	ENSMUSG00000022529.11:s:3744093-3745512	IR
ENSMUSG00000000552	ENSMUSG00000000552.9:t:103333065-103333201	IR
ENSMUSG00000075595	ENSMUSG00000075595.9:s:95828666-95828775	IR
ENSMUSG00000074733	ENSMUSG00000074733.14:s:61122456-61127067	IR
ENSMUSG00000074733	ENSMUSG00000074733.14:t:61118131-61118350	IR
ENSMUSG00000022228	ENSMUSG00000022228.13:s:21449274-21449333	IR
ENSMUSG00000017764	ENSMUSG00000017764.2:s:164822686-164823200	IR
ENSMUSG00000039531	ENSMUSG00000039531.7:t:33949748-33949864	IR
ENSMUSG00000097616	ENSMUSG00000097616.7:s:13881273-13881381	A3SS
ENSMUSG00000021458	ENSMUSG00000021458.16:t:63301122-63301408	A3SS
ENSMUSG00000045411	ENSMUSG00000045411.16:s:44246818-44246823	A3SS
ENSMUSG00000028060	ENSMUSG00000028060.14:s:88708780-88708987	A3SS
ENSMUSG00000086629	ENSMUSG00000086629.8:t:108836229-108839502	A3SS
ENSMUSG00000063364	ENSMUSG00000063364.10:t:150310935-150311558	A3SS
ENSMUSG00000022822	ENSMUSG00000022822.15:s:20402260-20402334	A3SS
ENSMUSG00000042210	ENSMUSG00000042210.16:t:106445771-106445834	A3SS
ENSMUSG00000022185	ENSMUSG00000022185.18:s:54653535-54653667	A3SS
ENSMUSG00000025473	ENSMUSG00000025473.16:s:139985337-139985448	A3SS
ENSMUSG00000025473	ENSMUSG00000025473.16:s:139987819-139987967	A3SS
ENSMUSG00000025473	ENSMUSG00000025473.16:t:139987560-139987737	A3SS
ENSMUSG00000031555	ENSMUSG00000031555.15:s:24962914-24963088	A3SS
ENSMUSG00000044037	ENSMUSG00000044037.15:t:110884015-110884146	A3SS
ENSMUSG00000024483	ENSMUSG00000024483.18:s:36613833-36613976	A3SS
ENSMUSG00000046295	ENSMUSG00000046295.13:s:71406862-71406973	A3SS
ENSMUSG00000024659	ENSMUSG00000024659.14:t:20386219-20386269	A3SS
ENSMUSG00000031367	ENSMUSG00000031367.15:s:163917706-163917843	A3SS
ENSMUSG00000022841	ENSMUSG00000022841.14:s:20540333-20540415	A3SS
ENSMUSG00000022841	ENSMUSG00000022841.14:t:20540969-20541110	A3SS
ENSMUSG00000009585	ENSMUSG00000009585.17:t:79914922-79915906	A3SS
ENSMUSG00000028413	ENSMUSG00000028413.13:t:40814236-40814418	A3SS
ENSMUSG00000021504	ENSMUSG00000021504.14:s:55599896-55600192	A3SS
ENSMUSG00000022387	ENSMUSG00000022387.16:s:88707034-88707294	A3SS
ENSMUSG00000097352	ENSMUSG00000097352.7:s:22307167-22307298	A3SS
ENSMUSG00000036707	ENSMUSG00000036707.16:t:85795357-85795473	A3SS
ENSMUSG00000037960	ENSMUSG00000037960.10:t:49203718-49203884	A3SS
ENSMUSG00000000982	ENSMUSG00000000982.5:s:83649017-83649355	A3SS
ENSMUSG00000000982	ENSMUSG00000000982.5:t:83648569-83648711	A3SS
ENSMUSG00000029068	ENSMUSG00000029068.16:s:155817923-155817987	A3SS
ENSMUSG00000034024	ENSMUSG00000034024.7:t:117062976-117063139	A3SS
ENSMUSG00000047798	ENSMUSG00000047798.15:s:115126104-115126452	A3SS
ENSMUSG00000027284	ENSMUSG00000027284.16:s:120722396-120722758	A3SS
ENSMUSG00000027284	ENSMUSG00000027284.16:s:120730702-120731192	A3SS
ENSMUSG00000027284	ENSMUSG00000027284.16:t:120729930-120730099	A3SS
ENSMUSG00000040774	ENSMUSG00000040774.15:t:106520009-106520093	A3SS
ENSMUSG00000040774	ENSMUSG00000040774.15:t:106539190-106539603	A3SS
ENSMUSG00000015714	ENSMUSG00000015714.11:t:95321575-95321667	A3SS
ENSMUSG00000026031	ENSMUSG00000026031.15:s:58713294-58713659	A3SS
ENSMUSG00000026031	ENSMUSG00000026031.15:t:58726306-58726732	A3SS
ENSMUSG00000032578	ENSMUSG00000032578.7:t:107300368-107302784	A3SS
ENSMUSG00000063146	ENSMUSG00000063146.11:t:134517907-134518086	A3SS
ENSMUSG00000033467	ENSMUSG00000033467.12:s:109556019-109556181	A3SS
ENSMUSG00000044258	ENSMUSG00000044258.9:s:60936386-60936625	A3SS
ENSMUSG00000017760	ENSMUSG00000017760.15:s:164832873-164833196	A3SS
ENSMUSG00000018920	ENSMUSG00000018920.11:s:70455027-70455444	A3SS
ENSMUSG00000018008	ENSMUSG00000018008.7:s:78609762-78609874	A3SS
ENSMUSG00000029190	ENSMUSG00000029190.19:s:36613246-36613730	A3SS
ENSMUSG00000029190	ENSMUSG00000029190.19:t:36607938-36608085	A3SS
ENSMUSG00000022150	ENSMUSG00000022150.16:s:6424635-6425024	A3SS
ENSMUSG00000013973	ENSMUSG00000013973.12:t:171331234-171331285	A3SS
ENSMUSG00000034449	ENSMUSG00000034449.7:s:84828751-84828994	A3SS
ENSMUSG00000030409	ENSMUSG00000030409.15:t:19091483-19091844	A3SS
ENSMUSG00000022102	ENSMUSG00000022102.13:s:70774304-70774509	A3SS
ENSMUSG00000022102	ENSMUSG00000022102.13:t:70775386-70775747	A3SS
ENSMUSG00000037174	ENSMUSG00000037174.18:s:51266753-51266866	A3SS
ENSMUSG00000037174	ENSMUSG00000037174.18:t:51264869-51265042	A3SS
ENSMUSG00000018565	ENSMUSG00000018565.17:t:69980214-69980696	A3SS
ENSMUSG00000096768	ENSMUSG00000096768.7:t:90788663-90788959	A3SS
ENSMUSG00000096768	ENSMUSG00000096768.7:t:90791069-90791293	A3SS
ENSMUSG00000096768	ENSMUSG00000096768.7:t:90801547-90801734	A3SS
ENSMUSG00000021996	ENSMUSG00000021996.16:s:74732297-74732521	A3SS
ENSMUSG00000021996	ENSMUSG00000021996.16:t:74735960-74736034	A3SS
ENSMUSG00000058290	ENSMUSG00000058290.3:s:102296293-102296639	A3SS
ENSMUSG00000050821	ENSMUSG00000050821.13:t:20698865-20699015	A3SS
ENSMUSG00000044465	ENSMUSG00000044465.19:s:105383781-105384120	A3SS
ENSMUSG00000044465	ENSMUSG00000044465.19:t:105381376-105381981	A3SS
ENSMUSG00000032815	ENSMUSG00000032815.15:s:123269860-123269965	A3SS
ENSMUSG00000014778	ENSMUSG00000014778.10:s:105332037-105332192	A3SS
ENSMUSG00000039286	ENSMUSG00000039286.12:t:27642951-27643089	A3SS
ENSMUSG00000030530	ENSMUSG00000030530.15:t:80398594-80398928	A3SS
ENSMUSG00000035293	ENSMUSG00000035293.13:s:51363417-51363546	A3SS
ENSMUSG00000105504	ENSMUSG00000105504.4:t:142503723-142503922	A3SS
ENSMUSG00000078502	ENSMUSG00000078502.10:s:145587432-145587524	A3SS
ENSMUSG00000087477	ENSMUSG00000087477.1:t:114917318-114917589	A3SS
ENSMUSG00000087263	ENSMUSG00000087263.1:t:169979806-169980122	A3SS
ENSMUSG00000091509	ENSMUSG00000091509.7:s:105114120-105114676	A3SS
ENSMUSG00000099871	ENSMUSG00000099871.1:t:90843818-90844040	A3SS
ENSMUSG00000095562	ENSMUSG00000095562.7:s:170012965-170013617	A3SS
ENSMUSG00000095562	ENSMUSG00000095562.7:t:170014953-170015165	A3SS
ENSMUSG00000101556	ENSMUSG00000101556.1:s:15061069-15061182	A3SS
ENSMUSG00000106797	ENSMUSG00000106797.1:s:36613246-36613739	A3SS
ENSMUSG00000106797	ENSMUSG00000106797.1:t:36607938-36608085	A3SS
ENSMUSG00000058163	ENSMUSG00000058163.13:s:48900299-48900390	A3SS
ENSMUSG00000040133	ENSMUSG00000040133.2:t:118283906-118284158	A3SS
ENSMUSG00000035900	ENSMUSG00000035900.18:s:86128665-86128713	A3SS
ENSMUSG00000035900	ENSMUSG00000035900.18:s:86133675-86133759	A3SS
ENSMUSG00000053835	ENSMUSG00000053835.17:s:36017241-36017537	A3SS
ENSMUSG00000027580	ENSMUSG00000027580.17:s:181231231-181231502	A3SS
ENSMUSG00000004980	ENSMUSG00000004980.16:t:51460932-51461433	A3SS
ENSMUSG00000042328	ENSMUSG00000042328.13:s:112343083-112343163	A3SS
ENSMUSG00000039997	ENSMUSG00000039997.16:s:173935010-173935177	A3SS
ENSMUSG00000042349	ENSMUSG00000042349.13:s:131270887-131271083	A3SS
ENSMUSG00000042349	ENSMUSG00000042349.13:t:131270186-131270544	A3SS
ENSMUSG00000037679	ENSMUSG00000037679.8:s:112604014-112604862	A3SS
ENSMUSG00000037679	ENSMUSG00000037679.8:s:112605290-112605518	A3SS
ENSMUSG00000037679	ENSMUSG00000037679.8:s:112606244-112606577	A3SS
ENSMUSG00000037679	ENSMUSG00000037679.8:s:112606669-112607058	A3SS
ENSMUSG00000046879	ENSMUSG00000046879.6:t:48867834-48868015	A3SS
ENSMUSG00000000555	ENSMUSG00000000555.6:s:103354047-103354099	A3SS
ENSMUSG00000000555	ENSMUSG00000000555.6:t:103350165-103350270	A3SS
ENSMUSG00000027087	ENSMUSG00000027087.11:s:83724397-83724919	A3SS
ENSMUSG00000023150	ENSMUSG00000023150.14:t:151355167-151356799	A3SS
ENSMUSG00000054342	ENSMUSG00000054342.8:t:24379134-24379269	A3SS
ENSMUSG00000000600	ENSMUSG00000000600.15:s:3803184-3803598	A3SS
ENSMUSG00000000600	ENSMUSG00000000600.15:t:3805293-3806568	A3SS
ENSMUSG00000021190	ENSMUSG00000021190.14:t:102428948-102429318	A3SS
ENSMUSG00000089672	ENSMUSG00000089672.4:s:51480906-51480941	A3SS
ENSMUSG00000089672	ENSMUSG00000089672.4:s:51482694-51482927	A3SS
ENSMUSG00000089672	ENSMUSG00000089672.4:t:51481567-51482233	A3SS
ENSMUSG00000089672	ENSMUSG00000089672.4:t:51483762-51483878	A3SS
ENSMUSG00000089672	ENSMUSG00000089672.4:t:51484446-51484617	A3SS
ENSMUSG00000062593	ENSMUSG00000062593.15:t:51491719-51492524	A3SS
ENSMUSG00000056260	ENSMUSG00000056260.15:s:106721893-106722106	A3SS
ENSMUSG00000032913	ENSMUSG00000032913.13:s:104463859-104464308	A3SS
ENSMUSG00000028613	ENSMUSG00000028613.14:s:107843216-107843344	A3SS
ENSMUSG00000067367	ENSMUSG00000067367.9:s:38220470-38220635	A3SS
ENSMUSG00000053769	ENSMUSG00000053769.5:s:95134088-95134996	A3SS
ENSMUSG00000053769	ENSMUSG00000053769.5:t:95138336-95139518	A3SS
ENSMUSG00000042549	ENSMUSG00000042549.10:s:60931470-60931867	A3SS
ENSMUSG00000030322	ENSMUSG00000030322.12:t:115840697-115842562	A3SS
ENSMUSG00000012114	ENSMUSG00000012114.16:t:17702607-17703149	A3SS
ENSMUSG00000034854	ENSMUSG00000034854.8:s:81362933-81363027	A3SS
ENSMUSG00000034854	ENSMUSG00000034854.8:t:81360082-81360292	A3SS
ENSMUSG00000035299	ENSMUSG00000035299.16:s:169984910-169985210	A3SS
ENSMUSG00000035299	ENSMUSG00000035299.16:s:169987559-169988230	A3SS
ENSMUSG00000035299	ENSMUSG00000035299.16:s:169988863-169990798	A3SS
ENSMUSG00000035299	ENSMUSG00000035299.16:t:169981883-169982252	A3SS
ENSMUSG00000035299	ENSMUSG00000035299.16:t:169984910-169985210	A3SS
ENSMUSG00000035299	ENSMUSG00000035299.16:t:169992873-169992957	A3SS
ENSMUSG00000035299	ENSMUSG00000035299.16:t:170005521-170005736	A3SS
ENSMUSG00000045751	ENSMUSG00000045751.16:s:24578753-24578903	A3SS
ENSMUSG00000090272	ENSMUSG00000090272.7:t:173865399-173865557	A3SS
ENSMUSG00000000386	ENSMUSG00000000386.14:s:97455090-97455228	A3SS
ENSMUSG00000000386	ENSMUSG00000000386.14:s:97460560-97460946	A3SS
ENSMUSG00000000386	ENSMUSG00000000386.14:t:97451475-97451551	A3SS
ENSMUSG00000000386	ENSMUSG00000000386.14:t:97457300-97457492	A3SS
ENSMUSG00000039585	ENSMUSG00000039585.15:s:59788415-59788514	A3SS
ENSMUSG00000030091	ENSMUSG00000030091.17:s:91015824-91015907	A3SS
ENSMUSG00000032690	ENSMUSG00000032690.16:s:120745677-120745855	A3SS
ENSMUSG00000029561	ENSMUSG00000029561.17:s:114901240-114901415	A3SS
ENSMUSG00000026761	ENSMUSG00000026761.12:s:48911404-48912648	A3SS
ENSMUSG00000035365	ENSMUSG00000035365.15:s:88146852-88146941	A3SS
ENSMUSG00000021493	ENSMUSG00000021493.15:s:55507330-55507366	A3SS
ENSMUSG00000021493	ENSMUSG00000021493.15:s:55508780-55508810	A3SS
ENSMUSG00000021493	ENSMUSG00000021493.15:t:55506306-55506615	A3SS
ENSMUSG00000014444	ENSMUSG00000014444.16:s:122483319-122483411	A3SS
ENSMUSG00000014444	ENSMUSG00000014444.16:s:122487811-122487944	A3SS
ENSMUSG00000014444	ENSMUSG00000014444.16:s:122490063-122490182	A3SS
ENSMUSG00000014444	ENSMUSG00000014444.16:s:122496403-122496579	A3SS
ENSMUSG00000014444	ENSMUSG00000014444.16:s:122497806-122497988	A3SS
ENSMUSG00000014444	ENSMUSG00000014444.16:s:122501162-122501249	A3SS
ENSMUSG00000014444	ENSMUSG00000014444.16:s:122506029-122506167	A3SS
ENSMUSG00000014444	ENSMUSG00000014444.16:s:122507623-122507745	A3SS
ENSMUSG00000014444	ENSMUSG00000014444.16:t:122489099-122489199	A3SS
ENSMUSG00000014444	ENSMUSG00000014444.16:t:122500204-122500316	A3SS
ENSMUSG00000041064	ENSMUSG00000041064.13:s:65587160-65587298	A3SS
ENSMUSG00000046207	ENSMUSG00000046207.14:s:68536104-68536226	A3SS
ENSMUSG00000016495	ENSMUSG00000016495.12:s:29364632-29364875	A3SS
ENSMUSG00000036986	ENSMUSG00000036986.16:s:58221050-58221865	A3SS
ENSMUSG00000073491	ENSMUSG00000073491.10:t:173566284-173567269	A3SS
ENSMUSG00000110235	ENSMUSG00000110235.1:t:97583031-97583996	A3SS
ENSMUSG00000010608	ENSMUSG00000010608.15:s:83632252-83632417	A3SS
ENSMUSG00000027620	ENSMUSG00000027620.16:t:156172828-156173022	A3SS
ENSMUSG00000033760	ENSMUSG00000033760.16:t:4765263-4767065	A3SS
ENSMUSG00000032580	ENSMUSG00000032580.12:t:107749708-107749911	A3SS
ENSMUSG00000039191	ENSMUSG00000039191.12:s:53590214-53590724	A3SS
ENSMUSG00000039191	ENSMUSG00000039191.12:t:53627383-53627421	A3SS
ENSMUSG00000002983	ENSMUSG00000002983.17:s:19627923-19627970	A3SS
ENSMUSG00000029422	ENSMUSG00000029422.14:s:123743569-123743678	A3SS
ENSMUSG00000031568	ENSMUSG00000031568.16:t:47550458-47552955	A3SS
ENSMUSG00000022223	ENSMUSG00000022223.8:s:55899184-55899305	A3SS
ENSMUSG00000058013	ENSMUSG00000058013.11:s:93167500-93169758	A3SS
ENSMUSG00000018398	ENSMUSG00000018398.18:s:53537725-53537915	A3SS
ENSMUSG00000017765	ENSMUSG00000017765.16:s:105947853-105948173	A3SS
ENSMUSG00000039908	ENSMUSG00000039908.14:s:119374485-119374696	A3SS
ENSMUSG00000031808	ENSMUSG00000031808.6:s:71580511-71580609	A3SS
ENSMUSG00000031808	ENSMUSG00000031808.6:s:71584633-71584841	A3SS
ENSMUSG00000031808	ENSMUSG00000031808.6:t:71584118-71584327	A3SS
ENSMUSG00000031808	ENSMUSG00000031808.6:t:71584842-71585076	A3SS
ENSMUSG00000032754	ENSMUSG00000032754.14:t:120520774-120520886	A3SS
ENSMUSG00000014786	ENSMUSG00000014786.7:s:105359327-105359453	A3SS
ENSMUSG00000027333	ENSMUSG00000027333.18:s:131520095-131520282	A3SS
ENSMUSG00000027333	ENSMUSG00000027333.18:t:131524244-131524333	A3SS
ENSMUSG00000022091	ENSMUSG00000022091.5:s:70203272-70203416	A3SS
ENSMUSG00000032621	ENSMUSG00000032621.8:s:103759169-103759299	A3SS
ENSMUSG00000028676	ENSMUSG00000028676.17:t:135861771-135861877	A3SS
ENSMUSG00000042121	ENSMUSG00000042121.16:s:113947375-na	A3SS
ENSMUSG00000042121	ENSMUSG00000042121.16:t:113946276-113946850	A3SS
ENSMUSG00000026646	ENSMUSG00000026646.16:t:3455815-3458789	A3SS
ENSMUSG00000022019	ENSMUSG00000022019.15:t:87457003-87457118	A3SS
ENSMUSG00000054434	ENSMUSG00000054434.14:s:123116161-123116270	A3SS
ENSMUSG00000054434	ENSMUSG00000054434.14:t:123116161-123116270	A3SS
ENSMUSG00000037913	ENSMUSG00000037913.11:s:65090715-65091629	A3SS
ENSMUSG00000019850	ENSMUSG00000019850.11:t:19011481-19011963	A3SS
ENSMUSG00000062210	ENSMUSG00000062210.13:t:50090200-50091001	A3SS
ENSMUSG00000023905	ENSMUSG00000023905.14:s:23677121-23677449	A3SS
ENSMUSG00000042333	ENSMUSG00000042333.14:s:154924414-154924504	A3SS
ENSMUSG00000025571	ENSMUSG00000025571.13:s:117739867-117740009	A3SS
ENSMUSG00000048677	ENSMUSG00000048677.9:s:145278737-145278914	A3SS
ENSMUSG00000048677	ENSMUSG00000048677.9:t:145258515-145259055	A3SS
ENSMUSG00000002871	ENSMUSG00000002871.14:s:88910223-88910261	A3SS
ENSMUSG00000002871	ENSMUSG00000002871.14:t:88907570-88907826	A3SS
ENSMUSG00000033439	ENSMUSG00000033439.12:t:116582494-116582923	A3SS
ENSMUSG00000021774	ENSMUSG00000021774.12:s:18331687-18331859	A3SS
ENSMUSG00000020128	ENSMUSG00000020128.15:s:21263199-21263354	A3SS
ENSMUSG00000024037	ENSMUSG00000024037.12:s:31509769-31509912	A3SS
ENSMUSG00000026872	ENSMUSG00000026872.17:t:45104038-45105573	A3SS
ENSMUSG00000017421	ENSMUSG00000017421.18:s:80398416-80398470	A3SS
ENSMUSG00000000552	ENSMUSG00000000552.9:t:103333065-103333201	A3SS
ENSMUSG00000074733	ENSMUSG00000074733.14:s:61122456-61127067	A3SS
ENSMUSG00000074733	ENSMUSG00000074733.14:t:61118131-61118350	A3SS
ENSMUSG00000086841	ENSMUSG00000086841.1:s:62602877-62603033	A5SS
ENSMUSG00000096917	ENSMUSG00000096917.2:t:57506528-57508877	A5SS
ENSMUSG00000086629	ENSMUSG00000086629.8:t:108836229-108839502	A5SS
ENSMUSG00000025871	ENSMUSG00000025871.18:t:54564185-54564272	A5SS
ENSMUSG00000028953	ENSMUSG00000028953.10:s:24576871-24577467	A5SS
ENSMUSG00000042210	ENSMUSG00000042210.16:t:106445771-106445834	A5SS
ENSMUSG00000017631	ENSMUSG00000017631.18:t:76486438-76486536	A5SS
ENSMUSG00000028937	ENSMUSG00000028937.14:t:152206764-152206881	A5SS
ENSMUSG00000001348	ENSMUSG00000001348.14:t:22129863-22130129	A5SS
ENSMUSG00000031555	ENSMUSG00000031555.15:s:24962914-24963088	A5SS
ENSMUSG00000031659	ENSMUSG00000031659.13:s:88272403-88272613	A5SS
ENSMUSG00000028184	ENSMUSG00000028184.12:s:148850522-148851021	A5SS
ENSMUSG00000028184	ENSMUSG00000028184.12:t:148846849-148847032	A5SS
ENSMUSG00000011096	ENSMUSG00000011096.17:t:44852571-44852959	A5SS
ENSMUSG00000005686	ENSMUSG00000005686.16:t:110777690-110778024	A5SS
ENSMUSG00000030649	ENSMUSG00000030649.18:t:101897388-101897787	A5SS
ENSMUSG00000024659	ENSMUSG00000024659.14:s:20388383-20388693	A5SS
ENSMUSG00000032812	ENSMUSG00000032812.17:t:101384862-101385040	A5SS
ENSMUSG00000040459	ENSMUSG00000040459.11:t:8681384-8681467	A5SS
ENSMUSG00000025372	ENSMUSG00000025372.16:t:120006359-120006782	A5SS
ENSMUSG00000002083	ENSMUSG00000002083.13:t:16312126-16312414	A5SS
ENSMUSG00000003190	ENSMUSG00000003190.12:t:44992744-44993031	A5SS
ENSMUSG00000032000	ENSMUSG00000032000.17:s:7872687-7872983	A5SS
ENSMUSG00000001999	ENSMUSG00000001999.15:t:127080530-127080658	A5SS
ENSMUSG00000052477	ENSMUSG00000052477.15:s:85113166-85113655	A5SS
ENSMUSG00000036905	ENSMUSG00000036905.8:s:136884466-136884706	A5SS
ENSMUSG00000034656	ENSMUSG00000034656.16:s:84597480-84597509	A5SS
ENSMUSG00000037960	ENSMUSG00000037960.10:t:49203718-49203884	A5SS
ENSMUSG00000000982	ENSMUSG00000000982.5:s:83649017-83649355	A5SS
ENSMUSG00000000982	ENSMUSG00000000982.5:t:83648569-83648711	A5SS
ENSMUSG00000029068	ENSMUSG00000029068.16:t:155820329-155820428	A5SS
ENSMUSG00000026349	ENSMUSG00000026349.14:s:127797841-127798401	A5SS
ENSMUSG00000034563	ENSMUSG00000034563.16:s:73011930-73013938	A5SS
ENSMUSG00000047798	ENSMUSG00000047798.15:s:115126104-115126452	A5SS
ENSMUSG00000027284	ENSMUSG00000027284.16:s:120720403-120720605	A5SS
ENSMUSG00000027284	ENSMUSG00000027284.16:s:120722396-120722758	A5SS
ENSMUSG00000027284	ENSMUSG00000027284.16:t:120729930-120730099	A5SS
ENSMUSG00000002107	ENSMUSG00000002107.18:s:6546859-6547213	A5SS
ENSMUSG00000024989	ENSMUSG00000024989.14:s:38055025-38055317	A5SS
ENSMUSG00000040774	ENSMUSG00000040774.15:t:106539190-106539603	A5SS
ENSMUSG00000026031	ENSMUSG00000026031.15:s:58713294-58713659	A5SS
ENSMUSG00000032578	ENSMUSG00000032578.7:t:107300368-107302784	A5SS
ENSMUSG00000041781	ENSMUSG00000041781.8:s:101975974-101976261	A5SS
ENSMUSG00000025958	ENSMUSG00000025958.14:s:64558503-64559030	A5SS
ENSMUSG00000025958	ENSMUSG00000025958.14:t:64566217-64566317	A5SS
ENSMUSG00000059326	ENSMUSG00000059326.6:s:61225523-61225652	A5SS
ENSMUSG00000059326	ENSMUSG00000059326.6:s:61225928-61226055	A5SS
ENSMUSG00000059326	ENSMUSG00000059326.6:s:61226201-61226384	A5SS
ENSMUSG00000042042	ENSMUSG00000042042.14:t:118128695-118129620	A5SS
ENSMUSG00000056763	ENSMUSG00000056763.16:t:10045076-10045193	A5SS
ENSMUSG00000044258	ENSMUSG00000044258.9:s:60936386-60936625	A5SS
ENSMUSG00000074874	ENSMUSG00000074874.9:t:60896238-60896360	A5SS
ENSMUSG00000018920	ENSMUSG00000018920.11:s:70455027-70455444	A5SS
ENSMUSG00000018920	ENSMUSG00000018920.11:t:70454907-70454946	A5SS
ENSMUSG00000023106	ENSMUSG00000023106.15:t:123908100-123908214	A5SS
ENSMUSG00000020661	ENSMUSG00000020661.15:s:3861021-3861131	A5SS
ENSMUSG00000053687	ENSMUSG00000053687.14:s:105991641-105991759	A5SS
ENSMUSG00000027490	ENSMUSG00000027490.17:s:154569067-154569892	A5SS
ENSMUSG00000066839	ENSMUSG00000066839.11:s:22085349-22085438	A5SS
ENSMUSG00000087060	ENSMUSG00000087060.7:s:16951003-16951282	A5SS
ENSMUSG00000096768	ENSMUSG00000096768.7:s:90787068-90787478	A5SS
ENSMUSG00000096768	ENSMUSG00000096768.7:s:90787722-90788059	A5SS
ENSMUSG00000096768	ENSMUSG00000096768.7:s:90788348-90788572	A5SS
ENSMUSG00000096768	ENSMUSG00000096768.7:s:90788663-90788959	A5SS
ENSMUSG00000096768	ENSMUSG00000096768.7:s:90789158-90789787	A5SS
ENSMUSG00000096768	ENSMUSG00000096768.7:t:90788060-90788302	A5SS
ENSMUSG00000096768	ENSMUSG00000096768.7:t:90789005-90789133	A5SS
ENSMUSG00000096768	ENSMUSG00000096768.7:t:90791069-90791293	A5SS
ENSMUSG00000036552	ENSMUSG00000036552.16:t:15010873-15011041	A5SS
ENSMUSG00000021996	ENSMUSG00000021996.16:s:74732297-74732521	A5SS
ENSMUSG00000021996	ENSMUSG00000021996.16:t:74735960-74736034	A5SS
ENSMUSG00000058290	ENSMUSG00000058290.3:s:102296293-102296639	A5SS
ENSMUSG00000044465	ENSMUSG00000044465.19:t:105390021-105390352	A5SS
ENSMUSG00000021495	ENSMUSG00000021495.8:s:55569705-55571120	A5SS
ENSMUSG00000020776	ENSMUSG00000020776.18:s:116167552-116168166	A5SS
ENSMUSG00000022124	ENSMUSG00000022124.14:t:103095193-103095748	A5SS
ENSMUSG00000026656	ENSMUSG00000026656.15:t:170961196-170961630	A5SS
ENSMUSG00000037946	ENSMUSG00000037946.11:t:49297907-49298062	A5SS
ENSMUSG00000055805	ENSMUSG00000055805.14:s:103183016-103183072	A5SS
ENSMUSG00000039286	ENSMUSG00000039286.12:t:27642951-27643089	A5SS
ENSMUSG00000030530	ENSMUSG00000030530.15:t:80398594-80398928	A5SS
ENSMUSG00000053332	ENSMUSG00000053332.13:s:161034929-161035315	A5SS
ENSMUSG00000053332	ENSMUSG00000053332.13:t:161035752-161035804	A5SS
ENSMUSG00000063245	ENSMUSG00000063245.11:s:146610961-146611343	A5SS
ENSMUSG00000087263	ENSMUSG00000087263.1:s:169979806-169980122	A5SS
ENSMUSG00000090625	ENSMUSG00000090625.1:s:174343198-174343297	A5SS
ENSMUSG00000099871	ENSMUSG00000099871.1:s:90840522-90840659	A5SS
ENSMUSG00000095562	ENSMUSG00000095562.7:s:170011903-170012946	A5SS
ENSMUSG00000095562	ENSMUSG00000095562.7:s:170012965-170013617	A5SS
ENSMUSG00000095562	ENSMUSG00000095562.7:s:170013657-170013887	A5SS
ENSMUSG00000095562	ENSMUSG00000095562.7:s:170013906-170014067	A5SS
ENSMUSG00000095562	ENSMUSG00000095562.7:s:170014086-170014157	A5SS
ENSMUSG00000095562	ENSMUSG00000095562.7:s:170014536-170014736	A5SS
ENSMUSG00000095562	ENSMUSG00000095562.7:s:170014953-170015165	A5SS
ENSMUSG00000095562	ENSMUSG00000095562.7:s:170015256-170015996	A5SS
ENSMUSG00000095562	ENSMUSG00000095562.7:t:170014953-170015165	A5SS
ENSMUSG00000097661	ENSMUSG00000097661.1:s:145623292-145623711	A5SS
ENSMUSG00000099703	ENSMUSG00000099703.6:s:35557337-35557405	A5SS
ENSMUSG00000092417	ENSMUSG00000092417.3:t:35122952-35123659	A5SS
ENSMUSG00000035900	ENSMUSG00000035900.18:s:86130147-86130190	A5SS
ENSMUSG00000015937	ENSMUSG00000015937.14:t:56084196-56084521	A5SS
ENSMUSG00000002996	ENSMUSG00000002996.17:t:31943829-31944012	A5SS
ENSMUSG00000042328	ENSMUSG00000042328.13:s:112343083-112343163	A5SS
ENSMUSG00000039997	ENSMUSG00000039997.16:t:173926806-173927222	A5SS
ENSMUSG00000042349	ENSMUSG00000042349.13:s:131273366-131273531	A5SS
ENSMUSG00000042349	ENSMUSG00000042349.13:t:131272108-131272541	A5SS
ENSMUSG00000004221	ENSMUSG00000004221.16:t:74432805-74433355	A5SS
ENSMUSG00000031712	ENSMUSG00000031712.9:t:82379489-82379615	A5SS
ENSMUSG00000037679	ENSMUSG00000037679.8:s:112606244-112606577	A5SS
ENSMUSG00000018068	ENSMUSG00000018068.13:t:86256023-86256329	A5SS
ENSMUSG00000023150	ENSMUSG00000023150.14:t:151355167-151356799	A5SS
ENSMUSG00000045404	ENSMUSG00000045404.15:s:99964499-99964852	A5SS
ENSMUSG00000000600	ENSMUSG00000000600.15:s:3803184-3803598	A5SS
ENSMUSG00000000600	ENSMUSG00000000600.15:t:3805293-3806568	A5SS
ENSMUSG00000044350	ENSMUSG00000044350.14:t:77031114-77031244	A5SS
ENSMUSG00000028581	ENSMUSG00000028581.17:s:130933630-130933950	A5SS
ENSMUSG00000089672	ENSMUSG00000089672.4:s:51482694-51482927	A5SS
ENSMUSG00000089672	ENSMUSG00000089672.4:t:51481567-51482233	A5SS
ENSMUSG00000089672	ENSMUSG00000089672.4:t:51483762-51483878	A5SS
ENSMUSG00000089672	ENSMUSG00000089672.4:t:51484446-51484617	A5SS
ENSMUSG00000062593	ENSMUSG00000062593.15:t:51491719-51492524	A5SS
ENSMUSG00000033306	ENSMUSG00000033306.14:s:24393350-24393783	A5SS
ENSMUSG00000056260	ENSMUSG00000056260.15:t:106734358-106734639	A5SS
ENSMUSG00000021579	ENSMUSG00000021579.4:s:74363073-74364005	A5SS
ENSMUSG00000024188	ENSMUSG00000024188.15:t:26255031-26255125	A5SS
ENSMUSG00000020863	ENSMUSG00000020863.15:t:94287890-94291578	A5SS
ENSMUSG00000053769	ENSMUSG00000053769.5:s:95134088-95134996	A5SS
ENSMUSG00000032530	ENSMUSG00000032530.13:t:121584334-121584583	A5SS
ENSMUSG00000040687	ENSMUSG00000040687.16:t:91179179-91179326	A5SS
ENSMUSG00000042549	ENSMUSG00000042549.10:s:60931470-60931867	A5SS
ENSMUSG00000041439	ENSMUSG00000041439.15:s:52726710-52727462	A5SS
ENSMUSG00000027424	ENSMUSG00000027424.11:s:144270663-144271343	A5SS
ENSMUSG00000035299	ENSMUSG00000035299.16:s:169979806-169980122	A5SS
ENSMUSG00000035299	ENSMUSG00000035299.16:s:169984910-169985210	A5SS
ENSMUSG00000035299	ENSMUSG00000035299.16:s:169987559-169988230	A5SS
ENSMUSG00000035299	ENSMUSG00000035299.16:s:169988863-169990798	A5SS
ENSMUSG00000035299	ENSMUSG00000035299.16:t:169981883-169982252	A5SS
ENSMUSG00000035299	ENSMUSG00000035299.16:t:170005521-170005736	A5SS
ENSMUSG00000000386	ENSMUSG00000000386.14:s:97452763-97452851	A5SS
ENSMUSG00000000386	ENSMUSG00000000386.14:s:97460560-97460946	A5SS
ENSMUSG00000000386	ENSMUSG00000000386.14:t:97457300-97457492	A5SS
ENSMUSG00000047180	ENSMUSG00000047180.8:s:36268852-36269701	A5SS
ENSMUSG00000032525	ENSMUSG00000032525.14:t:121741122-121741152	A5SS
ENSMUSG00000052384	ENSMUSG00000052384.13:s:32155070-32155212	A5SS
ENSMUSG00000052384	ENSMUSG00000052384.13:s:32162238-32163397	A5SS
ENSMUSG00000036639	ENSMUSG00000036639.12:s:140331860-140331986	A5SS
ENSMUSG00000066861	ENSMUSG00000066861.14:t:120879100-120879603	A5SS
ENSMUSG00000032690	ENSMUSG00000032690.16:t:120730333-120731958	A5SS
ENSMUSG00000029561	ENSMUSG00000029561.17:t:114904430-114905076	A5SS
ENSMUSG00000022974	ENSMUSG00000022974.12:s:91030416-91030816	A5SS
ENSMUSG00000022974	ENSMUSG00000022974.12:t:91027230-91027638	A5SS
ENSMUSG00000025856	ENSMUSG00000025856.15:t:138976014-138977227	A5SS
ENSMUSG00000024477	ENSMUSG00000024477.3:s:46274586-46274708	A5SS
ENSMUSG00000048537	ENSMUSG00000048537.15:s:44697719-44697845	A5SS
ENSMUSG00000048537	ENSMUSG00000048537.15:s:44734982-44735198	A5SS
ENSMUSG00000048537	ENSMUSG00000048537.15:t:44707885-44708040	A5SS
ENSMUSG00000048537	ENSMUSG00000048537.15:t:44718274-44718399	A5SS
ENSMUSG00000048537	ENSMUSG00000048537.15:t:44728020-44728100	A5SS
ENSMUSG00000014444	ENSMUSG00000014444.16:s:122482310-122482526	A5SS
ENSMUSG00000014444	ENSMUSG00000014444.16:s:122484597-122484780	A5SS
ENSMUSG00000014444	ENSMUSG00000014444.16:s:122487811-122487944	A5SS
ENSMUSG00000014444	ENSMUSG00000014444.16:s:122497286-122497564	A5SS
ENSMUSG00000041064	ENSMUSG00000041064.13:s:65587160-65587298	A5SS
ENSMUSG00000046207	ENSMUSG00000046207.14:s:68532494-68532630	A5SS
ENSMUSG00000046223	ENSMUSG00000046223.10:t:24475239-24475968	A5SS
ENSMUSG00000052609	ENSMUSG00000052609.8:t:76573247-76573360	A5SS
ENSMUSG00000016495	ENSMUSG00000016495.12:s:29364632-29364875	A5SS
ENSMUSG00000016495	ENSMUSG00000016495.12:t:29362089-29362139	A5SS
ENSMUSG00000039176	ENSMUSG00000039176.17:s:79459689-79459871	A5SS
ENSMUSG00000039176	ENSMUSG00000039176.17:t:79459174-79459300	A5SS
ENSMUSG00000009739	ENSMUSG00000009739.16:t:100584031-100584159	A5SS
ENSMUSG00000033526	ENSMUSG00000033526.16:s:121321655-121321792	A5SS
ENSMUSG00000027881	ENSMUSG00000027881.14:t:108905111-108905585	A5SS
ENSMUSG00000096727	ENSMUSG00000096727.2:s:34186891-34187219	A5SS
ENSMUSG00000027620	ENSMUSG00000027620.16:t:156172828-156173022	A5SS
ENSMUSG00000039191	ENSMUSG00000039191.12:s:53590214-53590724	A5SS
ENSMUSG00000039191	ENSMUSG00000039191.12:t:53627383-53627421	A5SS
ENSMUSG00000022106	ENSMUSG00000022106.14:t:73151485-73151615	A5SS
ENSMUSG00000002983	ENSMUSG00000002983.17:s:19627923-19627970	A5SS
ENSMUSG00000047417	ENSMUSG00000047417.17:s:80549065-80551065	A5SS
ENSMUSG00000039087	ENSMUSG00000039087.16:t:37888871-37888972	A5SS
ENSMUSG00000004896	ENSMUSG00000004896.16:t:87924344-87924528	A5SS
ENSMUSG00000030888	ENSMUSG00000030888.14:t:105734690-105735056	A5SS
ENSMUSG00000020641	ENSMUSG00000020641.15:t:26447152-26447184	A5SS
ENSMUSG00000025816	ENSMUSG00000025816.15:t:5876841-5877024	A5SS
ENSMUSG00000022772	ENSMUSG00000022772.11:s:31976960-31977757	A5SS
ENSMUSG00000029439	ENSMUSG00000029439.14:s:129503974-129504152	A5SS
ENSMUSG00000040749	ENSMUSG00000040749.11:t:164075578-164075669	A5SS
ENSMUSG00000039908	ENSMUSG00000039908.14:s:119374485-119374696	A5SS
ENSMUSG00000031808	ENSMUSG00000031808.6:s:71584633-71584841	A5SS
ENSMUSG00000031808	ENSMUSG00000031808.6:t:71585346-71585492	A5SS
ENSMUSG00000038178	ENSMUSG00000038178.16:s:75531694-75531741	A5SS
ENSMUSG00000019558	ENSMUSG00000019558.14:t:73677059-73677453	A5SS
ENSMUSG00000031904	ENSMUSG00000031904.4:s:106168875-106169200	A5SS
ENSMUSG00000000958	ENSMUSG00000000958.9:t:54408503-54409048	A5SS
ENSMUSG00000038301	ENSMUSG00000038301.15:t:51562018-51568476	A5SS
ENSMUSG00000070031	ENSMUSG00000070031.11:t:85643203-85643346	A5SS
ENSMUSG00000042331	ENSMUSG00000042331.13:t:62117700-62119451	A5SS
ENSMUSG00000061878	ENSMUSG00000061878.15:t:116533970-116534318	A5SS
ENSMUSG00000021134	ENSMUSG00000021134.17:t:80949095-80949168	A5SS
ENSMUSG00000024776	ENSMUSG00000024776.17:t:34220187-34220266	A5SS
ENSMUSG00000020954	ENSMUSG00000020954.15:t:51629374-51629507	A5SS
ENSMUSG00000026646	ENSMUSG00000026646.16:s:3462471-3462627	A5SS
ENSMUSG00000065954	ENSMUSG00000065954.11:s:25181823-25182930	A5SS
ENSMUSG00000072258	ENSMUSG00000072258.10:s:183408609-183408763	A5SS
ENSMUSG00000000134	ENSMUSG00000000134.17:s:7764041-7764455	A5SS
ENSMUSG00000028465	ENSMUSG00000028465.16:s:43558085-43558460	A5SS
ENSMUSG00000037913	ENSMUSG00000037913.11:s:65090715-65091629	A5SS
ENSMUSG00000036026	ENSMUSG00000036026.15:t:45679532-45679714	A5SS
ENSMUSG00000062210	ENSMUSG00000062210.13:t:50090200-50091001	A5SS
ENSMUSG00000023905	ENSMUSG00000023905.14:s:23677121-23677449	A5SS
ENSMUSG00000020400	ENSMUSG00000020400.17:s:54955848-54956178	A5SS
ENSMUSG00000020400	ENSMUSG00000020400.17:t:54939598-54939735	A5SS
ENSMUSG00000020400	ENSMUSG00000020400.17:t:54940559-54940882	A5SS
ENSMUSG00000048677	ENSMUSG00000048677.9:s:145260867-145261000	A5SS
ENSMUSG00000048677	ENSMUSG00000048677.9:t:145258515-145259055	A5SS
ENSMUSG00000022858	ENSMUSG00000022858.15:t:22254984-22255247	A5SS
ENSMUSG00000042726	ENSMUSG00000042726.14:s:121384452-121384845	A5SS
ENSMUSG00000042726	ENSMUSG00000042726.14:s:121385040-121385409	A5SS
ENSMUSG00000032536	ENSMUSG00000032536.10:s:121460359-121462610	A5SS
ENSMUSG00000025474	ENSMUSG00000025474.9:t:140033613-140033798	A5SS
ENSMUSG00000018171	ENSMUSG00000018171.9:t:86665777-86665878	A5SS
ENSMUSG00000020128	ENSMUSG00000020128.15:s:21263199-21263354	A5SS
ENSMUSG00000024037	ENSMUSG00000024037.12:s:31509769-31509912	A5SS
ENSMUSG00000058486	ENSMUSG00000058486.11:s:34910184-34910662	A5SS
ENSMUSG00000099481	ENSMUSG00000099481.6:s:102078733-102078897	A5SS
ENSMUSG00000070425	ENSMUSG00000070425.12:s:102078733-102078897	A5SS
ENSMUSG00000018965	ENSMUSG00000018965.11:s:33019761-33021058	A5SS
ENSMUSG00000027514	ENSMUSG00000027514.14:s:173212099-173212266	A5SS
ENSMUSG00000059273	ENSMUSG00000059273.8:t:16414845-16416992	A5SS
ENSMUSG00000022529	ENSMUSG00000022529.11:s:3744093-3745512	A5SS

## Sheet: Table S3. WTvKO_8H_DEG_AS
gene	SYMBOL	baseMean	log2FoldChange	padj	AS_flag	category
ENSMUSG00000004980.17	Hnrnpa2b1	26960.1	2.75556	0	TRUE	DEG+AS down
ENSMUSG00000090015.9	Gm15446	180.383	5.13225	1.98e-116	TRUE	DEG+AS down
ENSMUSG00000028459.12	Cd72	13844.9	1.03374	1.36e-35	TRUE	DEG+AS down
ENSMUSG00000052560.16	Cpne8	211.786	1.55037	1.2e-34	TRUE	DEG+AS down
ENSMUSG00000085586.3	NA	384.108	1.0881	1.76e-34	TRUE	DEG+AS down
ENSMUSG00000030117.6	Gdf3	2641.98	2.20273	0	FALSE	DEG down
ENSMUSG00000015854.8	Cd5l	8865.09	1.44217	3.27e-222	FALSE	DEG down
ENSMUSG00000016529.6	Il10	972.866	2.94078	4.46e-203	FALSE	DEG down
ENSMUSG00000032725.11	Folr2	1303.78	1.66415	1.06e-182	FALSE	DEG down
ENSMUSG00000021423.7	Ly86	4580.3	1.73383	2.3e-163	FALSE	DEG down
ENSMUSG00000011256.17	Adam19	655.417	2.65731	5.79e-143	FALSE	DEG down
ENSMUSG00000063458.14	Lrmda	251.716	3.06844	4.69e-140	FALSE	DEG down
ENSMUSG00000030789.10	Itgax	1016.04	1.17373	3.15e-118	FALSE	DEG down
ENSMUSG00000030162.15	Olr1	1444.37	1.34164	1.71e-115	FALSE	DEG down
ENSMUSG00000031596.16	Slc7a2	4293.72	1.25426	1.17e-104	FALSE	DEG down
ENSMUSG00000017754.14	Pltp	23360.2	1.48923	1.38e-102	FALSE	DEG down
ENSMUSG00000031613.10	Hpgd	3934.54	1.73278	6.82e-96	FALSE	DEG down
ENSMUSG00000045382.7	Cxcr4	7943.56	1.10897	1.67e-94	FALSE	DEG down
ENSMUSG00000079227.11	Ccr5	8551.21	1.30134	1.76e-93	FALSE	DEG down
ENSMUSG00000028859.15	Csf3r	3264.86	1.32575	3.81e-91	FALSE	DEG down
ENSMUSG00000002985.17	Apoe	184944	2.21739	2.46e-89	FALSE	DEG down
ENSMUSG00000024397.15	Aif1	3208.72	1.61247	6.46e-83	FALSE	DEG down
ENSMUSG00000024190.8	Dusp1	11659.4	1.30538	1.43e-82	FALSE	DEG down
ENSMUSG00000015852.14	Fcrl2	29419.1	1.01313	1.6e-82	FALSE	DEG down
ENSMUSG00000022951.19	Rcan1	4863.74	1.09768	4.07e-80	FALSE	DEG down
ENSMUSG00000026748.14	Plxdc2	3325.23	1.54808	9.27e-78	FALSE	DEG down
ENSMUSG00000036887.6	C1qa	28174.4	1.51074	1.57e-77	FALSE	DEG down
ENSMUSG00000054203.8	Ifi205	1385.46	1.75607	1.41e-75	FALSE	DEG down
ENSMUSG00000060044.9	Tmem26	433.106	1.27284	8.57e-74	FALSE	DEG down
ENSMUSG00000042622.15	Maff	2830.13	1.24209	1.19e-73	FALSE	DEG down
ENSMUSG00000049037.9	Clec4a1	4485.3	1.19005	2.98e-73	FALSE	DEG down
ENSMUSG00000017639.14	Rab11fip4	451.624	1.21523	3.8e-72	FALSE	DEG down
ENSMUSG00000028967.11	Errfi1	5755.88	1.09384	1.04e-70	FALSE	DEG down
ENSMUSG00000029380.12	Cxcl1	3321.99	1.35799	1.78e-69	FALSE	DEG down
ENSMUSG00000021367.9	Edn1	227.813	1.94976	5.82e-69	FALSE	DEG down
ENSMUSG00000030737.18	Slco2b1	741.275	1.86202	1.65e-66	FALSE	DEG down
ENSMUSG00000018476.8	Kdm6b	6050.79	1.34605	1.55e-65	FALSE	DEG down
ENSMUSG00000050737.14	Ptges	960.72	1.03986	9.4e-62	FALSE	DEG down
ENSMUSG00000028341.10	Nr4a3	1468.4	1.41785	1.04e-61	FALSE	DEG down
ENSMUSG00000042190.13	Cmklr1	562.874	1.52732	2.5e-61	FALSE	DEG down
ENSMUSG00000024486.7	Hbegf	216.324	2.15377	2.03e-60	FALSE	DEG down
ENSMUSG00000038894.8	Irs2	3788.86	1.43412	1.2e-52	FALSE	DEG down
ENSMUSG00000099974.2	Bcl2a1d	1114.24	1.04018	1.99e-52	FALSE	DEG down
ENSMUSG00000029379.11	Cxcl3	4119.38	1.19524	2.26e-52	FALSE	DEG down
ENSMUSG00000069515.7	Lyz1	389.377	1.39688	2.35e-52	FALSE	DEG down
ENSMUSG00000024610.16	Cd74	15618	1.47539	2.74e-51	FALSE	DEG down
ENSMUSG00000101389.2	Ms4a4a	3054.77	1.29163	4.15e-50	FALSE	DEG down
ENSMUSG00000027368.7	Dusp2	1461	1.06965	1.39e-49	FALSE	DEG down
ENSMUSG00000004791.8	Pgf	195.213	1.72425	3.83e-47	FALSE	DEG down
ENSMUSG00000061878.17	Sphk1	356.231	1.51362	2.05e-43	FALSE	DEG down
ENSMUSG00000035448.10	Ccr3	464.44	1.02427	2.7e-43	FALSE	DEG down
ENSMUSG00000120878.1	NA	3344.98	1.43339	3.24e-42	FALSE	DEG down
ENSMUSG00000102037.2	Bcl2a1a	116.76	1.43713	2.59e-41	FALSE	DEG down
ENSMUSG00000021796.16	Bmpr1a	205.654	1.47307	3.1e-41	FALSE	DEG down
ENSMUSG00000041324.15	Inhba	115.792	1.60181	1.06e-40	FALSE	DEG down
ENSMUSG00000066677.13	Ifi208	311.087	1.96504	1.47e-40	FALSE	DEG down
ENSMUSG00000020042.16	Abtb3	265.969	1.19085	2.02e-40	FALSE	DEG down
ENSMUSG00000085894.2	NA	536.898	1.32824	4.02e-40	FALSE	DEG down
ENSMUSG00000023826.17	Prkn	157.632	1.75019	4.81e-38	FALSE	DEG down
ENSMUSG00000027399.2	Il1a	862.611	1.03696	3.18e-37	FALSE	DEG down
ENSMUSG00000085795.9	Zfp703	3320.8	1.04859	3.53e-37	FALSE	DEG down
ENSMUSG00000107758.2	NA	386.915	1.08135	1.74e-36	FALSE	DEG down
ENSMUSG00000043664.8	Tmem221	420.99	1.04944	6.8e-36	FALSE	DEG down
ENSMUSG00000044674.7	Fzd1	195.78	1.49546	1.36e-35	FALSE	DEG down
ENSMUSG00000034858.17	Atosa	2054.15	1.23109	1.73e-34	FALSE	DEG down
ENSMUSG00000026981.16	Il1rn	8315.04	1.1032	4.83e-34	FALSE	DEG down
ENSMUSG00000073412.7	Lst1	2798	1.06543	1.8e-33	FALSE	DEG down
ENSMUSG00000041797.8	Abca9	1021.36	1.48463	2.18e-33	FALSE	DEG down
ENSMUSG00000022534.15	Mefv	351.997	1.1818	3.64e-33	FALSE	DEG down
ENSMUSG00000029581.15	Fscn1	119.178	1.42228	1.22e-30	FALSE	DEG down
ENSMUSG00000032487.9	Ptgs2	5078.83	1.79734	2.01e-30	FALSE	DEG down
ENSMUSG00000004359.17	Spic	225.087	1.16222	1.96e-29	FALSE	DEG down
ENSMUSG00000121297.1	Gm45752	234.514	1.47338	4.7e-29	FALSE	DEG down
ENSMUSG00000048621.4	Gm6377	5033.63	1.25886	8.67e-29	FALSE	DEG down
ENSMUSG00000022899.11	Slc15a2	326.81	1.37872	1.61e-27	FALSE	DEG down
ENSMUSG00000040829.15	Zmynd15	942.789	1.03324	2.82e-27	FALSE	DEG down
ENSMUSG00000098050.2	Gm5345	204.8	1.14694	2.65e-26	FALSE	DEG down
ENSMUSG00000003545.4	Fosb	14134.6	1.08496	1.14e-25	FALSE	DEG down
ENSMUSG00000021411.17	Pxdc1	396.441	1.57841	1.74e-25	FALSE	DEG down
ENSMUSG00000020178.7	Adora2a	161.284	1.08788	1.86e-25	FALSE	DEG down
ENSMUSG00000058427.11	Cxcl2	23726.3	1.21462	2.27e-25	FALSE	DEG down
ENSMUSG00000005824.8	Tnfsf14	920.399	1.18529	2.29e-25	FALSE	DEG down
ENSMUSG00000045625.6	Pigz	210.38	1.1302	2.37e-24	FALSE	DEG down
ENSMUSG00000003863.19	Ppfia3	338.605	1.06262	2.9e-24	FALSE	DEG down
ENSMUSG00000042377.9	Fam83g	182.645	1.43553	7.24e-24	FALSE	DEG down
ENSMUSG00000119946.1	NA	104.088	1.71141	7.17e-23	FALSE	DEG down
ENSMUSG00000040987.16	Mill2	98.526	1.8154	2.4e-22	FALSE	DEG down
ENSMUSG00000022602.15	Arc	152.971	1.78627	2.67e-22	FALSE	DEG down
ENSMUSG00000004296.15	Il12b	61.6801	1.59303	3.57e-21	FALSE	DEG down
ENSMUSG00000022098.11	Bmp1	74.8764	1.33641	5.9e-21	FALSE	DEG down
ENSMUSG00000031898.10	Dpep3	133.719	1.94106	2.16e-20	FALSE	DEG down
ENSMUSG00000032470.18	Mras	136.741	1.36702	2.93e-20	FALSE	DEG down
ENSMUSG00000027347.19	Rasgrp1	74.3626	1.22868	4.44e-20	FALSE	DEG down
ENSMUSG00000026204.16	Ptprn	68.6931	1.45658	1.21e-19	FALSE	DEG down
ENSMUSG00000027962.15	Vcam1	167.185	1.01994	1.77e-19	FALSE	DEG down
ENSMUSG00000023367.15	Tmem176a	1389.75	1.00329	5.33e-19	FALSE	DEG down
ENSMUSG00000050010.9	Shisa3	103.867	1.19993	1.95e-18	FALSE	DEG down
ENSMUSG00000022893.15	Adamts1	134.517	1.74268	3.49e-18	FALSE	DEG down
ENSMUSG00000034394.15	Lif	102.081	1.31418	5.38e-18	FALSE	DEG down
ENSMUSG00000020108.5	Ddit4	184.246	1.12863	3.72e-17	FALSE	DEG down
ENSMUSG00000097819.2	NA	173.39	1.00633	4.71e-17	FALSE	DEG down
ENSMUSG00000015222.19	Map2	120.936	1.15708	1.02e-16	FALSE	DEG down
ENSMUSG00000108368.2	NA	51.3464	1.41787	5.94e-15	FALSE	DEG down
ENSMUSG00000025321.15	Itgb8	109.27	1.0128	1.14e-14	FALSE	DEG down
ENSMUSG00000031137.18	Fgf13	78.0054	1.16245	1.42e-14	FALSE	DEG down
ENSMUSG00000040663.10	Clcf1	82.0427	1.45195	1.86e-14	FALSE	DEG down
ENSMUSG00000095440.3	Fignl2	96.0832	1.06339	2.62e-14	FALSE	DEG down
ENSMUSG00000023274.15	Cd4	238.174	1.02708	6.86e-14	FALSE	DEG down
ENSMUSG00000073418.5	C4b	73.9852	1.75647	3.54e-13	FALSE	DEG down
ENSMUSG00000027398.14	Il1b	2479.48	1.16197	3.99e-13	FALSE	DEG down
ENSMUSG00000001663.11	Gstt1	90.3628	1.15833	1.06e-12	FALSE	DEG down
ENSMUSG00000029161.9	Cgref1	54.1562	1.4878	2.33e-12	FALSE	DEG down
ENSMUSG00000056899.11	Immp2l	61.6452	1.0028	1.32e-10	FALSE	DEG down
ENSMUSG00000120808.1	NA	70.7066	1.0502	1.43e-10	FALSE	DEG down
ENSMUSG00000087362.9	Gm13710	395.821	1.10051	6.6e-10	FALSE	DEG down
ENSMUSG00000059412.8	Fxyd2	722.541	1.8078	7.01e-10	FALSE	DEG down
ENSMUSG00000085178.2	NA	63.5627	1.46807	1.06e-09	FALSE	DEG down
ENSMUSG00000112226.2	NA	64.3781	1.23539	1.07e-09	FALSE	DEG down
ENSMUSG00000047996.17	Prrg1	108.364	1.06858	3.91e-09	FALSE	DEG down
ENSMUSG00000026072.13	Il1r1	75.7259	1.0467	5.25e-09	FALSE	DEG down
ENSMUSG00000029661.17	Col1a2	66.9944	3.56542	5.43e-09	FALSE	DEG down
ENSMUSG00000038508.8	Gdf15	2705.95	1.14098	2.17e-08	FALSE	DEG down
ENSMUSG00000092349.2	Smim40	85.0106	1.029	5.28e-08	FALSE	DEG down
ENSMUSG00000037833.15	Sh2d4b	55.9706	1.06272	8.22e-08	FALSE	DEG down
ENSMUSG00000108120.2	NA	76.7091	1.03449	9.63e-08	FALSE	DEG down
ENSMUSG00000089886.2	Gm16184	53.2813	1.20617	1.6e-07	FALSE	DEG down
ENSMUSG00000001506.11	Col1a1	59.7854	3.14368	1.78e-07	FALSE	DEG down
ENSMUSG00000097974.3	NA	54.4512	1.376	1.81e-07	FALSE	DEG down
ENSMUSG00000018919.11	Tm4sf5	51.2316	1.35607	6.69e-07	FALSE	DEG down
ENSMUSG00000022900.15	Ildr1	53.1205	1.61116	2.94e-06	FALSE	DEG down
ENSMUSG00000038418.8	Egr1	6695.5	1.03434	7.76e-06	FALSE	DEG down
ENSMUSG00000120309.1	NA	104.332	1.62081	0.000344	FALSE	DEG down
ENSMUSG00000119895.1	Gm22513	82.1442	1.28471	0.000537	FALSE	DEG down
ENSMUSG00000017767.4	Spata25	56.6302	1.0452	0.00228199	FALSE	DEG down
ENSMUSG00000085609.3	NA	60.3603	1.28467	0.0101079	FALSE	DEG down
ENSMUSG00000073643.12	Wdfy1	2486.54	-1.14139	1.34e-67	TRUE	DEG+AS up
ENSMUSG00000016494.10	Cd34	1309.97	-1.24739	3.24e-150	FALSE	DEG up
ENSMUSG00000032218.8	Ccnb2	5058.49	-1.38542	2.33e-140	FALSE	DEG up
ENSMUSG00000096255.3	Dynlt1b	927.634	-1.83186	5.08e-135	FALSE	DEG up
ENSMUSG00000027330.17	Cdc25b	4653.45	-1.31911	1.06e-124	FALSE	DEG up
ENSMUSG00000026622.16	Nek2	2735.83	-1.08048	4.9e-107	FALSE	DEG up
ENSMUSG00000051457.8	Spn	4703.73	-1.10631	2.63e-106	FALSE	DEG up
ENSMUSG00000029177.10	Cenpa	8779.57	-1.06566	6.21e-98	FALSE	DEG up
ENSMUSG00000041064.15	Pif1	892.653	-1.29093	9.02e-90	FALSE	DEG up
ENSMUSG00000027496.16	Aurka	2723.98	-1.08177	1.92e-87	FALSE	DEG up
ENSMUSG00000041431.17	Ccnb1	6320.67	-1.0829	2.1e-86	FALSE	DEG up
ENSMUSG00000020788.16	Atp2a3	5814.04	-1.12681	1.72e-80	FALSE	DEG up
ENSMUSG00000044734.17	Serpinb1a	207.716	-2.25794	6.23e-79	FALSE	DEG up
ENSMUSG00000006398.16	Cdc20	3336.42	-1.2946	2.95e-77	FALSE	DEG up
ENSMUSG00000037628.11	Cdkn3	1032.37	-1.20035	6.19e-76	FALSE	DEG up
ENSMUSG00000101939.2	NA	146.995	-4.77071	2.43e-75	FALSE	DEG up
ENSMUSG00000027331.16	Knstrn	2613.65	-1.06627	8.85e-72	FALSE	DEG up
ENSMUSG00000028678.14	Kif2c	2784.29	-1.10912	4.83e-71	FALSE	DEG up
ENSMUSG00000036564.18	Ndrg4	540.381	-1.27872	5.88e-69	FALSE	DEG up
ENSMUSG00000071068.8	Treml2	909.333	-1.10891	4.04e-68	FALSE	DEG up
ENSMUSG00000044201.11	Cdc25c	877.166	-1.19607	8.12e-68	FALSE	DEG up
ENSMUSG00000027654.3	Fam83d	701.701	-1.11902	6.56e-64	FALSE	DEG up
ENSMUSG00000001403.14	Ube2c	4804.58	-1.24616	1.03e-61	FALSE	DEG up
ENSMUSG00000023072.15	Cep89	966.682	-1.09141	3.3e-60	FALSE	DEG up
ENSMUSG00000096472.3	Cdkn2d	2108.22	-1.03562	8.07e-59	FALSE	DEG up
ENSMUSG00000021697.13	Depdc1b	510.715	-1.27364	8.23e-59	FALSE	DEG up
ENSMUSG00000034413.15	Neurl1b	732.25	-1.07826	1.99e-58	FALSE	DEG up
ENSMUSG00000020808.4	Pimreg	2257.72	-1.02676	6.2e-58	FALSE	DEG up
ENSMUSG00000035365.16	Parpbp	757.882	-1.111	3.65e-57	FALSE	DEG up
ENSMUSG00000030867.8	Plk1	3206.44	-1.27586	3.32e-49	FALSE	DEG up
ENSMUSG00000041498.14	Kif14	1615.95	-1.08606	1.36e-46	FALSE	DEG up
ENSMUSG00000017309.12	Cd300lg	441.576	-1.33354	7.82e-44	FALSE	DEG up
ENSMUSG00000026605.15	Cenpf	4238.54	-1.22464	1.91e-40	FALSE	DEG up
ENSMUSG00000003779.17	Kif20a	3405.61	-1.13406	5.32e-40	FALSE	DEG up
ENSMUSG00000121395.1	NA	412.615	-1.32292	1.21e-39	FALSE	DEG up
ENSMUSG00000033952.15	Aspm	3104.48	-1.21405	3.76e-37	FALSE	DEG up
ENSMUSG00000020493.9	Prr11	3365.35	-1.06666	9.56e-34	FALSE	DEG up
ENSMUSG00000045328.12	Cenpe	6301.53	-1.02654	1.55e-33	FALSE	DEG up
ENSMUSG00000027699.20	Ect2	3457.63	-1.02936	2.91e-32	FALSE	DEG up
ENSMUSG00000018102.6	H2bc4	1806.37	-1.20285	6.38e-31	FALSE	DEG up
ENSMUSG00000078616.3	Trim30c	343.695	-1.40748	1.39e-30	FALSE	DEG up
ENSMUSG00000021719.10	Rgs7bp	113.091	-1.58113	5.44e-30	FALSE	DEG up
ENSMUSG00000026249.11	Serpine2	175.23	-1.34572	1.08e-26	FALSE	DEG up
ENSMUSG00000036181.3	H1f2	8938.29	-1.28006	9.85e-26	FALSE	DEG up
ENSMUSG00000078921.4	Tgtp2	1436.67	-1.07375	1.44e-24	FALSE	DEG up
ENSMUSG00000040328.17	Or2v1	262.637	-1.28775	5.66e-23	FALSE	DEG up
ENSMUSG00000079339.8	Ifit1bl1	892.971	-1.76435	3.58e-22	FALSE	DEG up
ENSMUSG00000052749.10	Trim30b	302.107	-1.03899	8.07e-22	FALSE	DEG up
ENSMUSG00000024770.15	Lipn	281.872	-1.06785	4.31e-21	FALSE	DEG up
ENSMUSG00000046006.7	Gapt	241.518	-1.11076	1.18e-20	FALSE	DEG up
ENSMUSG00000024593.16	Megf10	82.25	-1.24067	1.29e-20	FALSE	DEG up
ENSMUSG00000041957.16	Pkp2	160.24	-1.03986	7.3e-18	FALSE	DEG up
ENSMUSG00000025085.17	Ablim1	62.1453	-1.51409	2.94e-17	FALSE	DEG up
ENSMUSG00000006154.14	Eps8l1	381.103	-1.03964	5.07e-17	FALSE	DEG up
ENSMUSG00000097755.4	NA	91.2291	-1.13162	2.38e-16	FALSE	DEG up
ENSMUSG00000055148.8	Klf2	2202.67	-1.04004	9.98e-16	FALSE	DEG up
ENSMUSG00000028392.16	Bspry	61.1604	-1.88936	4.55e-15	FALSE	DEG up
ENSMUSG00000058254.13	Tspan7	76.1913	-1.30719	7.66e-14	FALSE	DEG up
ENSMUSG00000020638.9	Cmpk2	7857.89	-1.10438	1.31e-13	FALSE	DEG up
ENSMUSG00000052565.8	H1f3	149.995	-1.46384	3.04e-13	FALSE	DEG up
ENSMUSG00000046442.5	Ppm1e	91.0604	-1.03869	5.75e-12	FALSE	DEG up
ENSMUSG00000030319.9	Cand2	101.798	-1.08178	6.92e-12	FALSE	DEG up
ENSMUSG00000116895.2	Ermardl1	63.8092	-1.79867	7.42e-12	FALSE	DEG up
ENSMUSG00000097365.8	C030034L19Rik	165.285	-1.16122	5.43e-11	FALSE	DEG up
ENSMUSG00000041754.6	Trem3	55.2547	-1.05903	5.67e-11	FALSE	DEG up
ENSMUSG00000096780.9	NA	50.8282	-1.39248	9.14e-11	FALSE	DEG up
ENSMUSG00000111171.2	NA	82.1431	-1.18284	1.6e-10	FALSE	DEG up
ENSMUSG00000093765.8	NA	79.3653	-1.00397	8.03e-10	FALSE	DEG up
ENSMUSG00000047511.7	Or2v2	68.5234	-1.04132	1.06e-09	FALSE	DEG up
ENSMUSG00000026725.18	Tnn	50.0404	-1.1021	4.31e-09	FALSE	DEG up
ENSMUSG00000039304.12	Tnfsf10	615.23	-1.07249	9.01e-09	FALSE	DEG up
ENSMUSG00000032066.10	Bco2	113.834	-1.11337	1.08e-08	FALSE	DEG up
ENSMUSG00000037846.19	Rtkn2	55.7886	-1.26914	4.4e-08	FALSE	DEG up
ENSMUSG00000026679.4	Enkur	58.3346	-1.37553	4.87e-08	FALSE	DEG up
ENSMUSG00000074604.10	Mgst2	87.6292	-1.05013	5.59e-08	FALSE	DEG up
ENSMUSG00000054065.13	Pkp3	64.372	-1.18564	7.21e-07	FALSE	DEG up
ENSMUSG00000045573.10	Penk	51.7612	-1.00029	1.48e-06	FALSE	DEG up
ENSMUSG00000081058.6	H3c15	76.2698	-1.0619	0.000216	FALSE	DEG up
ENSMUSG00000046434.17	Hnrnpa1	30742.4	-0.727355	4.24e-126	TRUE	AS only
ENSMUSG00000074272.11	Ceacam1	1305.16	-0.760537	1.83e-38	TRUE	AS only
ENSMUSG00000046879.8	Irgm1	10750.8	-0.690305	1.64e-24	TRUE	AS only
ENSMUSG00000022106.15	Rcbtb2	9380.62	0.449781	4.27e-24	TRUE	AS only
ENSMUSG00000027639.17	Samhd1	22010.5	-0.355961	6.52e-18	TRUE	AS only
ENSMUSG00000015027.12	Galns	3666.91	0.340911	5.37e-17	TRUE	AS only
ENSMUSG00000026311.17	Asb1	1014.59	-0.546883	8.14e-17	TRUE	AS only
ENSMUSG00000025950.17	Idh1	10981.5	-0.347157	1.78e-15	TRUE	AS only
ENSMUSG00000032530.15	Lyzl4	192.983	0.865919	2.25e-14	TRUE	AS only
ENSMUSG00000049916.13	2610318N02Rik	415.932	-0.746585	3.3e-14	TRUE	AS only
ENSMUSG00000039917.11	Rhbdd2	1193.48	0.407034	4.18e-14	TRUE	AS only
ENSMUSG00000043257.16	Pigv	597.436	0.482625	6.26e-13	TRUE	AS only
ENSMUSG00000004267.17	Eno2	2279.64	0.414947	3.99e-12	TRUE	AS only
ENSMUSG00000042626.14	Shc1	6650.79	-0.236258	4.43e-12	TRUE	AS only
ENSMUSG00000038085.14	Cnbd2	151.818	0.821968	3.98e-11	TRUE	AS only
ENSMUSG00000020849.14	Ywhae	26679.3	-0.186367	8.73e-11	TRUE	AS only
ENSMUSG00000002227.16	Mov10	2483	-0.393706	2.54e-10	TRUE	AS only
ENSMUSG00000056234.16	Ncoa4	11108.3	-0.525045	2.78e-10	TRUE	AS only
ENSMUSG00000029131.15	Dnajb6	8563.22	0.205658	1.66e-09	TRUE	AS only
ENSMUSG00000030745.10	Il21r	4842.75	-0.3102	1.69e-09	TRUE	AS only
ENSMUSG00000024736.16	Tmem132a	5419.24	0.543321	1.27e-08	TRUE	AS only
ENSMUSG00000029217.17	Tec	5710.9	0.209811	1.81e-08	TRUE	AS only
ENSMUSG00000096768.9	NA	1400.33	-0.708822	8.06e-08	TRUE	AS only
ENSMUSG00000039307.17	Hexd	263.514	0.535133	1.36e-07	TRUE	AS only
ENSMUSG00000026547.16	Tagln2	29912	-0.279892	2.36e-06	TRUE	AS only
ENSMUSG00000024589.19	Nedd4l	6146.81	0.205519	3.32e-06	TRUE	AS only
ENSMUSG00000039089.16	L3mbtl3	625.181	0.357691	7.94e-06	TRUE	AS only
ENSMUSG00000044952.6	Kctd21	437.569	0.363918	8.1e-06	TRUE	AS only
ENSMUSG00000031226.14	Pbdc1	4034.93	-0.247753	1.39e-05	TRUE	AS only
ENSMUSG00000040565.9	Btaf1	6817.4	0.393599	1.88e-05	TRUE	AS only
ENSMUSG00000063382.7	Bcl9l	1307.5	-0.365264	2.17e-05	TRUE	AS only
ENSMUSG00000028602.13	Tnfrsf8	139.349	0.449709	4.36e-05	TRUE	AS only
ENSMUSG00000036553.17	Sh3tc1	5989.55	0.229751	5.06e-05	TRUE	AS only
ENSMUSG00000037913.13	Tmem156	371.746	-0.358409	8.05e-05	TRUE	AS only
ENSMUSG00000028898.16	Trnau1ap	1042.69	0.294928	8.33e-05	TRUE	AS only
ENSMUSG00000028759.14	Hp1bp3	12577.7	-0.161565	0.000116	TRUE	AS only
ENSMUSG00000034163.11	Zfc3h1	6337.17	-0.272583	0.000133	TRUE	AS only
ENSMUSG00000066682.12	Pilrb2	141.735	0.597505	0.000358	TRUE	AS only
ENSMUSG00000047888.11	Tnrc6b	3507.5	-0.344756	0.000359	TRUE	AS only
ENSMUSG00000004709.15	Cd244a	655.119	-0.261823	0.000518	TRUE	AS only
ENSMUSG00000020381.11	Mrnip	99.296	0.456067	0.000648	TRUE	AS only
ENSMUSG00000026004.16	Kansl1l	1122.91	0.288348	0.00109805	TRUE	AS only
ENSMUSG00000039697.17	Ncoa7	3111.18	0.269064	0.00151055	TRUE	AS only
ENSMUSG00000066043.14	Phactr4	1837.9	-0.204867	0.00156085	TRUE	AS only
ENSMUSG00000031860.18	Pbx4	129.719	-0.48929	0.00205995	TRUE	AS only
ENSMUSG00000014786.9	Slc9a5	598.093	0.207984	0.00263891	TRUE	AS only
ENSMUSG00000031090.15	Nadsyn1	273.199	0.26855	0.00424106	TRUE	AS only
ENSMUSG00000029822.16	Osbpl3	2894.35	-0.156312	0.0054213	TRUE	AS only
ENSMUSG00000064061.14	Dzip3	608.89	-0.281865	0.00700787	TRUE	AS only
ENSMUSG00000032507.16	Fbxl2	628.418	-0.211066	0.00773802	TRUE	AS only
ENSMUSG00000020620.15	Abca8b	252.422	0.338367	0.00811645	TRUE	AS only
ENSMUSG00000025962.16	Fastkd2	1584.56	-0.14891	0.0124764	TRUE	AS only
ENSMUSG00000032812.19	Arap1	22393.7	0.182133	0.0131943	TRUE	AS only
ENSMUSG00000031568.17	Rwdd4a	1608.39	-0.124671	0.0151741	TRUE	AS only
ENSMUSG00000061603.9	Akap6	285.457	-0.208554	0.0167605	TRUE	AS only
ENSMUSG00000027900.16	Dram2	5879.94	0.163379	0.0202965	TRUE	AS only
ENSMUSG00000011831.17	Evi5	3034.49	-0.224366	0.0203891	TRUE	AS only
ENSMUSG00000027195.11	Hsd17b12	10332.1	0.124132	0.0219127	TRUE	AS only
ENSMUSG00000050439.8	Enthd1	95.3237	-0.341238	0.023015	TRUE	AS only
ENSMUSG00000033526.17	Ppip5k1	991.68	-0.140278	0.0238963	TRUE	AS only
ENSMUSG00000040061.18	Plcb2	3552.84	0.100956	0.024834	TRUE	AS only
ENSMUSG00000021962.10	Dcp1a	2755.09	-0.12589	0.0300717	TRUE	AS only
ENSMUSG00000009741.16	Ubp1	4905.5	0.114489	0.0326812	TRUE	AS only
ENSMUSG00000052056.15	Zfp217	1941.38	-0.130635	0.0330642	TRUE	AS only
ENSMUSG00000041781.10	Cpsf2	4715.09	-0.113112	0.0351342	TRUE	AS only
ENSMUSG00000005087.18	Cd44	53765.3	0.143979	0.0356603	TRUE	AS only
ENSMUSG00000058886.10	Deaf1	852.646	-0.167537	0.0406857	TRUE	AS only
ENSMUSG00000028789.17	Azin2	315.481	0.224526	0.0468903	TRUE	AS only
ENSMUSG00000037104.10	Socs5	1428.32	0.146539	0.0494108	TRUE	AS only
ENSMUSG00000034681.18	Rnps1	4741.04	-0.132065	0.0538009	TRUE	AS only
ENSMUSG00000024150.13	Mcfd2	8856.18	0.0991153	0.0568725	TRUE	AS only
ENSMUSG00000043822.19	Adamtsl5	838.322	-0.184607	0.0586879	TRUE	AS only
ENSMUSG00000039801.8	Cplane1	1327.65	-0.159883	0.0596107	TRUE	AS only
ENSMUSG00000025241.17	Fyco1	1580.05	-0.157719	0.061029	TRUE	AS only
ENSMUSG00000037270.19	Bltp1	5253.81	-0.215718	0.0778439	TRUE	AS only
ENSMUSG00000066613.15	Zfp932	459.094	0.1961	0.0824419	TRUE	AS only
ENSMUSG00000029782.21	Tmem209	1957.37	-0.104956	0.0854211	TRUE	AS only
ENSMUSG00000059878.13	Zfp422	1404.56	-0.117258	0.0865498	TRUE	AS only
ENSMUSG00000003929.12	Zfp81	476.282	-0.163728	0.0913825	TRUE	AS only
ENSMUSG00000030649.19	Anapc15	1413.14	0.117733	0.112047	TRUE	AS only
ENSMUSG00000025102.15	3110040N11Rik	471.041	-0.151629	0.113197	TRUE	AS only
ENSMUSG00000079671.10	NA	110.152	0.223163	0.115411	TRUE	AS only
ENSMUSG00000053338.10	Tarm1	211.202	0.148641	0.137412	TRUE	AS only
ENSMUSG00000022841.16	Ap2m1	23430.3	-0.0799375	0.145329	TRUE	AS only
ENSMUSG00000035299.17	Mid1	432.463	-0.192327	0.147927	TRUE	AS only
ENSMUSG00000037111.10	Setd7	3636.15	0.108552	0.151335	TRUE	AS only
ENSMUSG00000097597.3	NA	145.534	0.171449	0.177158	TRUE	AS only
ENSMUSG00000093424.5	NA	94.4737	0.228774	0.178403	TRUE	AS only
ENSMUSG00000095562.9	NA	89.7569	-0.214424	0.183701	TRUE	AS only
ENSMUSG00000039275.10	Foxk2	3034.87	-0.0896411	0.186452	TRUE	AS only
ENSMUSG00000024963.13	Dnajc4	745.231	-0.141793	0.198539	TRUE	AS only
ENSMUSG00000053835.18	H2-T24	2023.5	-0.099364	0.201149	TRUE	AS only
ENSMUSG00000003269.19	Cyth2	3055.92	-0.0796384	0.215206	TRUE	AS only
ENSMUSG00000020102.16	Slc16a7	2752.07	-0.121338	0.255543	TRUE	AS only
ENSMUSG00000024048.16	Myl12a	7651.87	0.0847249	0.283138	TRUE	AS only
ENSMUSG00000041132.12	N4bp2l1	1840.94	0.0771336	0.283891	TRUE	AS only
ENSMUSG00000050931.8	Sgms2	542.688	-0.109916	0.294046	TRUE	AS only
ENSMUSG00000039646.6	Vasn	1023.23	0.140791	0.304169	TRUE	AS only
ENSMUSG00000024251.11	Thada	1130.42	0.0864549	0.31243	TRUE	AS only
ENSMUSG00000095134.3	Mid1-ps1	80.9539	-0.17109	0.329929	TRUE	AS only
ENSMUSG00000061894.16	Zscan20	257.734	-0.128709	0.344551	TRUE	AS only
ENSMUSG00000040913.12	Fbxw4	617.671	0.104949	0.34971	TRUE	AS only
ENSMUSG00000049606.17	Zfp644	2214.88	0.0879951	0.373089	TRUE	AS only
ENSMUSG00000019923.15	Zwint	5474.91	0.0431654	0.406428	TRUE	AS only
ENSMUSG00000052125.18	F730043M19Rik	293.53	0.101229	0.41344	TRUE	AS only
ENSMUSG00000012114.18	Med15	10490.8	0.0562282	0.431234	TRUE	AS only
ENSMUSG00000096687.9	Mfsd4b4	601.187	-0.0698208	0.43776	TRUE	AS only
ENSMUSG00000038836.16	Agbl3	140.724	-0.110226	0.443928	TRUE	AS only
ENSMUSG00000037904.15	Ankrd9	157.62	-0.131216	0.449586	TRUE	AS only
ENSMUSG00000027942.18	4933434E20Rik	902.919	-0.072984	0.456363	TRUE	AS only
ENSMUSG00000037395.17	Rcor3	937.117	0.0910109	0.465469	TRUE	AS only
ENSMUSG00000056383.11	AI987944	863.422	-0.0724175	0.475683	TRUE	AS only
ENSMUSG00000021215.16	Net1	671.03	-0.0652762	0.48206	TRUE	AS only
ENSMUSG00000073491.12	Ifi213	956.553	0.101808	0.487413	TRUE	AS only
ENSMUSG00000050017.12	Pitpnb	3245.12	-0.0591636	0.508525	TRUE	AS only
ENSMUSG00000026743.17	Mllt10	1865.84	-0.0545726	0.511202	TRUE	AS only
ENSMUSG00000036552.20	Ermard	994.157	-0.0670043	0.534107	TRUE	AS only
ENSMUSG00000085396.9	Firre	1475.9	-0.056376	0.537806	TRUE	AS only
ENSMUSG00000028041.18	Adam15	19768.3	0.0701777	0.560135	TRUE	AS only
ENSMUSG00000064215.14	Ifi27	1854.28	-0.0515703	0.587176	TRUE	AS only
ENSMUSG00000102976.7	Zc3h11a	783.497	0.0993786	0.611524	TRUE	AS only
ENSMUSG00000027424.12	Mgme1	633.315	-0.0411781	0.681152	TRUE	AS only
ENSMUSG00000049327.18	Kmt5a	5068.78	-0.0262626	0.735549	TRUE	AS only
ENSMUSG00000020903.14	Stx8	2027.13	-0.030565	0.740034	TRUE	AS only
ENSMUSG00000024426.18	Atat1	409.775	-0.043889	0.750299	TRUE	AS only
ENSMUSG00000005893.15	Nr2c2	1319.14	-0.0590875	0.764802	TRUE	AS only
ENSMUSG00000004207.15	Psap	504933	-0.0231569	0.791396	TRUE	AS only
ENSMUSG00000085399.9	Foxd2os	143.471	0.0431675	0.806033	TRUE	AS only
ENSMUSG00000045962.17	Wnk1	25877.2	-0.0303231	0.824129	TRUE	AS only
ENSMUSG00000032803.16	Cdv3	9846.81	0.014463	0.863317	TRUE	AS only
ENSMUSG00000046897.18	Zfp740	3915.03	0.0144513	0.8711	TRUE	AS only
ENSMUSG00000051037.16	Zfp455	203.306	0.025437	0.874238	TRUE	AS only
ENSMUSG00000091509.8	NA	368.847	0.030735	0.881049	TRUE	AS only
ENSMUSG00000033740.18	St18	1137.65	0.0205249	0.890205	TRUE	AS only
ENSMUSG00000029823.17	Luc7l2	13553.4	0.0186716	0.892175	TRUE	AS only
ENSMUSG00000035868.10	Zfp983	185.436	-0.0200125	0.913567	TRUE	AS only
ENSMUSG00000028649.23	Macf1	29211.2	-0.011513	0.922635	TRUE	AS only
ENSMUSG00000079414.5	Gm11110	219.108	0.0148708	0.927273	TRUE	AS only
ENSMUSG00000036501.8	Fam13b	3352.23	-0.010431	0.929645	TRUE	AS only
ENSMUSG00000036009.17	Mettl25	455.337	-0.0111341	0.931602	TRUE	AS only
ENSMUSG00000035863.15	Palm	177.094	-0.0131733	0.946757	TRUE	AS only
ENSMUSG00000031153.17	Gripap1	4608.12	-0.00530751	0.957879	TRUE	AS only
ENSMUSG00000041977.19	Arhgef11	3011.4	0.00256511	0.98663	TRUE	AS only
ENSMUSG00000022911.12	Arl13b	947.36	-0.00131553	0.992492	TRUE	AS only
ENSMUSG00000032554.16	Trf	16502.3	0.988926	3.3e-149	FALSE	Neither
ENSMUSG00000022489.7	Pde1b	6370.07	0.917739	3.82e-129	FALSE	Neither
ENSMUSG00000018362.15	Kpna2	10279.5	-0.738836	1.11e-126	FALSE	Neither
ENSMUSG00000032122.16	Slc37a2	21533.8	0.831671	4.45e-93	FALSE	Neither
ENSMUSG00000032254.11	Kif23	6410.96	-0.989457	6.79e-85	FALSE	Neither
ENSMUSG00000027381.17	Bcl2l11	11559.8	0.841554	3.46e-82	FALSE	Neither
ENSMUSG00000032501.10	Trib1	7649.16	0.954793	1.81e-80	FALSE	Neither
ENSMUSG00000027469.17	Tpx2	7422.23	-0.74909	8.03e-77	FALSE	Neither
ENSMUSG00000040511.15	Pvr	3377.51	0.881771	8.03e-77	FALSE	Neither
ENSMUSG00000023951.19	Vegfa	9850.97	0.994541	4.32e-76	FALSE	Neither
ENSMUSG00000027883.16	Gpsm2	1505.48	-0.98804	1.08e-68	FALSE	Neither
ENSMUSG00000056498.14	Tmem154	3757.7	-0.870149	1.23e-68	FALSE	Neither
ENSMUSG00000039747.12	Orai2	7261.8	0.640053	3.21e-68	FALSE	Neither
ENSMUSG00000030677.9	Kif22	2872.67	-0.915492	6.81e-67	FALSE	Neither
ENSMUSG00000030654.10	Arl6ip1	17311.8	-0.457102	2.08e-66	FALSE	Neither
ENSMUSG00000026683.15	Nuf2	2609.37	-0.776665	2.64e-65	FALSE	Neither
ENSMUSG00000044786.7	Zfp36	16049.4	0.840336	4.84e-64	FALSE	Neither
ENSMUSG00000047139.10	Cd24a	2584.68	-0.968841	6.38e-63	FALSE	Neither
ENSMUSG00000037544.15	Dlgap5	2666.58	-0.758926	3.85e-61	FALSE	Neither
ENSMUSG00000072082.8	Ccnf	4052.28	-0.791197	5.4e-59	FALSE	Neither
ENSMUSG00000059005.14	Hnrnpa3	36667.2	-0.483668	3.65e-57	FALSE	Neither
ENSMUSG00000024989.16	Cep55	2183.94	-0.878588	1.1e-56	FALSE	Neither
ENSMUSG00000038260.11	Trpm4	1342.3	0.915567	9.53e-54	FALSE	Neither
ENSMUSG00000037725.9	Ckap2	1692.77	-0.983229	2.15e-53	FALSE	Neither
ENSMUSG00000023505.14	Cdca3	5457.97	-0.9353	2.63e-53	FALSE	Neither
ENSMUSG00000030279.16	C2cd5	1682.89	-0.748696	4.4e-53	FALSE	Neither
ENSMUSG00000024590.9	Lmnb1	5667.32	-0.556778	1.36e-52	FALSE	Neither
ENSMUSG00000026773.20	Pfkfb3	4503.55	0.909742	8.36e-52	FALSE	Neither
ENSMUSG00000038943.17	Prc1	5403.54	-0.924581	1.09e-51	FALSE	Neither
ENSMUSG00000031488.15	Rab11fip1	4685.05	0.899168	4.49e-51	FALSE	Neither
ENSMUSG00000024672.12	Ms4a7	33706.6	0.650797	5.6e-51	FALSE	Neither
ENSMUSG00000004730.16	Adgre1	85719	0.550585	5.81e-50	FALSE	Neither
ENSMUSG00000048327.7	Ckap2l	3505.4	-0.722823	8.12e-50	FALSE	Neither
ENSMUSG00000024066.10	Xdh	15539.1	0.578622	1.5e-49	FALSE	Neither
ENSMUSG00000042677.8	Zc3h12a	6296.76	0.842248	1.81e-49	FALSE	Neither
ENSMUSG00000028214.14	Gem	940.098	0.859805	1.98e-49	FALSE	Neither
ENSMUSG00000023015.15	Racgap1	8190.51	-0.735883	1.01e-48	FALSE	Neither
ENSMUSG00000026708.17	Cenpl	1379.91	-0.804503	1.11e-47	FALSE	Neither
ENSMUSG00000038151.14	Prdm1	2256.81	0.788888	4.87e-47	FALSE	Neither
ENSMUSG00000040084.10	Bub1b	3949.26	-0.859999	2.69e-46	FALSE	Neither
ENSMUSG00000038175.11	Mylip	3247.23	0.724112	3.24e-46	FALSE	Neither
ENSMUSG00000079553.12	Kifc1	3014.23	-0.98136	7.23e-46	FALSE	Neither
ENSMUSG00000051517.15	Arhgef39	815.653	-0.99343	1.33e-45	FALSE	Neither
ENSMUSG00000054717.8	Hmgb2	8134.93	-0.534228	5.2e-45	FALSE	Neither
ENSMUSG00000051378.11	Kif18b	1962.66	-0.967074	2.5e-43	FALSE	Neither
ENSMUSG00000069792.6	Wfdc17	8767.33	0.968975	3.53e-43	FALSE	Neither
ENSMUSG00000044827.11	Tlr1	3268	0.742976	6.71e-43	FALSE	Neither
ENSMUSG00000028873.17	Cdca8	3729.82	-0.802366	9.08e-43	FALSE	Neither
ENSMUSG00000037313.17	Tacc3	5399.33	-0.627253	1.36e-42	FALSE	Neither
ENSMUSG00000022385.12	Gtse1	1948.27	-0.766647	1.56e-42	FALSE	Neither
ENSMUSG00000062515.4	Fabp4	1341.43	0.953108	1.9e-42	FALSE	Neither
ENSMUSG00000015396.5	Cd83	23200.4	0.821735	2.3e-42	FALSE	Neither
ENSMUSG00000025340.15	Rabgef1	7506.12	0.58699	3.88e-42	FALSE	Neither
ENSMUSG00000079057.5	Cyp4v3	4762.04	0.568811	4.9e-42	FALSE	Neither
ENSMUSG00000034485.11	Uaca	1021.1	-0.946108	5e-42	FALSE	Neither
ENSMUSG00000026548.5	Slamf9	1787.12	0.808509	6.78e-42	FALSE	Neither
ENSMUSG00000005233.17	Spc25	2164.24	-0.659492	1.47e-41	FALSE	Neither
ENSMUSG00000051379.13	Flrt3	1894.06	0.966889	4.06e-41	FALSE	Neither
ENSMUSG00000033581.18	Igf2bp2	2621.9	0.880782	5.89e-41	FALSE	Neither
ENSMUSG00000038518.16	Jarid2	2604.09	0.771278	1.27e-40	FALSE	Neither
ENSMUSG00000027848.13	Olfml3	1579.76	0.930239	1.34e-40	FALSE	Neither
ENSMUSG00000023087.16	Noct	6967.91	0.99239	1.35e-40	FALSE	Neither
ENSMUSG00000027115.15	Kif18a	710.662	-0.971199	3.37e-40	FALSE	Neither
ENSMUSG00000001348.16	Acp5	467.019	0.961941	5.41e-40	FALSE	Neither
ENSMUSG00000000958.11	Slc7a7	1325.76	0.674822	7.82e-40	FALSE	Neither
ENSMUSG00000039115.14	Itga9	1063.24	0.933843	1.09e-39	FALSE	Neither
ENSMUSG00000008496.20	Pou2f2	4136.84	0.584045	1.49e-39	FALSE	Neither
ENSMUSG00000059013.13	Sh2d3c	2111.35	-0.938212	1.53e-39	FALSE	Neither
ENSMUSG00000022070.8	Bora	907.416	-0.751045	2.2e-39	FALSE	Neither
ENSMUSG00000021190.15	Lgmn	92653.3	0.497381	5.73e-39	FALSE	Neither
ENSMUSG00000039007.11	Cpq	1838.21	0.628439	3.19e-38	FALSE	Neither
ENSMUSG00000037731.6	Themis2	6720.1	-0.932117	4.43e-38	FALSE	Neither
ENSMUSG00000047875.7	Gpr157	2191.83	0.927266	6.53e-38	FALSE	Neither
ENSMUSG00000006800.15	Sulf2	6380.87	0.591951	7.91e-38	FALSE	Neither
ENSMUSG00000027322.12	Siglec1	18705.7	0.977637	1.05e-37	FALSE	Neither
ENSMUSG00000003382.19	Etv3	18058.5	0.811628	3.67e-37	FALSE	Neither
ENSMUSG00000027227.8	Sord	5690.23	-0.424153	5.12e-37	FALSE	Neither
ENSMUSG00000002055.10	Spag5	3033.26	-0.74514	9.03e-37	FALSE	Neither
ENSMUSG00000034311.4	Kif4	2898.81	-0.658378	1e-36	FALSE	Neither
ENSMUSG00000003032.9	Klf4	5946.13	0.663218	1.85e-36	FALSE	Neither
ENSMUSG00000021728.9	Emb	14907.5	-0.598017	1.94e-36	FALSE	Neither
ENSMUSG00000023940.15	Sgo1	1051.49	-0.812761	2.24e-36	FALSE	Neither
ENSMUSG00000038370.7	Pcp4l1	4538.45	0.793892	2.88e-36	FALSE	Neither
ENSMUSG00000032359.15	Ctsh	10318.9	0.621182	3.88e-36	FALSE	Neither
ENSMUSG00000052384.15	Nrros	20992.6	-0.712107	4.31e-36	FALSE	Neither
ENSMUSG00000053398.12	Phgdh	2479.24	-0.789635	6.42e-36	FALSE	Neither
ENSMUSG00000043964.15	Orai3	1968.69	0.567614	8.36e-36	FALSE	Neither
ENSMUSG00000021591.9	Glrx	6169.4	0.574301	9.57e-36	FALSE	Neither
ENSMUSG00000024056.11	Ndc80	2198.74	-0.706393	1e-35	FALSE	Neither
ENSMUSG00000002897.6	Il17ra	11638.6	0.590021	1.19e-35	FALSE	Neither
ENSMUSG00000031503.14	Col4a2	1053.17	-0.758199	3.02e-35	FALSE	Neither
ENSMUSG00000036896.6	C1qc	78105.6	0.889107	6.85e-35	FALSE	Neither
ENSMUSG00000038179.14	Slamf7	13045.3	0.909401	7.88e-35	FALSE	Neither
ENSMUSG00000017716.16	Birc5	4300.13	-0.780343	1.75e-34	FALSE	Neither
ENSMUSG00000036206.13	Sh3bp4	820.518	0.82796	2.04e-34	FALSE	Neither
ENSMUSG00000028893.9	Sesn2	1824.61	0.843095	1.25e-33	FALSE	Neither
ENSMUSG00000056999.17	Ide	4524.54	0.740511	1.61e-33	FALSE	Neither
ENSMUSG00000071714.8	Csf2rb2	29277.8	0.450801	3.47e-33	FALSE	Neither
ENSMUSG00000048285.10	Frmd6	1770.41	0.781452	4.29e-33	FALSE	Neither
ENSMUSG00000032741.10	Tpcn1	13470.6	-0.611757	5.83e-33	FALSE	Neither
ENSMUSG00000012443.5	Kif11	6077.12	-0.772084	6.87e-33	FALSE	Neither
ENSMUSG00000041707.9	Tmem273	2582.42	-0.694314	1.5e-32	FALSE	Neither
ENSMUSG00000064373.14	Selenop	137500	0.507289	1.63e-32	FALSE	Neither
ENSMUSG00000026039.10	Sgo2a	776.301	-0.923435	1.91e-32	FALSE	Neither
ENSMUSG00000048234.14	Rnf149	9235.58	0.551523	2.4e-32	FALSE	Neither
ENSMUSG00000019992.9	Mtfr2	1516.77	-0.726228	2.77e-32	FALSE	Neither
ENSMUSG00000001248.16	Gramd1a	7472.09	0.468483	3.23e-32	FALSE	Neither
ENSMUSG00000032046.16	Abhd12	19685.4	0.4864	4.49e-32	FALSE	Neither
ENSMUSG00000027646.16	Src	2071.48	0.810075	6.7e-32	FALSE	Neither
ENSMUSG00000019256.18	Ahr	662.793	0.999892	9.4e-32	FALSE	Neither
ENSMUSG00000032783.10	Troap	1381.41	-0.936217	9.51e-32	FALSE	Neither
ENSMUSG00000106825.2	NA	1219.23	-0.782855	1.2e-31	FALSE	Neither
ENSMUSG00000020330.17	Hmmr	3483.39	-0.961811	1.8e-31	FALSE	Neither
ENSMUSG00000000489.8	Pdgfb	20293.7	0.741634	1.82e-31	FALSE	Neither
ENSMUSG00000027956.12	Tmem144	1454.44	-0.647892	3.89e-31	FALSE	Neither
ENSMUSG00000024053.12	Emilin2	22801.7	-0.607717	4.44e-31	FALSE	Neither
ENSMUSG00000025823.10	Pdia4	6183.44	-0.387543	5.33e-31	FALSE	Neither
ENSMUSG00000029135.11	Fosl2	14083.8	0.593494	5.64e-31	FALSE	Neither
ENSMUSG00000023913.18	Pla2g7	2865.9	0.991222	6.17e-31	FALSE	Neither
ENSMUSG00000032000.18	Birc3	6861.91	0.534253	6.93e-31	FALSE	Neither
ENSMUSG00000036390.9	Gadd45a	1409.6	0.872163	7.09e-31	FALSE	Neither
ENSMUSG00000025795.9	Rassf3	6289.07	-0.388322	9.91e-31	FALSE	Neither
ENSMUSG00000032047.6	Acat1	3375.79	-0.492765	1.37e-30	FALSE	Neither
ENSMUSG00000060802.9	B2m	169662	0.485791	1.52e-30	FALSE	Neither
ENSMUSG00000021457.15	Syk	38188.4	0.433757	1.97e-30	FALSE	Neither
ENSMUSG00000028756.13	Pink1	4403.06	0.659679	2.88e-30	FALSE	Neither
ENSMUSG00000021965.4	Ska3	1092.41	-0.593884	4.18e-30	FALSE	Neither
ENSMUSG00000015869.18	Prpsap1	1871.28	-0.531767	4.86e-30	FALSE	Neither
ENSMUSG00000018459.16	Slc13a3	446.198	0.957382	7.15e-30	FALSE	Neither
ENSMUSG00000020057.3	Dram1	3233.56	0.490731	8.27e-30	FALSE	Neither
ENSMUSG00000036594.16	H2-Aa	4303.95	0.930054	8.39e-30	FALSE	Neither
ENSMUSG00000047180.9	Neurl3	10252.9	0.558133	9.53e-30	FALSE	Neither
ENSMUSG00000025236.12	Adpgk	1617.5	0.534021	9.81e-30	FALSE	Neither
ENSMUSG00000035107.14	Dcbld2	1435.55	0.549892	1.82e-29	FALSE	Neither
ENSMUSG00000028803.19	Nipal3	2428.61	-0.52218	2.13e-29	FALSE	Neither
ENSMUSG00000062248.6	Cks2	1871.47	-0.580441	2.91e-29	FALSE	Neither
ENSMUSG00000020744.14	Slc25a19	2219.2	0.610999	3.99e-29	FALSE	Neither
ENSMUSG00000038685.19	Rtel1	1542.82	-0.514922	4.03e-29	FALSE	Neither
ENSMUSG00000021806.5	Nid2	443.454	-0.85481	4.4e-29	FALSE	Neither
ENSMUSG00000026203.17	Dnajb2	841.971	0.748643	5.12e-29	FALSE	Neither
ENSMUSG00000028599.11	Tnfrsf1b	63673.1	0.607473	6e-29	FALSE	Neither
ENSMUSG00000018920.12	Cxcl16	15264.7	0.862856	6.55e-29	FALSE	Neither
ENSMUSG00000005672.13	Kit	580.867	-0.917854	7.11e-29	FALSE	Neither
ENSMUSG00000019942.14	Cdk1	6616.21	-0.525287	9.06e-29	FALSE	Neither
ENSMUSG00000012519.15	Mlkl	2096.16	-0.559612	1.17e-28	FALSE	Neither
ENSMUSG00000038668.15	Lpar1	805.809	0.652746	1.55e-28	FALSE	Neither
ENSMUSG00000028551.15	Cdkn2c	3671.71	-0.695036	1.92e-28	FALSE	Neither
ENSMUSG00000034317.15	Trim59	2047.74	-0.896028	1.94e-28	FALSE	Neither
ENSMUSG00000027712.14	Anxa5	52369.8	0.374458	2.01e-28	FALSE	Neither
ENSMUSG00000039463.15	Slc9a8	2431.42	0.505578	2.09e-28	FALSE	Neither
ENSMUSG00000046949.17	Nqo2	2578.55	-0.646562	3.21e-28	FALSE	Neither
ENSMUSG00000000530.17	Acvrl1	1559.96	0.699946	4.14e-28	FALSE	Neither
ENSMUSG00000001517.15	Foxm1	4283.81	-0.709156	4.19e-28	FALSE	Neither
ENSMUSG00000029189.11	Sel1l3	718.988	0.665132	6.19e-28	FALSE	Neither
ENSMUSG00000079293.13	Clec7a	9413.56	0.790598	7.02e-28	FALSE	Neither
ENSMUSG00000120992.1	D17H6S56E-5	14384.7	-0.495851	1.28e-27	FALSE	Neither
ENSMUSG00000089929.2	Bcl2a1b	1338.92	0.822869	1.33e-27	FALSE	Neither
ENSMUSG00000020023.19	Tmcc3	1537	0.926614	1.39e-27	FALSE	Neither
ENSMUSG00000073700.4	Klhl21	2202.3	0.737295	1.91e-27	FALSE	Neither
ENSMUSG00000098188.2	Sowahc	1473.31	0.75456	2.23e-27	FALSE	Neither
ENSMUSG00000056666.14	Retsat	1393.08	0.4778	2.38e-27	FALSE	Neither
ENSMUSG00000078956.5	NA	763.205	0.889439	2.87e-27	FALSE	Neither
ENSMUSG00000024370.18	Cdc23	1558.17	-0.527533	2.89e-27	FALSE	Neither
ENSMUSG00000040552.9	C3ar1	72390.3	0.372289	4.18e-27	FALSE	Neither
ENSMUSG00000015312.10	Gadd45b	6989.4	0.892717	5.41e-27	FALSE	Neither
ENSMUSG00000066979.7	Bub3	6990.95	-0.529235	5.78e-27	FALSE	Neither
ENSMUSG00000031824.16	6430548M08Rik	2567.67	-0.666934	6.61e-27	FALSE	Neither
ENSMUSG00000048922.19	Cdca2	1651.71	-0.799554	7.96e-27	FALSE	Neither
ENSMUSG00000024055.16	Cyp4f13	654.456	0.872284	9.41e-27	FALSE	Neither
ENSMUSG00000022094.16	Slc39a14	4619.21	0.66932	9.69e-27	FALSE	Neither
ENSMUSG00000015217.12	Hmgb3	1023.01	-0.617539	1.54e-26	FALSE	Neither
ENSMUSG00000031971.16	Ccsap	1165.64	-0.575318	1.59e-26	FALSE	Neither
ENSMUSG00000067825.12	Pex26	423.088	-0.767646	2.36e-26	FALSE	Neither
ENSMUSG00000024795.12	Kif20b	2941.72	-0.956611	3.9e-26	FALSE	Neither
ENSMUSG00000036249.17	Rbm43	1805.28	-0.520306	3.93e-26	FALSE	Neither
ENSMUSG00000040128.10	Pnrc1	3905.71	0.910956	4.17e-26	FALSE	Neither
ENSMUSG00000038507.7	Parp12	7886.52	-0.529496	4.69e-26	FALSE	Neither
ENSMUSG00000026826.14	Nr4a2	1726.94	0.923008	4.86e-26	FALSE	Neither
ENSMUSG00000022678.17	Nde1	4446.69	-0.458972	4.87e-26	FALSE	Neither
ENSMUSG00000020897.13	Aurkb	2811.13	-0.611023	4.93e-26	FALSE	Neither
ENSMUSG00000002297.17	Dbf4	3074.4	-0.668103	7.03e-26	FALSE	Neither
ENSMUSG00000030966.14	Trim21	3110.94	-0.754383	7.62e-26	FALSE	Neither
ENSMUSG00000032691.15	Nlrp3	25016.8	0.531996	8.65e-26	FALSE	Neither
ENSMUSG00000002108.11	Nr1h3	1058.75	0.820128	1.06e-25	FALSE	Neither
ENSMUSG00000036905.9	C1qb	122963	0.806153	1.15e-25	FALSE	Neither
ENSMUSG00000051235.11	Gen1	1183.38	-0.560896	1.31e-25	FALSE	Neither
ENSMUSG00000038252.14	Ncapd2	7750.17	-0.576641	1.38e-25	FALSE	Neither
ENSMUSG00000028068.15	Iqgap3	5947.32	-0.645377	1.39e-25	FALSE	Neither
ENSMUSG00000025245.15	Lztfl1	1476.39	0.615246	1.45e-25	FALSE	Neither
ENSMUSG00000045875.14	Adra1a	1803.34	0.771081	2e-25	FALSE	Neither
ENSMUSG00000033540.19	Idua	3529.46	0.434771	2.65e-25	FALSE	Neither
ENSMUSG00000022453.9	Naga	6870.11	0.546444	3.19e-25	FALSE	Neither
ENSMUSG00000050578.11	Mmp13	11837.9	0.723508	3.49e-25	FALSE	Neither
ENSMUSG00000032786.17	Alas1	7009.26	0.504287	4.1e-25	FALSE	Neither
ENSMUSG00000039981.7	Zc3h12d	2548.03	0.48828	5.06e-25	FALSE	Neither
ENSMUSG00000017400.11	Stac2	1269.3	-0.76682	6.65e-25	FALSE	Neither
ENSMUSG00000040451.19	Sgms1	4460.74	0.500849	1.05e-24	FALSE	Neither
ENSMUSG00000045502.7	Hcar2	1069.4	0.67986	1.07e-24	FALSE	Neither
ENSMUSG00000041995.9	Zbed3	777.762	-0.800962	1.07e-24	FALSE	Neither
ENSMUSG00000028480.15	Glipr2	406.503	-0.861515	1.09e-24	FALSE	Neither
ENSMUSG00000040723.15	Rcsd1	2572.49	0.534587	1.24e-24	FALSE	Neither
ENSMUSG00000020439.18	Smtn	388.347	-0.902069	1.33e-24	FALSE	Neither
ENSMUSG00000044783.17	A730008H23Rik	5849.11	-0.507615	1.37e-24	FALSE	Neither
ENSMUSG00000026786.15	Apbb1ip	11802.6	0.412209	1.64e-24	FALSE	Neither
ENSMUSG00000002020.16	Ltbp2	346.017	0.975792	1.66e-24	FALSE	Neither
ENSMUSG00000019978.17	Epb41l2	15295.9	0.35322	2.22e-24	FALSE	Neither
ENSMUSG00000032688.10	Malt1	16081.9	0.674589	2.43e-24	FALSE	Neither
ENSMUSG00000026170.7	Cyp27a1	2453.51	0.922378	3.38e-24	FALSE	Neither
ENSMUSG00000039633.8	Lonrf1	1083.27	0.8159	3.79e-24	FALSE	Neither
ENSMUSG00000037318.11	Traf3ip3	1455.24	-0.757395	4.12e-24	FALSE	Neither
ENSMUSG00000029022.19	Miip	1639.27	-0.683068	4.19e-24	FALSE	Neither
ENSMUSG00000021322.9	Aoah	3338.36	0.476695	4.89e-24	FALSE	Neither
ENSMUSG00000024660.10	Incenp	10346.3	-0.656576	5.03e-24	FALSE	Neither
ENSMUSG00000003134.11	Tbc1d8	1167.35	0.578755	5.3e-24	FALSE	Neither
ENSMUSG00000036478.9	Btg1	18915	0.570632	6.78e-24	FALSE	Neither
ENSMUSG00000052688.13	Rab7b	28769.9	0.44494	8.1e-24	FALSE	Neither
ENSMUSG00000047821.17	Trim16	1327.02	-0.600723	8.24e-24	FALSE	Neither
ENSMUSG00000061132.14	Blnk	9862.41	0.397472	8.89e-24	FALSE	Neither
ENSMUSG00000037868.16	Egr2	4390.07	0.965857	9.06e-24	FALSE	Neither
ENSMUSG00000027006.14	Dnajc10	7708.2	-0.579836	9.14e-24	FALSE	Neither
ENSMUSG00000024164.16	C3	6127.89	0.85422	1.06e-23	FALSE	Neither
ENSMUSG00000070427.5	Il18bp	715.955	0.572745	1.09e-23	FALSE	Neither
ENSMUSG00000022885.17	St6gal1	7539.5	-0.485394	1.15e-23	FALSE	Neither
ENSMUSG00000020261.16	Slc36a1	5025.54	-0.505717	1.73e-23	FALSE	Neither
ENSMUSG00000033685.14	Ucp2	44056.5	0.622563	1.99e-23	FALSE	Neither
ENSMUSG00000025017.11	Pik3ap1	55812.4	0.444722	2.64e-23	FALSE	Neither
ENSMUSG00000022221.15	Ripk3	1971.66	-0.458336	3.55e-23	FALSE	Neither
ENSMUSG00000069874.8	Irgm2	5013.28	-0.724284	3.69e-23	FALSE	Neither
ENSMUSG00000054843.10	Atrnl1	1674.14	-0.713944	3.82e-23	FALSE	Neither
ENSMUSG00000102418.2	Sh2d1b1	579.27	-0.869964	4e-23	FALSE	Neither
ENSMUSG00000014905.5	Dnajb9	2761.3	0.719405	5.88e-23	FALSE	Neither
ENSMUSG00000026938.11	Fcna	602.738	0.789234	6.05e-23	FALSE	Neither
ENSMUSG00000030589.16	Rasgrp4	1728.26	0.721066	7.04e-23	FALSE	Neither
ENSMUSG00000053113.4	Socs3	12511.3	0.931236	7.38e-23	FALSE	Neither
ENSMUSG00000040195.12	1700012D01Rik	1423.77	-0.620149	1.02e-22	FALSE	Neither
ENSMUSG00000015749.13	Anp32e	8896.22	-0.436908	1.05e-22	FALSE	Neither
ENSMUSG00000039911.14	Spsb1	705.587	0.815113	1.27e-22	FALSE	Neither
ENSMUSG00000025701.13	Alox5	948.026	-0.943699	1.31e-22	FALSE	Neither
ENSMUSG00000059923.14	Grb2	20742.5	0.280861	1.36e-22	FALSE	Neither
ENSMUSG00000039158.12	Akna	4933.79	0.519494	1.42e-22	FALSE	Neither
ENSMUSG00000021262.16	Evl	3051.49	0.428349	1.82e-22	FALSE	Neither
ENSMUSG00000058290.5	Espl1	3256.41	-0.613466	1.87e-22	FALSE	Neither
ENSMUSG00000027715.10	Ccna2	6477.91	-0.790938	2.5e-22	FALSE	Neither
ENSMUSG00000005686.18	Ampd3	7024.97	0.510247	3.27e-22	FALSE	Neither
ENSMUSG00000027276.8	Jag1	9278.08	0.797518	3.34e-22	FALSE	Neither
ENSMUSG00000036528.17	Ppfibp2	1676.87	0.65524	3.34e-22	FALSE	Neither
ENSMUSG00000001751.10	Naglu	6829.27	0.653339	4.42e-22	FALSE	Neither
ENSMUSG00000022122.16	Ednrb	4027.94	0.853266	4.6e-22	FALSE	Neither
ENSMUSG00000020961.16	Ston2	776.458	0.743489	4.91e-22	FALSE	Neither
ENSMUSG00000028793.16	Rnf19b	18669.2	0.533055	6.37e-22	FALSE	Neither
ENSMUSG00000035293.14	G2e3	2105.56	-0.708846	8.06e-22	FALSE	Neither
ENSMUSG00000020184.16	Mdm2	26537.6	0.636201	8.23e-22	FALSE	Neither
ENSMUSG00000062585.12	Cnr2	1737.82	-0.734569	1.08e-21	FALSE	Neither
ENSMUSG00000032578.8	Cish	574.999	0.895567	1.1e-21	FALSE	Neither
ENSMUSG00000030830.19	Itgal	9058.34	0.460067	1.25e-21	FALSE	Neither
ENSMUSG00000087177.9	E130307A14Rik	439.937	0.688799	1.42e-21	FALSE	Neither
ENSMUSG00000020484.20	Xbp1	8865.5	-0.316945	1.53e-21	FALSE	Neither
ENSMUSG00000019188.17	H13	6821.09	0.496298	1.61e-21	FALSE	Neither
ENSMUSG00000020492.12	Ska2	1072.54	-0.813685	1.63e-21	FALSE	Neither
ENSMUSG00000063873.11	Slc24a3	512.19	0.731946	2.33e-21	FALSE	Neither
ENSMUSG00000015950.14	Ncf1	21308.1	0.282576	3.48e-21	FALSE	Neither
ENSMUSG00000046805.11	Mpeg1	238347	0.425794	3.9e-21	FALSE	Neither
ENSMUSG00000034612.8	Chst11	3679.79	0.465797	4.1e-21	FALSE	Neither
ENSMUSG00000025203.7	Scd2	3955.25	-0.559726	4.43e-21	FALSE	Neither
ENSMUSG00000027306.16	Nusap1	4361.87	-0.657695	5e-21	FALSE	Neither
ENSMUSG00000029468.18	P2rx7	4674.82	-0.460217	6.67e-21	FALSE	Neither
ENSMUSG00000025154.16	Arhgap19	8948.44	-0.445958	7.02e-21	FALSE	Neither
ENSMUSG00000024750.12	Zfand5	18111.7	0.601312	7.05e-21	FALSE	Neither
ENSMUSG00000020077.15	Srgn	12783.1	0.62664	9.39e-21	FALSE	Neither
ENSMUSG00000025925.15	Terf1	738.601	-0.603359	9.62e-21	FALSE	Neither
ENSMUSG00000037946.12	Fgd3	10408.5	0.404791	9.95e-21	FALSE	Neither
ENSMUSG00000027993.17	Trim2	422.823	-0.806585	1.06e-20	FALSE	Neither
ENSMUSG00000028032.14	Papss1	2679.58	-0.405137	1.23e-20	FALSE	Neither
ENSMUSG00000033031.14	Cip2a	3603.24	-0.846954	1.47e-20	FALSE	Neither
ENSMUSG00000056130.11	Ticam2	1314.57	0.60397	1.52e-20	FALSE	Neither
ENSMUSG00000055322.17	Tns1	11732.2	-0.504495	1.52e-20	FALSE	Neither
ENSMUSG00000036986.17	Pml	3086.92	-0.588233	1.91e-20	FALSE	Neither
ENSMUSG00000020101.15	Vsir	24430.7	0.389099	1.96e-20	FALSE	Neither
ENSMUSG00000001123.16	Lgals9	13491.1	-0.32955	2.02e-20	FALSE	Neither
ENSMUSG00000041219.15	Arhgap11a	5685.34	-0.67551	2.85e-20	FALSE	Neither
ENSMUSG00000032014.7	Oaf	345.395	0.855146	2.88e-20	FALSE	Neither
ENSMUSG00000028709.4	Mob3c	2014.26	0.417941	3.87e-20	FALSE	Neither
ENSMUSG00000036777.9	Anln	5270.23	-0.881225	5.17e-20	FALSE	Neither
ENSMUSG00000024301.11	Kifc5b	652.859	-0.748232	5.3e-20	FALSE	Neither
ENSMUSG00000018012.12	Rac3	320.258	0.800185	5.52e-20	FALSE	Neither
ENSMUSG00000028163.18	Nfkb1	18580.5	0.422815	5.66e-20	FALSE	Neither
ENSMUSG00000051339.11	2900026A02Rik	2810.54	-0.577735	6.66e-20	FALSE	Neither
ENSMUSG00000046157.14	Tmem229b	3490.6	-0.542069	6.82e-20	FALSE	Neither
ENSMUSG00000068923.15	Syt11	1585.23	-0.436303	7.59e-20	FALSE	Neither
ENSMUSG00000020715.10	Ern1	7271.12	0.599077	7.9e-20	FALSE	Neither
ENSMUSG00000025804.6	Ccr1	2520.43	0.657394	8.07e-20	FALSE	Neither
ENSMUSG00000027843.14	Ptpn22	3074.13	0.472841	8.51e-20	FALSE	Neither
ENSMUSG00000028273.16	Pdlim5	14053.7	0.54391	9.11e-20	FALSE	Neither
ENSMUSG00000069910.3	Spdl1	4230.04	-0.47657	1.02e-19	FALSE	Neither
ENSMUSG00000043391.11	2510009E07Rik	6568.76	0.503829	1.03e-19	FALSE	Neither
ENSMUSG00000037994.15	Slc9b2	687.017	0.640413	1.08e-19	FALSE	Neither
ENSMUSG00000031392.19	Irak1	6304.19	0.262693	1.1e-19	FALSE	Neither
ENSMUSG00000040354.15	Mars1	3580.65	-0.459331	1.1e-19	FALSE	Neither
ENSMUSG00000085148.2	Mir22hg	8357.54	0.50951	1.13e-19	FALSE	Neither
ENSMUSG00000028362.3	Tnfsf8	697.71	-0.831577	1.21e-19	FALSE	Neither
ENSMUSG00000024006.18	Stk38	8689.58	-0.305687	1.45e-19	FALSE	Neither
ENSMUSG00000044340.8	Phlpp1	2065.49	0.477425	2.06e-19	FALSE	Neither
ENSMUSG00000034266.7	Batf	448.824	0.767142	2.36e-19	FALSE	Neither
ENSMUSG00000037058.17	Paip2	3415.1	0.368013	2.63e-19	FALSE	Neither
ENSMUSG00000029516.20	Cit	1932.1	-0.64689	2.68e-19	FALSE	Neither
ENSMUSG00000029923.5	Rab19	524.333	-0.996039	3.01e-19	FALSE	Neither
ENSMUSG00000035351.17	Nup37	745.279	-0.564479	3.11e-19	FALSE	Neither
ENSMUSG00000036223.17	Ska1	444.44	-0.664112	3.11e-19	FALSE	Neither
ENSMUSG00000032860.6	P2ry2	2174.2	0.664369	3.16e-19	FALSE	Neither
ENSMUSG00000036752.5	Tubb4b	12842	-0.482292	3.34e-19	FALSE	Neither
ENSMUSG00000023030.17	Slc11a2	10830.1	0.448702	3.39e-19	FALSE	Neither
ENSMUSG00000025758.11	Plk4	1992.97	-0.439493	3.39e-19	FALSE	Neither
ENSMUSG00000020385.17	Clk4	3767	0.440674	3.73e-19	FALSE	Neither
ENSMUSG00000025337.11	Sbds	3931.24	0.386345	5.1e-19	FALSE	Neither
ENSMUSG00000029456.13	Acad10	302.706	0.786308	5.59e-19	FALSE	Neither
ENSMUSG00000072235.7	Tuba1a	1757.38	-0.677213	5.97e-19	FALSE	Neither
ENSMUSG00000036944.7	Tmem71	1237.01	-0.79647	6.35e-19	FALSE	Neither
ENSMUSG00000016382.16	Pls3	5499.52	-0.508763	6.52e-19	FALSE	Neither
ENSMUSG00000019960.9	Dusp6	2189.59	-0.905693	6.69e-19	FALSE	Neither
ENSMUSG00000028525.17	Pde4b	4492.97	0.4508	6.71e-19	FALSE	Neither
ENSMUSG00000028633.8	Ctps1	930.574	0.453107	7.15e-19	FALSE	Neither
ENSMUSG00000052833.10	Sae1	6024.59	-0.351528	7.48e-19	FALSE	Neither
ENSMUSG00000038214.16	Bend3	854.261	0.60137	1.08e-18	FALSE	Neither
ENSMUSG00000061759.16	Armt1	1130.3	-0.428836	1.1e-18	FALSE	Neither
ENSMUSG00000053063.12	Clec12a	28287.8	0.382591	1.13e-18	FALSE	Neither
ENSMUSG00000034271.17	Jdp2	4461.69	0.684866	1.15e-18	FALSE	Neither
ENSMUSG00000025010.15	Ccnj	559.61	-0.641483	1.22e-18	FALSE	Neither
ENSMUSG00000015340.11	Cybb	62704.4	0.502672	1.23e-18	FALSE	Neither
ENSMUSG00000028044.7	Cks1b	2385.12	-0.492254	1.44e-18	FALSE	Neither
ENSMUSG00000047250.14	Ptgs1	4279.12	-0.469823	1.47e-18	FALSE	Neither
ENSMUSG00000020840.11	Blmh	4179.62	-0.284839	1.5e-18	FALSE	Neither
ENSMUSG00000083282.4	Ctsf	806.328	0.729484	1.74e-18	FALSE	Neither
ENSMUSG00000034041.6	Lyl1	3938.5	-0.827577	1.81e-18	FALSE	Neither
ENSMUSG00000031391.19	L1cam	3111.5	-0.412285	2.19e-18	FALSE	Neither
ENSMUSG00000046768.14	Rhoj	493.16	-0.760799	2.35e-18	FALSE	Neither
ENSMUSG00000052087.15	Rgs14	1437.79	-0.674732	2.48e-18	FALSE	Neither
ENSMUSG00000011179.9	Odc1	11604.7	0.42211	2.54e-18	FALSE	Neither
ENSMUSG00000022494.16	Shisa9	359.02	0.735031	2.54e-18	FALSE	Neither
ENSMUSG00000024527.11	Afg3l2	5281.6	0.344398	2.54e-18	FALSE	Neither
ENSMUSG00000030798.16	Cd37	5739.46	0.607284	2.58e-18	FALSE	Neither
ENSMUSG00000021365.16	Nedd9	700.798	-0.63565	3.27e-18	FALSE	Neither
ENSMUSG00000027199.15	Gatm	6795.68	0.611673	3.58e-18	FALSE	Neither
ENSMUSG00000019773.8	Fbxo5	960.024	-0.521089	3.71e-18	FALSE	Neither
ENSMUSG00000051586.18	Mical3	850.672	-0.63925	3.9e-18	FALSE	Neither
ENSMUSG00000019810.16	Fuca2	9740.13	-0.319648	4.47e-18	FALSE	Neither
ENSMUSG00000032902.2	Slc16a1	1807.12	0.485438	4.53e-18	FALSE	Neither
ENSMUSG00000031129.10	Slc9a9	8689.5	0.434358	4.55e-18	FALSE	Neither
ENSMUSG00000038437.12	Mllt6	13772.9	0.35396	4.79e-18	FALSE	Neither
ENSMUSG00000015568.17	Lpl	105962	0.477324	5.25e-18	FALSE	Neither
ENSMUSG00000000340.11	Dbt	1143.55	-0.595464	5.52e-18	FALSE	Neither
ENSMUSG00000017652.17	Cd40	2781.09	0.898979	5.65e-18	FALSE	Neither
ENSMUSG00000043061.11	Tmem18	1734.11	-0.438451	6.05e-18	FALSE	Neither
ENSMUSG00000033589.5	Reep4	3423.73	-0.606789	6.14e-18	FALSE	Neither
ENSMUSG00000018001.19	Cyth3	3090.33	0.372368	6.7e-18	FALSE	Neither
ENSMUSG00000031402.13	Mpp1	22374.6	-0.30713	7.51e-18	FALSE	Neither
ENSMUSG00000071757.11	Zhx2	863.647	0.665665	7.58e-18	FALSE	Neither
ENSMUSG00000054321.8	Taf4b	604.765	0.552042	7.7e-18	FALSE	Neither
ENSMUSG00000047242.15	Taf9b	614.23	-0.572461	8.43e-18	FALSE	Neither
ENSMUSG00000030161.9	Gabarapl1	7726.13	0.398574	9.34e-18	FALSE	Neither
ENSMUSG00000090523.3	Gypc	464.348	-0.81043	1.12e-17	FALSE	Neither
ENSMUSG00000028634.18	Hivep3	7735.85	0.646197	1.18e-17	FALSE	Neither
ENSMUSG00000062867.14	Impdh2	4477.27	0.435013	1.19e-17	FALSE	Neither
ENSMUSG00000042351.10	Grap2	391.849	-0.636564	1.26e-17	FALSE	Neither
ENSMUSG00000026873.10	Phf19	1527.79	-0.516495	1.27e-17	FALSE	Neither
ENSMUSG00000016283.14	H2-M2	188.124	0.894909	1.33e-17	FALSE	Neither
ENSMUSG00000021895.11	Arhgef3	2502.16	0.464822	1.41e-17	FALSE	Neither
ENSMUSG00000001281.11	Itgb7	5675.73	-0.66748	1.5e-17	FALSE	Neither
ENSMUSG00000043262.17	Uevld	1416.6	-0.796344	1.51e-17	FALSE	Neither
ENSMUSG00000076437.12	Selenoh	2052.86	-0.88736	1.53e-17	FALSE	Neither
ENSMUSG00000033949.13	Trim36	1002.14	0.596768	1.55e-17	FALSE	Neither
ENSMUSG00000023993.8	Treml1	256.907	0.866671	1.67e-17	FALSE	Neither
ENSMUSG00000022322.9	Shcbp1	1728.06	-0.580034	1.79e-17	FALSE	Neither
ENSMUSG00000048216.14	Gpr85	556.378	0.641823	1.85e-17	FALSE	Neither
ENSMUSG00000024042.8	Sik1	2162.23	0.694407	1.99e-17	FALSE	Neither
ENSMUSG00000021556.13	Golm1	988.392	-0.565412	2.25e-17	FALSE	Neither
ENSMUSG00000118667.1	Ahnak2	7009.95	0.511503	2.4e-17	FALSE	Neither
ENSMUSG00000002105.16	Slc39a13	1807.1	0.697942	2.62e-17	FALSE	Neither
ENSMUSG00000027379.15	Bub1	3402.01	-0.684272	2.69e-17	FALSE	Neither
ENSMUSG00000029201.15	Ugdh	4518.14	-0.391441	2.85e-17	FALSE	Neither
ENSMUSG00000045411.17	2410002F23Rik	1209.06	0.479837	3.45e-17	FALSE	Neither
ENSMUSG00000026875.15	Traf1	4000.95	0.823783	4e-17	FALSE	Neither
ENSMUSG00000029185.15	Fam114a1	593.302	0.587587	4.13e-17	FALSE	Neither
ENSMUSG00000024986.13	Hhex	2478.76	-0.615303	4.8e-17	FALSE	Neither
ENSMUSG00000030067.18	Foxp1	6195.16	0.532377	4.93e-17	FALSE	Neither
ENSMUSG00000031639.13	Tlr3	1422.15	-0.734625	4.95e-17	FALSE	Neither
ENSMUSG00000047123.9	Ticam1	3421.75	0.518234	4.96e-17	FALSE	Neither
ENSMUSG00000026958.14	Dpp7	8216.04	0.313874	5.07e-17	FALSE	Neither
ENSMUSG00000001630.14	Stk38l	2639.29	0.462246	5.1e-17	FALSE	Neither
ENSMUSG00000039934.13	Gsap	4107.36	0.451541	5.11e-17	FALSE	Neither
ENSMUSG00000071350.13	Setdb2	1335.7	-0.639677	5.11e-17	FALSE	Neither
ENSMUSG00000013698.13	Pea15a	19256.8	0.292798	5.22e-17	FALSE	Neither
ENSMUSG00000015656.18	Hspa8	76350.5	0.278812	6.26e-17	FALSE	Neither
ENSMUSG00000024789.14	Jak2	6354.43	0.486184	6.5e-17	FALSE	Neither
ENSMUSG00000005413.9	Hmox1	61120.4	0.500698	6.58e-17	FALSE	Neither
ENSMUSG00000006463.14	Zdhhc24	416.813	0.62276	6.86e-17	FALSE	Neither
ENSMUSG00000035356.18	Nfkbiz	7462.78	0.800498	6.88e-17	FALSE	Neither
ENSMUSG00000030614.9	Tmem126b	1046.32	-0.465022	7.52e-17	FALSE	Neither
ENSMUSG00000028347.15	Tmeff1	958.202	0.502248	7.76e-17	FALSE	Neither
ENSMUSG00000042759.13	Apobr	7096.25	0.287292	8.34e-17	FALSE	Neither
ENSMUSG00000026123.12	Plekhb2	11744.7	0.28536	9.37e-17	FALSE	Neither
ENSMUSG00000025133.10	Ints4	2052.2	-0.353487	1.01e-16	FALSE	Neither
ENSMUSG00000040883.19	Tmem205	981.22	0.939999	1.05e-16	FALSE	Neither
ENSMUSG00000028573.19	Fggy	811.921	0.562339	1.13e-16	FALSE	Neither
ENSMUSG00000058755.4	Osm	2611.66	0.577317	1.27e-16	FALSE	Neither
ENSMUSG00000036931.16	Nfkbid	3498.31	0.521465	1.3e-16	FALSE	Neither
ENSMUSG00000090035.4	Galnt4	1675.5	-0.515211	1.33e-16	FALSE	Neither
ENSMUSG00000034765.7	Dusp5	5941	0.692691	1.36e-16	FALSE	Neither
ENSMUSG00000053332.15	Gas5	4158.42	0.401326	1.38e-16	FALSE	Neither
ENSMUSG00000004446.13	Bid	6085.09	-0.280515	1.38e-16	FALSE	Neither
ENSMUSG00000028583.15	Pdpn	1608.83	0.541296	1.4e-16	FALSE	Neither
ENSMUSG00000023031.9	Cela1	203.672	0.944675	1.4e-16	FALSE	Neither
ENSMUSG00000045165.7	AI467606	1663.47	-0.575249	1.41e-16	FALSE	Neither
ENSMUSG00000032123.6	Dpagt1	3229.74	-0.33211	1.46e-16	FALSE	Neither
ENSMUSG00000023106.16	Denr	4727.09	0.389995	1.55e-16	FALSE	Neither
ENSMUSG00000009376.16	Met	904.471	0.673382	1.58e-16	FALSE	Neither
ENSMUSG00000037826.6	Ppm1k	616.855	-0.988075	1.9e-16	FALSE	Neither
ENSMUSG00000038379.16	Ttk	961.865	-0.800976	1.94e-16	FALSE	Neither
ENSMUSG00000034575.15	Tent4a	3685.62	-0.524502	1.97e-16	FALSE	Neither
ENSMUSG00000026365.16	Cfh	3113.28	0.694421	2.08e-16	FALSE	Neither
ENSMUSG00000021127.8	Zfp36l1	3672.05	0.68239	2.26e-16	FALSE	Neither
ENSMUSG00000033416.16	Gucd1	1294.75	0.476686	2.55e-16	FALSE	Neither
ENSMUSG00000059970.8	Hspa2	369.133	0.721163	2.75e-16	FALSE	Neither
ENSMUSG00000033629.7	Hacd3	2883.92	0.325565	3.11e-16	FALSE	Neither
ENSMUSG00000026955.14	Sapcd2	316.52	-0.97584	3.3e-16	FALSE	Neither
ENSMUSG00000062901.4	Klhl24	5594.59	0.626074	3.39e-16	FALSE	Neither
ENSMUSG00000025366.9	Esyt1	29335.1	-0.336306	3.55e-16	FALSE	Neither
ENSMUSG00000040253.16	Gbp7	2256.94	-0.833557	3.6e-16	FALSE	Neither
ENSMUSG00000056708.6	Ier5	9631.14	0.472646	3.67e-16	FALSE	Neither
ENSMUSG00000038393.15	Txnip	12012.8	-0.458082	3.73e-16	FALSE	Neither
ENSMUSG00000038188.18	Scarf1	1471.63	0.77156	3.73e-16	FALSE	Neither
ENSMUSG00000002565.17	Scin	124.031	0.87692	3.73e-16	FALSE	Neither
ENSMUSG00000030929.18	Eri2	478.922	-0.640307	4.15e-16	FALSE	Neither
ENSMUSG00000026483.14	Niban1	7976.21	0.455884	4.22e-16	FALSE	Neither
ENSMUSG00000061143.16	Maml3	513.367	0.674715	4.32e-16	FALSE	Neither
ENSMUSG00000020275.10	Rel	9949.9	0.606672	4.32e-16	FALSE	Neither
ENSMUSG00000003849.9	Nqo1	508.286	-0.634643	4.62e-16	FALSE	Neither
ENSMUSG00000072568.5	Lratd2	1153.3	-0.878338	4.66e-16	FALSE	Neither
ENSMUSG00000035683.14	Melk	1911.15	-0.549514	5.03e-16	FALSE	Neither
ENSMUSG00000040363.16	Bcor	4367.28	0.684903	5.24e-16	FALSE	Neither
ENSMUSG00000045322.11	Tlr9	2656.12	0.715088	5.71e-16	FALSE	Neither
ENSMUSG00000039109.18	F13a1	1472.94	-0.763119	6.11e-16	FALSE	Neither
ENSMUSG00000027160.17	Ccdc34	935.7	-0.463639	6.18e-16	FALSE	Neither
ENSMUSG00000046027.18	Stard5	1965.7	0.351863	6.29e-16	FALSE	Neither
ENSMUSG00000046324.13	Ermp1	2954.42	-0.419344	6.34e-16	FALSE	Neither
ENSMUSG00000004707.15	Ly9	15520.5	0.294203	6.77e-16	FALSE	Neither
ENSMUSG00000033712.7	Ccar2	2961.95	-0.361514	7.47e-16	FALSE	Neither
ENSMUSG00000023953.10	Polh	1621.63	-0.455435	7.76e-16	FALSE	Neither
ENSMUSG00000039936.19	Pik3cd	6983.66	-0.502413	8.04e-16	FALSE	Neither
ENSMUSG00000031101.7	Sash3	3943.73	-0.315978	8.3e-16	FALSE	Neither
ENSMUSG00000009585.19	Apobec3	4832.86	-0.417343	8.33e-16	FALSE	Neither
ENSMUSG00000020589.18	Cyria	6039.69	0.507851	9.92e-16	FALSE	Neither
ENSMUSG00000028497.13	Hacd4	11656.8	-0.590532	1.11e-15	FALSE	Neither
ENSMUSG00000020868.16	Xylt2	11614.8	0.590963	1.14e-15	FALSE	Neither
ENSMUSG00000064128.9	Cenpj	859.106	-0.505119	1.19e-15	FALSE	Neither
ENSMUSG00000040296.16	Rigi	7934.69	-0.549808	1.22e-15	FALSE	Neither
ENSMUSG00000031502.12	Col4a1	585.211	-0.690258	1.34e-15	FALSE	Neither
ENSMUSG00000039361.12	Picalm	36054.8	0.492135	1.39e-15	FALSE	Neither
ENSMUSG00000039485.9	Tspyl4	316.556	-0.946128	1.7e-15	FALSE	Neither
ENSMUSG00000040918.13	Slc19a2	754.143	0.488563	1.72e-15	FALSE	Neither
ENSMUSG00000042364.12	Snx18	6193.25	0.297885	1.95e-15	FALSE	Neither
ENSMUSG00000043183.19	Simc1	470.494	0.558285	1.97e-15	FALSE	Neither
ENSMUSG00000056749.8	Nfil3	1345.95	0.733881	2.04e-15	FALSE	Neither
ENSMUSG00000030493.14	Faap24	616.571	-0.514672	2.06e-15	FALSE	Neither
ENSMUSG00000057637.14	Prdm2	3996.7	0.433042	2.11e-15	FALSE	Neither
ENSMUSG00000053799.9	Exoc6	2153.61	-0.389801	2.16e-15	FALSE	Neither
ENSMUSG00000024654.9	Asrgl1	530.267	-0.584802	2.22e-15	FALSE	Neither
ENSMUSG00000061887.15	Ssbp3	1828.74	-0.425678	2.31e-15	FALSE	Neither
ENSMUSG00000037049.10	Smpd1	2320.37	-0.428103	2.56e-15	FALSE	Neither
ENSMUSG00000021281.16	Tnfaip2	50910.2	0.415158	2.58e-15	FALSE	Neither
ENSMUSG00000032265.15	Tent5a	3561.73	-0.691351	2.64e-15	FALSE	Neither
ENSMUSG00000003541.7	Ier3	3051.3	0.593198	2.66e-15	FALSE	Neither
ENSMUSG00000069892.10	9930111J21Rik2	1634.66	-0.95794	2.79e-15	FALSE	Neither
ENSMUSG00000078920.4	Ifi47	4031.62	-0.603306	2.98e-15	FALSE	Neither
ENSMUSG00000039055.5	Eme1	668.632	-0.533785	2.99e-15	FALSE	Neither
ENSMUSG00000031584.17	Gsr	5697.21	-0.330133	3.02e-15	FALSE	Neither
ENSMUSG00000031904.6	Slc7a6	1996.48	0.392623	3.2e-15	FALSE	Neither
ENSMUSG00000056529.8	Ptafr	19650.8	0.383767	3.9e-15	FALSE	Neither
ENSMUSG00000035385.6	Ccl2	21772.1	-0.636374	3.95e-15	FALSE	Neither
ENSMUSG00000026458.14	Ppfia4	514.853	0.847415	4e-15	FALSE	Neither
ENSMUSG00000070000.14	Fcho1	1112.34	-0.716584	4.27e-15	FALSE	Neither
ENSMUSG00000032911.7	Cspg4	5163.83	-0.607094	4.57e-15	FALSE	Neither
ENSMUSG00000028175.16	Depdc1a	653.259	-0.813216	4.74e-15	FALSE	Neither
ENSMUSG00000022237.18	Ankrd33b	6463.53	0.494104	5.5e-15	FALSE	Neither
ENSMUSG00000024659.16	Anxa1	60937.7	0.445736	5.74e-15	FALSE	Neither
ENSMUSG00000026880.12	Stom	27960.5	-0.308386	5.94e-15	FALSE	Neither
ENSMUSG00000054150.13	Syne3	4244.43	-0.586589	6.06e-15	FALSE	Neither
ENSMUSG00000019961.18	Tmpo	10706.2	-0.527485	6.07e-15	FALSE	Neither
ENSMUSG00000023903.9	Mmp25	278.72	0.703874	6.08e-15	FALSE	Neither
ENSMUSG00000032120.12	C2cd2l	2271.35	-0.420805	6.14e-15	FALSE	Neither
ENSMUSG00000048546.9	Tob2	6872.71	0.418657	6.27e-15	FALSE	Neither
ENSMUSG00000022774.14	Ncbp2	2776.9	-0.357674	6.31e-15	FALSE	Neither
ENSMUSG00000019975.13	Ikbip	684.476	-0.482415	6.95e-15	FALSE	Neither
ENSMUSG00000032400.19	Zwilch	1476.6	-0.379069	7.16e-15	FALSE	Neither
ENSMUSG00000028291.8	Akirin2	2119.2	-0.313608	7.52e-15	FALSE	Neither
ENSMUSG00000041836.11	Ptpre	7419.67	0.433578	7.55e-15	FALSE	Neither
ENSMUSG00000020668.11	Kif3c	1199.41	0.559395	7.55e-15	FALSE	Neither
ENSMUSG00000078853.9	Igtp	3028.44	-0.687033	7.83e-15	FALSE	Neither
ENSMUSG00000004070.16	Hmox2	5035.83	-0.301151	8.43e-15	FALSE	Neither
ENSMUSG00000020914.18	Top2a	22881.4	-0.579495	9.3e-15	FALSE	Neither
ENSMUSG00000026073.14	Il1r2	311.253	-0.939901	9.7e-15	FALSE	Neither
ENSMUSG00000102813.2	NA	488.816	0.800228	9.8e-15	FALSE	Neither
ENSMUSG00000061758.14	Akr1b10	3123.81	-0.36985	9.87e-15	FALSE	Neither
ENSMUSG00000051435.12	Fhad1	229.714	0.938609	1.09e-14	FALSE	Neither
ENSMUSG00000054510.7	4930440I19Rik	655.965	0.689702	1.09e-14	FALSE	Neither
ENSMUSG00000032577.17	Mapkapk3	6640.33	0.460003	1.1e-14	FALSE	Neither
ENSMUSG00000022750.19	Klhl22	365.904	0.729061	1.14e-14	FALSE	Neither
ENSMUSG00000033955.14	Tnks1bp1	950.877	0.424113	1.15e-14	FALSE	Neither
ENSMUSG00000037852.9	Cpe	661.663	-0.47765	1.19e-14	FALSE	Neither
ENSMUSG00000017417.15	Plxdc1	3091.54	-0.300682	1.21e-14	FALSE	Neither
ENSMUSG00000079442.13	St6galnac4	4560.81	0.568013	1.31e-14	FALSE	Neither
ENSMUSG00000002103.17	Acp2	9740.51	0.242818	1.31e-14	FALSE	Neither
ENSMUSG00000028167.16	Bdh2	336.978	0.843918	1.35e-14	FALSE	Neither
ENSMUSG00000023349.15	Clec4n	2964.7	-0.459291	1.49e-14	FALSE	Neither
ENSMUSG00000043832.14	Clec4a3	2713.27	0.690644	1.5e-14	FALSE	Neither
ENSMUSG00000019487.12	Trip10	2849.9	0.460844	1.93e-14	FALSE	Neither
ENSMUSG00000034265.9	Zdhhc14	3766.47	0.548231	1.98e-14	FALSE	Neither
ENSMUSG00000116138.2	C030006K11Rik	347.729	0.749291	2.02e-14	FALSE	Neither
ENSMUSG00000030276.20	Ttll3	995.71	-0.470457	2.11e-14	FALSE	Neither
ENSMUSG00000006494.12	Pdk1	3520.93	-0.349622	2.15e-14	FALSE	Neither
ENSMUSG00000085156.10	Snhg15	982.359	0.503937	2.17e-14	FALSE	Neither
ENSMUSG00000060671.13	Atp8b2	2322.08	-0.486166	2.38e-14	FALSE	Neither
ENSMUSG00000021701.9	Plk2	13849.8	0.913335	2.42e-14	FALSE	Neither
ENSMUSG00000045672.16	Col27a1	129.078	0.836665	2.43e-14	FALSE	Neither
ENSMUSG00000042305.13	Tmem183a	4421.37	-0.278904	2.47e-14	FALSE	Neither
ENSMUSG00000074813.16	Morrbid	854.116	-0.484044	2.87e-14	FALSE	Neither
ENSMUSG00000028800.16	Hdac1	4905.35	-0.258581	2.98e-14	FALSE	Neither
ENSMUSG00000032221.15	Mns1	299.068	-0.654588	3.15e-14	FALSE	Neither
ENSMUSG00000070031.12	Sp140	2134.63	-0.423701	3.17e-14	FALSE	Neither
ENSMUSG00000046572.11	Zfp518b	535.56	-0.585656	3.3e-14	FALSE	Neither
ENSMUSG00000021671.10	Poc5	854.153	-0.477202	3.32e-14	FALSE	Neither
ENSMUSG00000032344.18	Cgas	1747.18	-0.461331	3.47e-14	FALSE	Neither
ENSMUSG00000033159.15	Cnppd1	7399.51	0.348992	3.59e-14	FALSE	Neither
ENSMUSG00000022325.15	Pop1	1021.35	-0.410872	3.71e-14	FALSE	Neither
ENSMUSG00000022314.11	Rad21	14310.3	-0.462568	3.73e-14	FALSE	Neither
ENSMUSG00000057193.9	Slc44a2	5919.21	-0.307545	3.77e-14	FALSE	Neither
ENSMUSG00000095609.4	Anxa2r1	1743.72	0.379459	3.83e-14	FALSE	Neither
ENSMUSG00000025408.16	Ddit3	1524.58	0.658656	3.83e-14	FALSE	Neither
ENSMUSG00000027882.19	Stxbp3	4960.12	0.410093	4.54e-14	FALSE	Neither
ENSMUSG00000050627.14	Gpd1l	3192.1	-0.306457	4.57e-14	FALSE	Neither
ENSMUSG00000120693.1	NA	115.096	0.973602	4.59e-14	FALSE	Neither
ENSMUSG00000043421.9	Hilpda	1735.95	0.665287	4.79e-14	FALSE	Neither
ENSMUSG00000057649.7	Brd9	2754.56	-0.295375	4.96e-14	FALSE	Neither
ENSMUSG00000031669.11	Gins3	576.576	-0.59308	5.18e-14	FALSE	Neither
ENSMUSG00000004880.12	Lbr	4023.63	-0.523845	5.86e-14	FALSE	Neither
ENSMUSG00000022901.14	Cd86	6485.41	0.567984	5.86e-14	FALSE	Neither
ENSMUSG00000039197.11	Adk	1926.23	-0.323872	5.93e-14	FALSE	Neither
ENSMUSG00000027894.15	Slc6a17	156.044	-0.848649	6.11e-14	FALSE	Neither
ENSMUSG00000093726.2	NA	121.482	-0.976159	6.34e-14	FALSE	Neither
ENSMUSG00000031379.14	Pir	277.363	-0.79435	6.96e-14	FALSE	Neither
ENSMUSG00000054499.10	Dedd2	1348.71	0.59604	7.19e-14	FALSE	Neither
ENSMUSG00000018736.15	Ndel1	9532.77	0.367316	7.44e-14	FALSE	Neither
ENSMUSG00000019715.15	Gle1	2090.02	-0.332528	7.5e-14	FALSE	Neither
ENSMUSG00000097354.9	2310001H17Rik	301.876	0.74758	7.55e-14	FALSE	Neither
ENSMUSG00000062510.13	Nsl1	1061.47	-0.538479	7.57e-14	FALSE	Neither
ENSMUSG00000041075.9	Fzd7	2205.39	0.488987	7.58e-14	FALSE	Neither
ENSMUSG00000047798.16	Cd300lf	4707.74	-0.565622	7.66e-14	FALSE	Neither
ENSMUSG00000028869.14	Gnl2	3380.39	0.29941	8.18e-14	FALSE	Neither
ENSMUSG00000050530.15	Fam171a1	161.843	-0.912446	8.54e-14	FALSE	Neither
ENSMUSG00000097418.8	Mir155hg	686.018	0.759433	8.58e-14	FALSE	Neither
ENSMUSG00000040549.17	Ckap5	8417.08	-0.611661	8.79e-14	FALSE	Neither
ENSMUSG00000029925.14	Tbxas1	8119.14	0.27898	8.87e-14	FALSE	Neither
ENSMUSG00000006127.10	Inpp5k	4068.54	0.302051	9.46e-14	FALSE	Neither
ENSMUSG00000097134.3	NA	322.105	0.647229	9.53e-14	FALSE	Neither
ENSMUSG00000032612.15	Usp4	7854.12	-0.268587	9.55e-14	FALSE	Neither
ENSMUSG00000073421.7	H2-Ab1	3443.41	0.871577	1.03e-13	FALSE	Neither
ENSMUSG00000091549.2	NA	1812.81	-0.483325	1.03e-13	FALSE	Neither
ENSMUSG00000028832.12	Stmn1	9661.2	-0.397186	1.04e-13	FALSE	Neither
ENSMUSG00000031903.8	Pla2g15	8593.76	0.348321	1.05e-13	FALSE	Neither
ENSMUSG00000023067.15	Cdkn1a	36342.1	0.449994	1.05e-13	FALSE	Neither
ENSMUSG00000024737.3	Slc15a3	24128.4	0.518266	1.05e-13	FALSE	Neither
ENSMUSG00000116946.3	NA	296.972	0.614443	1.07e-13	FALSE	Neither
ENSMUSG00000000628.11	Hk2	3846.23	0.369818	1.17e-13	FALSE	Neither
ENSMUSG00000038806.8	Sde2	3829.11	0.38354	1.37e-13	FALSE	Neither
ENSMUSG00000073405.7	NA	320.757	-0.801873	1.47e-13	FALSE	Neither
ENSMUSG00000018983.10	E2f2	1789.72	-0.434922	1.47e-13	FALSE	Neither
ENSMUSG00000029810.16	Tmem176b	3542.08	0.744751	1.51e-13	FALSE	Neither
ENSMUSG00000037552.18	Plekhg2	1428.12	0.568708	1.56e-13	FALSE	Neither
ENSMUSG00000040584.9	Abcb1a	485.094	-0.675478	1.58e-13	FALSE	Neither
ENSMUSG00000021062.16	Rab15	190.471	-0.672125	1.69e-13	FALSE	Neither
ENSMUSG00000023066.11	Rttn	1541.14	-0.521474	1.71e-13	FALSE	Neither
ENSMUSG00000039835.17	Nhsl1	102.375	-0.933041	1.73e-13	FALSE	Neither
ENSMUSG00000029605.18	Oas1b	1111.26	-0.681323	1.76e-13	FALSE	Neither
ENSMUSG00000023034.8	Nr4a1	22089.7	0.687943	1.83e-13	FALSE	Neither
ENSMUSG00000032035.17	Ets1	615.275	0.464584	1.96e-13	FALSE	Neither
ENSMUSG00000049625.7	Tifab	2168.16	-0.676503	1.99e-13	FALSE	Neither
ENSMUSG00000042249.12	Grk3	1623.86	0.379234	2.1e-13	FALSE	Neither
ENSMUSG00000058503.12	Fam133b	2262.5	0.400455	2.35e-13	FALSE	Neither
ENSMUSG00000036908.18	Unc93b1	37222.1	0.591314	2.36e-13	FALSE	Neither
ENSMUSG00000026435.16	Slc45a3	214.646	-0.76842	2.43e-13	FALSE	Neither
ENSMUSG00000002233.14	Rhoc	2099.62	0.389042	2.43e-13	FALSE	Neither
ENSMUSG00000027490.18	E2f1	2574.31	0.468276	2.53e-13	FALSE	Neither
ENSMUSG00000025289.16	Prdx4	7148.92	-0.346986	2.53e-13	FALSE	Neither
ENSMUSG00000068747.15	Sort1	3588.23	-0.53685	2.6e-13	FALSE	Neither
ENSMUSG00000041552.8	Ptchd1	533.578	0.89419	2.79e-13	FALSE	Neither
ENSMUSG00000021665.10	Hexb	13262.9	0.263006	3.14e-13	FALSE	Neither
ENSMUSG00000027332.12	Ivd	2443.1	-0.345491	3.33e-13	FALSE	Neither
ENSMUSG00000037020.17	Wdr62	2472.19	-0.321479	3.33e-13	FALSE	Neither
ENSMUSG00000095028.7	Sirpb1b	267.975	0.899687	3.35e-13	FALSE	Neither
ENSMUSG00000052676.17	Zmat1	187.248	0.974653	3.63e-13	FALSE	Neither
ENSMUSG00000046722.15	Cdc42se1	12280.2	-0.369704	3.78e-13	FALSE	Neither
ENSMUSG00000034957.11	Cebpa	5065.45	0.542764	4.46e-13	FALSE	Neither
ENSMUSG00000038642.11	Ctss	199250	0.371841	4.49e-13	FALSE	Neither
ENSMUSG00000039456.11	Morc3	6245.22	-0.357484	4.65e-13	FALSE	Neither
ENSMUSG00000026779.7	Mastl	1581.81	-0.682222	5.18e-13	FALSE	Neither
ENSMUSG00000027864.10	Ptgfrn	315.75	-0.745518	5.26e-13	FALSE	Neither
ENSMUSG00000012076.9	Brms1l	732.091	-0.424743	5.45e-13	FALSE	Neither
ENSMUSG00000021143.11	Pacs2	8302.78	-0.281954	5.47e-13	FALSE	Neither
ENSMUSG00000022033.10	Pbk	2060.7	-0.390305	5.51e-13	FALSE	Neither
ENSMUSG00000013846.11	St3gal1	20958.4	0.39003	5.63e-13	FALSE	Neither
ENSMUSG00000017707.10	Serinc3	94222.6	-0.2108	5.78e-13	FALSE	Neither
ENSMUSG00000016487.16	Ppfibp1	11922.9	0.261319	5.88e-13	FALSE	Neither
ENSMUSG00000000957.12	Mmp14	3605.71	0.699255	6.14e-13	FALSE	Neither
ENSMUSG00000055413.13	H2-Q5	1032.66	0.541627	6.14e-13	FALSE	Neither
ENSMUSG00000028268.15	Gbp3	2461.75	-0.600455	6.23e-13	FALSE	Neither
ENSMUSG00000022428.9	Cby1	475.27	-0.524431	6.51e-13	FALSE	Neither
ENSMUSG00000032089.17	Il10ra	8456.42	0.313518	6.69e-13	FALSE	Neither
ENSMUSG00000072676.13	Tmem254	1025.23	0.453847	7.27e-13	FALSE	Neither
ENSMUSG00000030347.7	D6Wsu163e	2467.1	-0.384338	7.41e-13	FALSE	Neither
ENSMUSG00000021140.10	Pcnx1	4764.23	0.343997	7.95e-13	FALSE	Neither
ENSMUSG00000031214.14	Ophn1	2586.71	0.532048	7.95e-13	FALSE	Neither
ENSMUSG00000019843.15	Fyn	4289.5	-0.31143	8.34e-13	FALSE	Neither
ENSMUSG00000024843.16	Chka	2668.94	0.379704	8.61e-13	FALSE	Neither
ENSMUSG00000037419.10	Endod1	4891.46	-0.28747	8.83e-13	FALSE	Neither
ENSMUSG00000024014.9	Pim1	11165.3	0.437597	8.91e-13	FALSE	Neither
ENSMUSG00000018819.11	Lsp1	24086	-0.368293	9.06e-13	FALSE	Neither
ENSMUSG00000024538.9	Ppic	146.981	-0.806619	9.25e-13	FALSE	Neither
ENSMUSG00000026669.15	Mcm10	1824.16	-0.321384	9.34e-13	FALSE	Neither
ENSMUSG00000048897.16	Zfp710	6524.13	-0.468137	9.34e-13	FALSE	Neither
ENSMUSG00000082292.4	NA	2023.65	-0.678558	9.51e-13	FALSE	Neither
ENSMUSG00000023905.16	Tnfrsf12a	3678.58	0.678526	9.51e-13	FALSE	Neither
ENSMUSG00000036432.9	Siah2	1205.21	0.529762	9.9e-13	FALSE	Neither
ENSMUSG00000038459.11	Abhd17c	3324.64	0.315323	1e-12	FALSE	Neither
ENSMUSG00000050107.3	Haspin	672.709	-0.597874	1.03e-12	FALSE	Neither
ENSMUSG00000078941.10	Taf9	901.053	-0.502943	1.04e-12	FALSE	Neither
ENSMUSG00000057359.8	NA	137.779	0.864584	1.06e-12	FALSE	Neither
ENSMUSG00000020212.15	Mdm1	980.293	-0.405303	1.06e-12	FALSE	Neither
ENSMUSG00000039879.10	Heca	3690.76	0.489795	1.09e-12	FALSE	Neither
ENSMUSG00000026113.18	Inpp4a	3364.57	-0.388835	1.09e-12	FALSE	Neither
ENSMUSG00000066258.14	Trim12a	2079.22	-0.405029	1.1e-12	FALSE	Neither
ENSMUSG00000020592.15	Sdc1	4151.08	0.731771	1.1e-12	FALSE	Neither
ENSMUSG00000007655.17	Cav1	2311.99	0.346688	1.13e-12	FALSE	Neither
ENSMUSG00000042659.16	Arrdc4	1274.49	0.519247	1.13e-12	FALSE	Neither
ENSMUSG00000024556.5	Me2	2663.13	-0.328619	1.2e-12	FALSE	Neither
ENSMUSG00000018474.19	Chd3	7442.73	0.309201	1.2e-12	FALSE	Neither
ENSMUSG00000031438.12	Rnf128	6906.13	-0.402667	1.28e-12	FALSE	Neither
ENSMUSG00000003038.16	Hmgn2	7856.3	-0.300077	1.36e-12	FALSE	Neither
ENSMUSG00000036825.13	Ssx2ip	824.867	-0.363452	1.37e-12	FALSE	Neither
ENSMUSG00000004462.8	Tbccd1	1234.35	-0.373807	1.38e-12	FALSE	Neither
ENSMUSG00000076441.10	Ass1	1442.28	-0.531383	1.55e-12	FALSE	Neither
ENSMUSG00000039232.13	Stx11	2947.59	0.387905	1.6e-12	FALSE	Neither
ENSMUSG00000020635.9	Fkbp1b	1244.82	-0.541439	1.6e-12	FALSE	Neither
ENSMUSG00000000811.15	Txnrd3	596.391	0.498967	1.61e-12	FALSE	Neither
ENSMUSG00000078851.5	H2ac25	363.605	-0.915838	1.66e-12	FALSE	Neither
ENSMUSG00000026790.20	Odf2	4986.36	-0.293489	1.68e-12	FALSE	Neither
ENSMUSG00000025728.17	Pigq	3322.98	-0.276948	1.76e-12	FALSE	Neither
ENSMUSG00000038068.16	Rnf144b	2867.16	-0.545514	1.77e-12	FALSE	Neither
ENSMUSG00000042292.19	Mrtfa	4920.98	-0.367872	1.89e-12	FALSE	Neither
ENSMUSG00000030088.16	Aldh1l1	771.376	0.458086	1.96e-12	FALSE	Neither
ENSMUSG00000028689.15	Ccdc163	760.45	-0.522313	2.17e-12	FALSE	Neither
ENSMUSG00000053687.16	Dpep2	537.214	0.692868	2.23e-12	FALSE	Neither
ENSMUSG00000023952.14	Gtpbp2	6041.28	-0.294987	2.23e-12	FALSE	Neither
ENSMUSG00000031756.6	Cenpn	960.101	-0.466108	2.31e-12	FALSE	Neither
ENSMUSG00000060288.14	Ppih	1098.89	-0.360399	2.36e-12	FALSE	Neither
ENSMUSG00000047534.18	Mis18bp1	2201.68	-0.693394	2.6e-12	FALSE	Neither
ENSMUSG00000025008.16	Tctn3	1057.03	-0.433687	2.66e-12	FALSE	Neither
ENSMUSG00000041961.15	Znrf3	905.154	0.487448	2.72e-12	FALSE	Neither
ENSMUSG00000075585.4	6330403L08Rik	1381.69	0.39798	2.73e-12	FALSE	Neither
ENSMUSG00000058793.15	Cds2	11801.5	-0.265859	2.82e-12	FALSE	Neither
ENSMUSG00000031144.16	Syp	157.921	0.882388	2.86e-12	FALSE	Neither
ENSMUSG00000041773.9	Enc1	1732.41	0.651743	2.93e-12	FALSE	Neither
ENSMUSG00000024457.17	Trim26	4165.53	-0.336167	3.02e-12	FALSE	Neither
ENSMUSG00000033880.12	Lgals3bp	59785.7	0.379614	3.05e-12	FALSE	Neither
ENSMUSG00000021298.9	Gpr132	2400.22	0.677735	3.09e-12	FALSE	Neither
ENSMUSG00000028675.13	Pnrc2	6175.74	-0.412	3.42e-12	FALSE	Neither
ENSMUSG00000025473.17	Adam8	98430.7	0.419978	3.47e-12	FALSE	Neither
ENSMUSG00000028238.7	Atp6v0d2	2241.85	0.559463	3.58e-12	FALSE	Neither
ENSMUSG00000037466.14	Tedc1	1030.6	-0.520616	3.92e-12	FALSE	Neither
ENSMUSG00000035352.4	Ccl12	467.118	-0.548225	3.94e-12	FALSE	Neither
ENSMUSG00000039200.17	Atf7ip2	144.864	-0.724323	4.14e-12	FALSE	Neither
ENSMUSG00000028931.13	Kcnab2	11110.1	-0.408228	4.4e-12	FALSE	Neither
ENSMUSG00000001016.13	Ilf2	2410.16	-0.323887	4.43e-12	FALSE	Neither
ENSMUSG00000028614.15	Ndc1	3799.86	-0.345379	4.51e-12	FALSE	Neither
ENSMUSG00000024533.18	Spire1	2669.61	0.382708	4.6e-12	FALSE	Neither
ENSMUSG00000022186.15	Oxct1	14541.8	-0.311949	4.91e-12	FALSE	Neither
ENSMUSG00000045932.13	Ifit2	13634.6	-0.821315	5.31e-12	FALSE	Neither
ENSMUSG00000022108.9	Itm2b	122984	0.299975	5.43e-12	FALSE	Neither
ENSMUSG00000030423.8	Pop4	1878.37	-0.319127	5.6e-12	FALSE	Neither
ENSMUSG00000039735.17	Fnbp1l	11240.4	0.557404	5.74e-12	FALSE	Neither
ENSMUSG00000026068.12	Il18rap	454.522	-0.594075	5.76e-12	FALSE	Neither
ENSMUSG00000024640.10	Psat1	3484.05	-0.320394	5.95e-12	FALSE	Neither
ENSMUSG00000031565.19	Fgfr1	560.763	-0.600371	6.01e-12	FALSE	Neither
ENSMUSG00000003778.15	Brd8	4116.44	-0.349334	6.02e-12	FALSE	Neither
ENSMUSG00000026034.18	Clk1	7942.93	0.442885	6.21e-12	FALSE	Neither
ENSMUSG00000022833.8	Ccdc14	427.377	-0.552721	6.4e-12	FALSE	Neither
ENSMUSG00000026104.15	Stat1	4401	-0.463994	6.49e-12	FALSE	Neither
ENSMUSG00000027342.15	Pcna	16600.5	0.328055	6.57e-12	FALSE	Neither
ENSMUSG00000068758.9	Il3ra	2195.4	0.868932	7.28e-12	FALSE	Neither
ENSMUSG00000034906.16	Ncaph	3279.41	-0.394794	7.54e-12	FALSE	Neither
ENSMUSG00000017288.16	Vps53	2977.64	-0.284473	7.82e-12	FALSE	Neither
ENSMUSG00000002944.16	Cd36	32241.4	0.593308	8e-12	FALSE	Neither
ENSMUSG00000044162.13	Tnip3	10652.4	0.463039	8.08e-12	FALSE	Neither
ENSMUSG00000022091.7	Sorbs3	1662.48	0.459419	8.08e-12	FALSE	Neither
ENSMUSG00000031617.17	Tmem184c	1991.53	-0.408707	8.14e-12	FALSE	Neither
ENSMUSG00000030921.18	Trim30a	10590.2	-0.497462	8.59e-12	FALSE	Neither
ENSMUSG00000022240.11	Ctnnd2	628.712	0.534833	8.76e-12	FALSE	Neither
ENSMUSG00000023341.17	Mx2	3309.48	-0.732274	8.86e-12	FALSE	Neither
ENSMUSG00000005800.4	Mmp8	971.031	-0.461825	9.45e-12	FALSE	Neither
ENSMUSG00000004947.16	Dtx2	1114.55	0.517262	9.48e-12	FALSE	Neither
ENSMUSG00000001627.13	Ifrd1	11309.7	0.458718	9.82e-12	FALSE	Neither
ENSMUSG00000030577.15	Cd22	203.737	0.816582	1.06e-11	FALSE	Neither
ENSMUSG00000028718.17	Stil	1562	-0.453606	1.11e-11	FALSE	Neither
ENSMUSG00000042354.8	Gnl3	4865.65	0.426084	1.13e-11	FALSE	Neither
ENSMUSG00000034349.15	Smc4	9738.08	-0.518237	1.16e-11	FALSE	Neither
ENSMUSG00000024424.16	Ttc39c	1095.19	0.387946	1.27e-11	FALSE	Neither
ENSMUSG00000103174.3	NA	244.355	0.786838	1.28e-11	FALSE	Neither
ENSMUSG00000027737.11	Slc7a11	9742.09	0.702453	1.31e-11	FALSE	Neither
ENSMUSG00000053175.18	Bcl3	2987.81	0.709903	1.34e-11	FALSE	Neither
ENSMUSG00000020652.18	Cenpo	698.678	-0.427385	1.37e-11	FALSE	Neither
ENSMUSG00000047003.16	Zfp41	542.136	-0.518371	1.38e-11	FALSE	Neither
ENSMUSG00000044469.9	Tnfaip8l1	300.777	-0.59024	1.43e-11	FALSE	Neither
ENSMUSG00000021391.11	Cenpp	218.679	-0.614529	1.43e-11	FALSE	Neither
ENSMUSG00000027326.14	Knl1	2807.48	-0.681353	1.44e-11	FALSE	Neither
ENSMUSG00000062070.13	Pgk1	31756.9	-0.232962	1.48e-11	FALSE	Neither
ENSMUSG00000026088.16	Mitd1	973.248	-0.418247	1.51e-11	FALSE	Neither
ENSMUSG00000027531.17	Impa1	2774.31	-0.308108	1.51e-11	FALSE	Neither
ENSMUSG00000047414.7	Flrt2	1944.64	-0.547447	1.53e-11	FALSE	Neither
ENSMUSG00000023345.18	Poc1a	996.21	-0.456965	1.54e-11	FALSE	Neither
ENSMUSG00000062232.15	Rapgef2	2513.48	0.513582	1.56e-11	FALSE	Neither
ENSMUSG00000049932.4	H2ax	2399.77	-0.725186	1.63e-11	FALSE	Neither
ENSMUSG00000030691.16	Fchsd2	3677.74	0.431727	1.68e-11	FALSE	Neither
ENSMUSG00000041153.10	Osgin2	3139.83	0.512948	1.68e-11	FALSE	Neither
ENSMUSG00000021486.8	Prelid1	13719.1	-0.439685	1.68e-11	FALSE	Neither
ENSMUSG00000034156.17	Tspoap1	534.272	-0.61401	1.69e-11	FALSE	Neither
ENSMUSG00000047881.15	Rell1	4987.88	-0.300119	1.74e-11	FALSE	Neither
ENSMUSG00000085208.5	Brip1os	5098.2	-0.292356	1.8e-11	FALSE	Neither
ENSMUSG00000057143.16	Trim12c	2468.17	-0.503491	1.81e-11	FALSE	Neither
ENSMUSG00000031667.17	Aktip	1353.08	-0.373072	1.83e-11	FALSE	Neither
ENSMUSG00000060639.6	H4c9	313.182	-0.805434	1.9e-11	FALSE	Neither
ENSMUSG00000047777.10	Phf13	1789.04	0.52935	1.95e-11	FALSE	Neither
ENSMUSG00000075266.6	Cenpw	562.054	-0.561118	1.99e-11	FALSE	Neither
ENSMUSG00000029146.15	Snx17	5888.47	0.329103	2.11e-11	FALSE	Neither
ENSMUSG00000029591.15	Ung	239.985	0.764721	2.19e-11	FALSE	Neither
ENSMUSG00000097039.10	Pvt1	288.085	0.541074	2.2e-11	FALSE	Neither
ENSMUSG00000028300.15	C9orf72	7068.89	0.38233	2.31e-11	FALSE	Neither
ENSMUSG00000073985.3	NA	162.467	0.836854	2.41e-11	FALSE	Neither
ENSMUSG00000037824.7	Tspan14	6463.24	-0.287054	2.46e-11	FALSE	Neither
ENSMUSG00000027405.17	Nop56	4509.93	0.277481	2.56e-11	FALSE	Neither
ENSMUSG00000032264.10	Zw10	1593.12	-0.354284	2.56e-11	FALSE	Neither
ENSMUSG00000060860.9	Ube2s	4413.56	-0.491107	2.73e-11	FALSE	Neither
ENSMUSG00000024594.10	Prrc1	3872.11	-0.307749	2.77e-11	FALSE	Neither
ENSMUSG00000039850.17	Endov	593.22	0.49688	2.82e-11	FALSE	Neither
ENSMUSG00000003617.17	Cp	172.374	0.948221	2.83e-11	FALSE	Neither
ENSMUSG00000097195.12	Snhg5	890.277	0.479602	2.9e-11	FALSE	Neither
ENSMUSG00000005470.9	Asf1b	2943.82	-0.359057	2.96e-11	FALSE	Neither
ENSMUSG00000037348.16	Paqr7	3747.42	-0.518217	2.99e-11	FALSE	Neither
ENSMUSG00000026672.12	Optn	2930.58	0.453225	2.99e-11	FALSE	Neither
ENSMUSG00000068744.13	Psrc1	523.199	-0.565202	3.15e-11	FALSE	Neither
ENSMUSG00000034738.9	Nostrin	1395.77	-0.384735	3.21e-11	FALSE	Neither
ENSMUSG00000048458.9	Inka2	166.911	0.875856	3.23e-11	FALSE	Neither
ENSMUSG00000035158.16	Mitf	5793.01	0.326758	3.46e-11	FALSE	Neither
ENSMUSG00000031016.10	Wee1	1466.33	-0.395044	3.6e-11	FALSE	Neither
ENSMUSG00000018572.11	Phf23	5951.62	0.350693	3.6e-11	FALSE	Neither
ENSMUSG00000000154.17	Slc22a18	140.881	0.888314	3.65e-11	FALSE	Neither
ENSMUSG00000056144.15	Trim34a	1010.12	-0.544376	3.74e-11	FALSE	Neither
ENSMUSG00000043008.10	Klhl6	2891	-0.298162	4.03e-11	FALSE	Neither
ENSMUSG00000000682.8	Cd52	10585.9	0.559983	4.04e-11	FALSE	Neither
ENSMUSG00000057897.15	Camk2b	107.068	0.989473	4.13e-11	FALSE	Neither
ENSMUSG00000024675.20	Ms4a4c	1391.38	0.656645	4.17e-11	FALSE	Neither
ENSMUSG00000005125.14	Ndrg1	6804.14	0.424575	4.4e-11	FALSE	Neither
ENSMUSG00000041406.15	Firrm	544.403	-0.47158	4.42e-11	FALSE	Neither
ENSMUSG00000028191.12	Bcl10	6619.15	0.221715	4.51e-11	FALSE	Neither
ENSMUSG00000062761.8	Zfp512	1383.79	-0.398698	4.52e-11	FALSE	Neither
ENSMUSG00000036278.8	Macrod1	458.103	0.751107	4.96e-11	FALSE	Neither
ENSMUSG00000022667.19	Cd200r1	4709.09	-0.367159	5e-11	FALSE	Neither
ENSMUSG00000008734.10	Gprc5b	471.614	-0.472787	5.11e-11	FALSE	Neither
ENSMUSG00000048668.17	Rhno1	992.943	-0.397244	5.11e-11	FALSE	Neither
ENSMUSG00000039942.16	Ptger4	2822.88	0.498609	5.23e-11	FALSE	Neither
ENSMUSG00000024082.6	Ndufaf7	850.91	-0.416838	5.37e-11	FALSE	Neither
ENSMUSG00000055805.16	Fmnl1	13594.8	-0.404635	5.41e-11	FALSE	Neither
ENSMUSG00000026709.11	Dars2	611.159	-0.446458	5.45e-11	FALSE	Neither
ENSMUSG00000032586.10	Traip	706.591	-0.495053	5.54e-11	FALSE	Neither
ENSMUSG00000031328.17	Flna	101041	-0.293165	5.61e-11	FALSE	Neither
ENSMUSG00000037972.8	Snn	277.297	0.570885	6.06e-11	FALSE	Neither
ENSMUSG00000038352.16	Arl5c	3085.23	0.586004	6.07e-11	FALSE	Neither
ENSMUSG00000055436.19	Srsf11	9466.77	0.36411	6.21e-11	FALSE	Neither
ENSMUSG00000034487.5	Poglut3	1256.83	-0.461672	6.24e-11	FALSE	Neither
ENSMUSG00000005683.9	Cs	12268.9	-0.219914	6.53e-11	FALSE	Neither
ENSMUSG00000036636.11	Clcn7	17370.8	0.260016	6.53e-11	FALSE	Neither
ENSMUSG00000020462.15	Cfap36	1010.47	-0.442923	6.61e-11	FALSE	Neither
ENSMUSG00000004562.17	Arhgef40	391.164	-0.6516	6.87e-11	FALSE	Neither
ENSMUSG00000025330.7	Padi4	526.4	0.65466	6.92e-11	FALSE	Neither
ENSMUSG00000020250.12	Txnrd1	45742.4	0.267255	6.99e-11	FALSE	Neither
ENSMUSG00000022724.16	Riox2	1097.89	0.379219	7.07e-11	FALSE	Neither
ENSMUSG00000020451.18	Limk2	1109.9	-0.36512	7.09e-11	FALSE	Neither
ENSMUSG00000021587.6	Pcsk1	101.517	0.862269	7.13e-11	FALSE	Neither
ENSMUSG00000030786.19	Itgam	14968.3	0.285023	7.43e-11	FALSE	Neither
ENSMUSG00000033730.5	Egr3	14935.8	0.589623	8.32e-11	FALSE	Neither
ENSMUSG00000036817.15	Sun1	3369.62	-0.275466	8.99e-11	FALSE	Neither
ENSMUSG00000029427.12	Zcchc8	2998.1	-0.27278	9.17e-11	FALSE	Neither
ENSMUSG00000049988.6	Lrrc25	7654.48	0.522078	9.17e-11	FALSE	Neither
ENSMUSG00000038949.9	Cnst	826.061	-0.400599	9.53e-11	FALSE	Neither
ENSMUSG00000014158.13	Trpv4	704.937	0.616559	9.53e-11	FALSE	Neither
ENSMUSG00000046598.16	Bdh1	176.969	-0.836492	9.75e-11	FALSE	Neither
ENSMUSG00000055202.12	Zfp811	90.7831	0.795751	9.76e-11	FALSE	Neither
ENSMUSG00000056267.15	Cep70	979.924	-0.476823	9.92e-11	FALSE	Neither
ENSMUSG00000056758.15	Hmga2	6257.45	-0.434029	9.92e-11	FALSE	Neither
ENSMUSG00000089726.3	NA	360.594	0.653333	1e-10	FALSE	Neither
ENSMUSG00000020149.18	Rab1a	25510.1	-0.201011	1.02e-10	FALSE	Neither
ENSMUSG00000020053.19	Igf1	44613.4	0.389337	1.05e-10	FALSE	Neither
ENSMUSG00000047648.14	Fbxo30	3077.54	0.513118	1.07e-10	FALSE	Neither
ENSMUSG00000028035.14	Dnajb4	2990.68	0.347815	1.08e-10	FALSE	Neither
ENSMUSG00000034206.16	Polq	1445.76	-0.431654	1.12e-10	FALSE	Neither
ENSMUSG00000050628.7	Ubald2	1721.76	-0.519993	1.17e-10	FALSE	Neither
ENSMUSG00000021115.16	Vrk1	2439.25	-0.248653	1.18e-10	FALSE	Neither
ENSMUSG00000046861.10	Hectd3	3006.47	-0.385848	1.2e-10	FALSE	Neither
ENSMUSG00000021975.10	Ints9	1792.2	-0.309844	1.24e-10	FALSE	Neither
ENSMUSG00000092074.3	Dynlt1a	814.677	-0.422347	1.26e-10	FALSE	Neither
ENSMUSG00000102644.7	Thap6	1672.43	0.452688	1.26e-10	FALSE	Neither
ENSMUSG00000024900.6	Cpt1a	6754.28	-0.355787	1.29e-10	FALSE	Neither
ENSMUSG00000027506.16	Tpd52	28348.7	0.256882	1.31e-10	FALSE	Neither
ENSMUSG00000010362.10	Rdm1	403.408	-0.631177	1.35e-10	FALSE	Neither
ENSMUSG00000090290.3	Tarbp1	401.02	0.570097	1.36e-10	FALSE	Neither
ENSMUSG00000037649.11	H2-DMa	1576.61	0.55479	1.36e-10	FALSE	Neither
ENSMUSG00000048498.9	Cd300e	304.953	-0.566512	1.43e-10	FALSE	Neither
ENSMUSG00000015176.12	Nolc1	4630.18	0.274581	1.45e-10	FALSE	Neither
ENSMUSG00000074212.8	Dnajb14	5475.47	0.413654	1.46e-10	FALSE	Neither
ENSMUSG00000019088.15	Dnase1l1	10092.4	0.269656	1.47e-10	FALSE	Neither
ENSMUSG00000003363.16	Pld3	34756	0.413138	1.49e-10	FALSE	Neither
ENSMUSG00000051413.18	Plagl2	10482.3	0.479095	1.52e-10	FALSE	Neither
ENSMUSG00000024535.17	Snx24	3309.65	-0.344991	1.57e-10	FALSE	Neither
ENSMUSG00000054676.18	1600014C10Rik	1231.46	-0.460394	1.57e-10	FALSE	Neither
ENSMUSG00000035919.17	Bbs9	831.587	-0.460034	1.58e-10	FALSE	Neither
ENSMUSG00000034773.17	Hrob	836.594	-0.435316	1.58e-10	FALSE	Neither
ENSMUSG00000035273.15	Hpse	11625	-0.25556	1.58e-10	FALSE	Neither
ENSMUSG00000040018.10	Cox15	2636.7	-0.259538	1.69e-10	FALSE	Neither
ENSMUSG00000026222.17	Sp100	11000.1	-0.293827	1.74e-10	FALSE	Neither
ENSMUSG00000004609.12	Cd33	12724.7	-0.43308	1.79e-10	FALSE	Neither
ENSMUSG00000007682.9	Dio2	375.697	0.817347	1.8e-10	FALSE	Neither
ENSMUSG00000028270.13	Gbp2	3830.21	-0.561241	1.81e-10	FALSE	Neither
ENSMUSG00000065979.13	Cpped1	2347.25	-0.28369	2.12e-10	FALSE	Neither
ENSMUSG00000039908.15	Slc26a11	4692.55	0.355445	2.2e-10	FALSE	Neither
ENSMUSG00000018340.14	Anxa6	12687.7	-0.300869	2.21e-10	FALSE	Neither
ENSMUSG00000010095.14	Slc3a2	29764.3	0.379322	2.24e-10	FALSE	Neither
ENSMUSG00000001227.13	Sema6b	1451.4	-0.569643	2.28e-10	FALSE	Neither
ENSMUSG00000041966.19	Dcaf17	1122.16	-0.472474	2.35e-10	FALSE	Neither
ENSMUSG00000073409.13	H2-Q6	242.626	0.880748	2.43e-10	FALSE	Neither
ENSMUSG00000023919.10	Cenpq	963.348	-0.43502	2.51e-10	FALSE	Neither
ENSMUSG00000051439.8	Cd14	49712	0.446618	2.51e-10	FALSE	Neither
ENSMUSG00000038102.16	Trappc11	3844.37	-0.268156	2.55e-10	FALSE	Neither
ENSMUSG00000090246.2	NA	112.275	-0.813957	2.59e-10	FALSE	Neither
ENSMUSG00000015837.16	Sqstm1	133044	0.399467	2.66e-10	FALSE	Neither
ENSMUSG00000031585.14	Gtf2e2	1055.46	-0.413085	2.67e-10	FALSE	Neither
ENSMUSG00000057137.10	Tmem140	857.436	-0.390203	2.69e-10	FALSE	Neither
ENSMUSG00000032204.14	Aqp9	428.005	-0.524876	2.71e-10	FALSE	Neither
ENSMUSG00000020282.19	Rhbdf1	189.867	0.718077	2.84e-10	FALSE	Neither
ENSMUSG00000024219.17	Anks1	2828.87	-0.407715	2.93e-10	FALSE	Neither
ENSMUSG00000028251.6	Tstd3	630.231	-0.421199	2.99e-10	FALSE	Neither
ENSMUSG00000028348.8	Cavin4	74.9205	0.830306	3.05e-10	FALSE	Neither
ENSMUSG00000027936.19	Crtc2	3779.89	0.31587	3.2e-10	FALSE	Neither
ENSMUSG00000039157.13	Eeig1	3296.89	-0.378203	3.23e-10	FALSE	Neither
ENSMUSG00000031232.18	Magt1	6942.62	-0.372296	3.25e-10	FALSE	Neither
ENSMUSG00000069516.9	Lyz2	1691.1	-0.372656	3.28e-10	FALSE	Neither
ENSMUSG00000033207.8	Mamdc2	877.894	-0.513238	3.28e-10	FALSE	Neither
ENSMUSG00000031112.11	Stk26	385.212	-0.622487	3.35e-10	FALSE	Neither
ENSMUSG00000038375.16	Trp53inp2	8444.22	-0.221294	3.37e-10	FALSE	Neither
ENSMUSG00000059866.14	Tnip2	2781.5	0.291365	3.38e-10	FALSE	Neither
ENSMUSG00000020829.10	Slc46a1	497.641	0.52338	3.4e-10	FALSE	Neither
ENSMUSG00000021400.9	Wrnip1	811.509	-0.382678	3.42e-10	FALSE	Neither
ENSMUSG00000067714.15	Lpar5	705.783	-0.687002	3.52e-10	FALSE	Neither
ENSMUSG00000112023.2	Lilrb4b	115267	0.510591	3.54e-10	FALSE	Neither
ENSMUSG00000040964.17	Arhgef10l	4325.84	-0.485553	3.64e-10	FALSE	Neither
ENSMUSG00000022967.14	Ifnar1	13467.6	0.305204	3.7e-10	FALSE	Neither
ENSMUSG00000009291.14	Pttg1ip	8146.57	0.217382	3.83e-10	FALSE	Neither
ENSMUSG00000013076.18	Amotl1	152.041	-0.867472	3.9e-10	FALSE	Neither
ENSMUSG00000020610.18	Amz2	1959.93	0.303115	3.94e-10	FALSE	Neither
ENSMUSG00000042726.15	Trafd1	11370.3	-0.397223	4.15e-10	FALSE	Neither
ENSMUSG00000025422.11	Agap2	323.148	-0.612816	4.18e-10	FALSE	Neither
ENSMUSG00000036270.17	Edc4	4006.76	-0.307485	4.38e-10	FALSE	Neither
ENSMUSG00000043953.13	Ccrl2	4778.84	0.526101	4.49e-10	FALSE	Neither
ENSMUSG00000103845.2	Gm19026	71.2445	0.975855	4.49e-10	FALSE	Neither
ENSMUSG00000036737.13	Oxsr1	3019.91	-0.290155	4.51e-10	FALSE	Neither
ENSMUSG00000039671.19	Zmynd8	5843.09	-0.290066	4.62e-10	FALSE	Neither
ENSMUSG00000064145.13	Arih2	6868.04	0.216178	4.63e-10	FALSE	Neither
ENSMUSG00000044768.17	Macir	5485.83	-0.352705	4.7e-10	FALSE	Neither
ENSMUSG00000032515.9	Csrnp1	4753.23	0.436506	4.83e-10	FALSE	Neither
ENSMUSG00000035513.20	Ntng2	100.131	0.932922	4.88e-10	FALSE	Neither
ENSMUSG00000024238.16	Zeb1	488.288	0.43867	4.99e-10	FALSE	Neither
ENSMUSG00000030134.12	Rasgef1a	306.728	0.670771	5e-10	FALSE	Neither
ENSMUSG00000023809.11	Rps6ka2	6596.22	0.355713	5e-10	FALSE	Neither
ENSMUSG00000028926.16	Cdk14	6458.71	0.349135	5.03e-10	FALSE	Neither
ENSMUSG00000031381.17	Piga	566.963	-0.493739	5.29e-10	FALSE	Neither
ENSMUSG00000021891.9	Mettl6	2888.19	0.297578	5.52e-10	FALSE	Neither
ENSMUSG00000042406.9	Atf4	18396.8	0.364489	5.85e-10	FALSE	Neither
ENSMUSG00000012117.14	Dhdds	3042.24	-0.223772	5.88e-10	FALSE	Neither
ENSMUSG00000028337.15	Coro2a	7974.59	-0.25669	5.91e-10	FALSE	Neither
ENSMUSG00000055491.15	Pprc1	5455.94	0.315646	6e-10	FALSE	Neither
ENSMUSG00000050555.10	Hyls1	418.934	-0.573176	6.25e-10	FALSE	Neither
ENSMUSG00000024404.8	Riok3	15227.3	0.25273	7.01e-10	FALSE	Neither
ENSMUSG00000024521.9	Pmaip1	2100.86	0.440186	7.07e-10	FALSE	Neither
ENSMUSG00000028111.5	Ctsk	462.762	-0.713305	7.29e-10	FALSE	Neither
ENSMUSG00000024423.7	Impact	8252.57	0.573342	7.44e-10	FALSE	Neither
ENSMUSG00000031634.14	Ufsp2	2660.43	-0.262225	7.78e-10	FALSE	Neither
ENSMUSG00000045092.9	S1pr1	4370.97	-0.237046	8.09e-10	FALSE	Neither
ENSMUSG00000022971.19	Ifnar2	3446.62	0.267442	8.12e-10	FALSE	Neither
ENSMUSG00000011752.8	Pgam1	14099.2	-0.255275	8.12e-10	FALSE	Neither
ENSMUSG00000030147.13	Clec4b1	199.565	0.841789	8.14e-10	FALSE	Neither
ENSMUSG00000035151.13	Elmod2	1219.21	-0.547587	8.18e-10	FALSE	Neither
ENSMUSG00000049881.15	NA	499.073	-0.532227	8.45e-10	FALSE	Neither
ENSMUSG00000008348.10	Ubc	10734.5	0.434538	8.7e-10	FALSE	Neither
ENSMUSG00000037997.13	Parp11	1534.75	-0.476043	9.38e-10	FALSE	Neither
ENSMUSG00000020034.8	Tcp11l2	4363.15	0.397173	9.58e-10	FALSE	Neither
ENSMUSG00000020205.9	Phlda1	673.94	0.77873	9.58e-10	FALSE	Neither
ENSMUSG00000115230.3	NA	869.125	-0.417917	9.58e-10	FALSE	Neither
ENSMUSG00000022439.10	Parvg	4578.89	-0.28656	9.62e-10	FALSE	Neither
ENSMUSG00000030346.17	Rad51ap1	1235.12	-0.312738	9.76e-10	FALSE	Neither
ENSMUSG00000034157.13	Cipc	6714.76	0.374521	9.76e-10	FALSE	Neither
ENSMUSG00000035004.4	Igsf6	12271.4	0.309503	9.83e-10	FALSE	Neither
ENSMUSG00000021242.10	Npc2	76210.4	0.27693	9.96e-10	FALSE	Neither
ENSMUSG00000004508.7	Gab2	7744.84	0.382203	1.01e-09	FALSE	Neither
ENSMUSG00000001036.18	Epn2	222.245	-0.593667	1.01e-09	FALSE	Neither
ENSMUSG00000027804.14	Ppid	1569.9	0.420662	1.06e-09	FALSE	Neither
ENSMUSG00000036053.18	Fmnl2	2305.54	0.3892	1.08e-09	FALSE	Neither
ENSMUSG00000049553.12	Polr1a	2878.47	0.327398	1.08e-09	FALSE	Neither
ENSMUSG00000057554.14	Lgals8	8905.51	-0.244723	1.08e-09	FALSE	Neither
ENSMUSG00000048578.12	Mlec	13397.9	-0.236611	1.1e-09	FALSE	Neither
ENSMUSG00000069114.9	Zbtb10	411.852	0.732706	1.11e-09	FALSE	Neither
ENSMUSG00000035722.16	Abca7	4672.01	-0.428455	1.14e-09	FALSE	Neither
ENSMUSG00000053965.11	Pde5a	107.781	-0.931724	1.14e-09	FALSE	Neither
ENSMUSG00000019818.16	Cd164	9066.95	-0.423069	1.16e-09	FALSE	Neither
ENSMUSG00000038126.18	Mphosph9	660.945	-0.537631	1.16e-09	FALSE	Neither
ENSMUSG00000056531.12	Ccdc18	222.318	-0.832546	1.2e-09	FALSE	Neither
ENSMUSG00000027313.4	Chac1	235.801	0.703312	1.21e-09	FALSE	Neither
ENSMUSG00000047415.13	Gpr68	680.999	0.538656	1.23e-09	FALSE	Neither
ENSMUSG00000029561.18	Oasl2	15246.4	-0.387714	1.23e-09	FALSE	Neither
ENSMUSG00000020641.17	Rsad2	23067.4	-0.994167	1.23e-09	FALSE	Neither
ENSMUSG00000018999.15	Slc35b4	3893.12	-0.241242	1.24e-09	FALSE	Neither
ENSMUSG00000027573.12	Gid8	2357.74	-0.236158	1.24e-09	FALSE	Neither
ENSMUSG00000018415.15	Gid4	1547.8	0.308453	1.25e-09	FALSE	Neither
ENSMUSG00000007815.14	Rhoa	28432.7	-0.16532	1.27e-09	FALSE	Neither
ENSMUSG00000045679.15	Slc66a3	5805.76	-0.190294	1.29e-09	FALSE	Neither
ENSMUSG00000032352.17	Lrrc1	96.3035	-0.976923	1.29e-09	FALSE	Neither
ENSMUSG00000018166.9	Erbb3	234.986	-0.560641	1.29e-09	FALSE	Neither
ENSMUSG00000040809.11	Chil3	343.02	-0.664208	1.3e-09	FALSE	Neither
ENSMUSG00000021277.17	Traf3	5754.13	0.333442	1.39e-09	FALSE	Neither
ENSMUSG00000042055.14	Wdr11	4546.21	-0.285209	1.39e-09	FALSE	Neither
ENSMUSG00000018401.18	Mtmr4	1394.59	-0.390105	1.39e-09	FALSE	Neither
ENSMUSG00000025591.7	Tma16	2100.15	0.333647	1.39e-09	FALSE	Neither
ENSMUSG00000003518.14	Dusp3	12670.9	-0.257301	1.39e-09	FALSE	Neither
ENSMUSG00000031557.17	Plekha2	4351.18	-0.289822	1.41e-09	FALSE	Neither
ENSMUSG00000074342.5	I830077J02Rik	692.524	-0.509988	1.45e-09	FALSE	Neither
ENSMUSG00000017713.10	Tha1	356.231	0.607177	1.47e-09	FALSE	Neither
ENSMUSG00000038871.6	Bpgm	501.905	-0.458414	1.48e-09	FALSE	Neither
ENSMUSG00000042616.9	Oscp1	177.552	-0.733236	1.52e-09	FALSE	Neither
ENSMUSG00000019122.9	Ccl9	82362.2	0.29459	1.52e-09	FALSE	Neither
ENSMUSG00000027318.18	Adam33	560.283	-0.635539	1.52e-09	FALSE	Neither
ENSMUSG00000021938.13	Pspc1	2070.44	-0.318882	1.55e-09	FALSE	Neither
ENSMUSG00000037242.9	Clic4	46205.9	0.286848	1.55e-09	FALSE	Neither
ENSMUSG00000024878.10	Zng1	646.141	-0.354983	1.57e-09	FALSE	Neither
ENSMUSG00000021266.17	Wars1	3647.66	-0.283203	1.58e-09	FALSE	Neither
ENSMUSG00000053040.14	Aph1c	6115.71	0.374039	1.59e-09	FALSE	Neither
ENSMUSG00000025465.14	Echs1	3011.46	-0.279825	1.6e-09	FALSE	Neither
ENSMUSG00000020737.13	Jpt1	11686.3	-0.370238	1.62e-09	FALSE	Neither
ENSMUSG00000031311.18	Nono	14520.7	-0.185154	1.62e-09	FALSE	Neither
ENSMUSG00000047044.8	D030056L22Rik	562.79	-0.378104	1.63e-09	FALSE	Neither
ENSMUSG00000078780.8	Gm5150	175.332	0.840171	1.65e-09	FALSE	Neither
ENSMUSG00000004642.14	Slbp	2135.82	0.32614	1.71e-09	FALSE	Neither
ENSMUSG00000048027.10	Rgmb	1057.03	0.345203	1.78e-09	FALSE	Neither
ENSMUSG00000022718.13	Dgcr8	1637.79	-0.283294	1.78e-09	FALSE	Neither
ENSMUSG00000008226.15	Scrn3	592.146	-0.510794	1.81e-09	FALSE	Neither
ENSMUSG00000042363.15	Lgalsl	179.186	-0.63142	1.83e-09	FALSE	Neither
ENSMUSG00000063268.13	Parp10	4135.95	-0.539444	1.83e-09	FALSE	Neither
ENSMUSG00000020246.14	Hcfc2	1386.23	-0.395874	1.84e-09	FALSE	Neither
ENSMUSG00000015961.9	Adss2	9383.18	0.302779	1.89e-09	FALSE	Neither
ENSMUSG00000025355.8	Mmp19	1359.83	0.401776	1.89e-09	FALSE	Neither
ENSMUSG00000040229.12	Gpr34	960.826	0.946191	1.91e-09	FALSE	Neither
ENSMUSG00000034116.18	Vav1	18148.7	0.243025	1.91e-09	FALSE	Neither
ENSMUSG00000038975.15	Rabggtb	2547.98	0.250531	1.95e-09	FALSE	Neither
ENSMUSG00000056145.6	AI504432	2907.67	0.633958	1.98e-09	FALSE	Neither
ENSMUSG00000042082.8	Arsb	5731.83	-0.397832	2.04e-09	FALSE	Neither
ENSMUSG00000040428.20	Plekha4	191.86	-0.949819	2.11e-09	FALSE	Neither
ENSMUSG00000024401.15	Tnf	30236.7	0.385811	2.14e-09	FALSE	Neither
ENSMUSG00000023961.17	Enpp4	553.246	-0.624622	2.16e-09	FALSE	Neither
ENSMUSG00000005374.14	Tbl2	1142.94	-0.333108	2.19e-09	FALSE	Neither
ENSMUSG00000095788.7	Sirpb1a	155.175	0.802152	2.19e-09	FALSE	Neither
ENSMUSG00000025586.18	Cpeb1	606.861	-0.521086	2.35e-09	FALSE	Neither
ENSMUSG00000075273.5	Ift70b	236.279	-0.70297	2.4e-09	FALSE	Neither
ENSMUSG00000029330.9	Cds1	2095.83	-0.257972	2.56e-09	FALSE	Neither
ENSMUSG00000050271.13	Prag1	3018.67	0.648244	2.56e-09	FALSE	Neither
ENSMUSG00000026525.10	Opn3	150.379	0.654299	2.61e-09	FALSE	Neither
ENSMUSG00000039960.6	Rhou	128.167	0.756604	2.61e-09	FALSE	Neither
ENSMUSG00000013646.18	Sh3bp5l	1516.29	-0.317966	2.72e-09	FALSE	Neither
ENSMUSG00000039470.16	Zdhhc2	165.205	-0.738372	2.75e-09	FALSE	Neither
ENSMUSG00000000439.10	Mkrn2	967.843	-0.294816	2.83e-09	FALSE	Neither
ENSMUSG00000026482.14	Rgl1	5443.33	0.313053	2.87e-09	FALSE	Neither
ENSMUSG00000027198.17	Ext2	4336.28	-0.225351	2.88e-09	FALSE	Neither
ENSMUSG00000032549.8	Rab6b	364.827	0.600736	2.92e-09	FALSE	Neither
ENSMUSG00000074419.12	Pira6	210.835	-0.696638	2.99e-09	FALSE	Neither
ENSMUSG00000031709.16	Tbc1d9	5571.39	0.278739	2.99e-09	FALSE	Neither
ENSMUSG00000041827.16	Oasl1	3312.9	-0.71904	3e-09	FALSE	Neither
ENSMUSG00000030752.9	Kdm8	261.107	-0.683893	3.06e-09	FALSE	Neither
ENSMUSG00000042524.15	Sun2	12594.3	-0.306678	3.06e-09	FALSE	Neither
ENSMUSG00000034308.14	Sdr42e1	349.425	-0.472961	3.08e-09	FALSE	Neither
ENSMUSG00000055240.18	Zfp101	683.812	-0.599354	3.11e-09	FALSE	Neither
ENSMUSG00000022504.11	Ciita	523.309	0.505306	3.14e-09	FALSE	Neither
ENSMUSG00000022529.12	Zfp263	9152.32	0.350398	3.15e-09	FALSE	Neither
ENSMUSG00000038007.15	Acer2	77.4221	0.823293	3.17e-09	FALSE	Neither
ENSMUSG00000020264.6	Slc36a2	120.948	-0.933182	3.17e-09	FALSE	Neither
ENSMUSG00000091144.3	Phf11c	230.371	-0.662668	3.22e-09	FALSE	Neither
ENSMUSG00000038696.15	Mapkap1	2612.86	-0.280639	3.23e-09	FALSE	Neither
ENSMUSG00000063894.16	Zkscan8	777.189	-0.433164	3.35e-09	FALSE	Neither
ENSMUSG00000089669.8	Tnfsf13	430.135	0.488252	3.38e-09	FALSE	Neither
ENSMUSG00000064289.16	Tank	7841.59	0.451316	3.49e-09	FALSE	Neither
ENSMUSG00000039899.6	Fgl2	2526.48	0.411318	3.64e-09	FALSE	Neither
ENSMUSG00000034601.18	2700049A03Rik	609.093	-0.494542	3.65e-09	FALSE	Neither
ENSMUSG00000060224.5	Pyroxd2	211.924	0.880829	3.82e-09	FALSE	Neither
ENSMUSG00000098318.9	Lockd	226.502	-0.698435	3.94e-09	FALSE	Neither
ENSMUSG00000044636.7	Csrnp2	312.716	0.460354	4.01e-09	FALSE	Neither
ENSMUSG00000049624.15	Slc17a5	4972.97	0.242075	4.04e-09	FALSE	Neither
ENSMUSG00000120732.1	NA	1964.84	0.345073	4.04e-09	FALSE	Neither
ENSMUSG00000019952.16	Poc1b	1228.85	-0.320501	4.1e-09	FALSE	Neither
ENSMUSG00000028378.7	Ptgr1	2921.36	-0.315062	4.12e-09	FALSE	Neither
ENSMUSG00000066406.17	Akap13	12582.1	0.391055	4.13e-09	FALSE	Neither
ENSMUSG00000021009.16	Ptpn21	627.926	-0.46886	4.15e-09	FALSE	Neither
ENSMUSG00000054612.5	Mgmt	457.421	0.437437	4.34e-09	FALSE	Neither
ENSMUSG00000031146.7	Plp2	13817.5	-0.321475	4.39e-09	FALSE	Neither
ENSMUSG00000029672.17	Fam3c	2823.12	-0.235294	4.42e-09	FALSE	Neither
ENSMUSG00000054364.6	Rhob	18574.3	0.411788	4.55e-09	FALSE	Neither
ENSMUSG00000002307.17	Daxx	7008.38	-0.478959	4.58e-09	FALSE	Neither
ENSMUSG00000040033.17	Stat2	9812.42	-0.545565	4.61e-09	FALSE	Neither
ENSMUSG00000044080.10	S100a1	3846.43	0.358933	4.68e-09	FALSE	Neither
ENSMUSG00000086665.3	NA	109.368	0.765746	4.71e-09	FALSE	Neither
ENSMUSG00000040297.13	Suco	4012.66	0.453163	4.73e-09	FALSE	Neither
ENSMUSG00000020235.17	Fzr1	4266.91	-0.388378	4.86e-09	FALSE	Neither
ENSMUSG00000020009.14	Ifngr1	9876.71	0.209274	4.91e-09	FALSE	Neither
ENSMUSG00000023307.15	Marchf5	4788.38	-0.295182	4.94e-09	FALSE	Neither
ENSMUSG00000041959.15	S100a10	13790.8	-0.386566	5.25e-09	FALSE	Neither
ENSMUSG00000030107.11	Usp18	3652.5	-0.897871	5.28e-09	FALSE	Neither
ENSMUSG00000024791.11	Cdca5	1291.54	-0.405688	5.38e-09	FALSE	Neither
ENSMUSG00000032596.15	Uba7	6668.68	-0.460196	5.39e-09	FALSE	Neither
ENSMUSG00000054051.8	Ercc6	4572.17	0.399425	5.47e-09	FALSE	Neither
ENSMUSG00000017843.15	Ppp2r5c	11727.1	-0.190587	5.49e-09	FALSE	Neither
ENSMUSG00000020826.10	Nos2	586.078	0.578389	5.64e-09	FALSE	Neither
ENSMUSG00000032374.15	Plod2	302.78	-0.547425	5.64e-09	FALSE	Neither
ENSMUSG00000020629.13	Adi1	2387.87	-0.313576	5.7e-09	FALSE	Neither
ENSMUSG00000000440.13	Pparg	2450.2	0.261978	5.72e-09	FALSE	Neither
ENSMUSG00000016087.14	Fli1	4396.6	-0.347435	5.9e-09	FALSE	Neither
ENSMUSG00000027635.16	Dsn1	944.21	-0.312301	5.95e-09	FALSE	Neither
ENSMUSG00000044864.17	Ankrd50	3625.26	0.310256	5.95e-09	FALSE	Neither
ENSMUSG00000019917.11	Septin10	734.99	-0.451683	6.03e-09	FALSE	Neither
ENSMUSG00000028965.14	Tnfrsf9	85.5071	0.818593	6.04e-09	FALSE	Neither
ENSMUSG00000044477.13	Zfand3	5230.22	0.276989	6.08e-09	FALSE	Neither
ENSMUSG00000001229.10	Dpp9	4568.02	-0.3323	6.08e-09	FALSE	Neither
ENSMUSG00000031480.16	Thsd1	200.853	-0.723506	6.17e-09	FALSE	Neither
ENSMUSG00000048895.14	Cdk5r1	233.69	0.816705	6.32e-09	FALSE	Neither
ENSMUSG00000024953.18	Prdx5	9998.19	0.484261	6.37e-09	FALSE	Neither
ENSMUSG00000034883.10	Lrr1	191.803	-0.656992	6.48e-09	FALSE	Neither
ENSMUSG00000047766.16	Lrrc49	602.822	-0.41303	6.5e-09	FALSE	Neither
ENSMUSG00000035697.15	Arhgap45	20907.8	-0.390029	6.51e-09	FALSE	Neither
ENSMUSG00000031004.9	Mki67	32132.9	-0.54241	6.66e-09	FALSE	Neither
ENSMUSG00000007812.17	Zfp655	4771.93	0.528903	6.71e-09	FALSE	Neither
ENSMUSG00000027933.12	Ints3	2684.68	-0.282427	6.82e-09	FALSE	Neither
ENSMUSG00000026421.15	Csrp1	10359.6	-0.284555	6.85e-09	FALSE	Neither
ENSMUSG00000034488.15	Edil3	417.291	0.607186	7.08e-09	FALSE	Neither
ENSMUSG00000056069.11	Otulinl	6659.79	0.25293	7.7e-09	FALSE	Neither
ENSMUSG00000079363.8	Gbp4	242.786	-0.725731	7.98e-09	FALSE	Neither
ENSMUSG00000035078.7	Mtmr9	2969.79	-0.366499	8.19e-09	FALSE	Neither
ENSMUSG00000019813.17	Cep57l1	355.513	-0.470677	8.19e-09	FALSE	Neither
ENSMUSG00000038323.4	1700066M21Rik	574.544	-0.55797	8.37e-09	FALSE	Neither
ENSMUSG00000026003.6	Acadl	4724.14	-0.20364	8.37e-09	FALSE	Neither
ENSMUSG00000042265.14	Trem1	801.418	-0.423347	8.55e-09	FALSE	Neither
ENSMUSG00000114608.4	Gm36161	938.563	0.507884	8.59e-09	FALSE	Neither
ENSMUSG00000028933.12	Xrcc2	364.759	-0.408317	8.72e-09	FALSE	Neither
ENSMUSG00000024677.14	Ms4a6b	8447.59	0.301094	8.74e-09	FALSE	Neither
ENSMUSG00000049775.17	Tmsb4x	283407	0.373696	8.93e-09	FALSE	Neither
ENSMUSG00000036381.14	P2ry14	1134.3	-0.461679	9.11e-09	FALSE	Neither
ENSMUSG00000060477.15	Irak2	7677.03	0.319215	9.32e-09	FALSE	Neither
ENSMUSG00000036330.13	Slc18a1	109.952	0.752214	9.44e-09	FALSE	Neither
ENSMUSG00000022952.18	Runx1	6456.82	0.275426	9.44e-09	FALSE	Neither
ENSMUSG00000022895.17	Ets2	14054	0.299704	9.81e-09	FALSE	Neither
ENSMUSG00000020894.17	Vamp2	2336.86	0.286579	9.95e-09	FALSE	Neither
ENSMUSG00000032643.13	Fhl3	5386.22	0.427264	1.01e-08	FALSE	Neither
ENSMUSG00000011382.9	Dhdh	1013.62	0.420544	1.01e-08	FALSE	Neither
ENSMUSG00000026429.10	Ube2t	497.311	-0.417524	1.02e-08	FALSE	Neither
ENSMUSG00000026374.15	Tsn	6751.23	-0.183704	1.02e-08	FALSE	Neither
ENSMUSG00000019850.12	Tnfaip3	15628.1	0.349196	1.04e-08	FALSE	Neither
ENSMUSG00000042015.18	Wdr41	4449.69	-0.197514	1.05e-08	FALSE	Neither
ENSMUSG00000062661.7	Ncs1	159.453	0.667758	1.09e-08	FALSE	Neither
ENSMUSG00000033863.3	Klf9	1311.52	0.493713	1.1e-08	FALSE	Neither
ENSMUSG00000037902.19	Sirpa	133664	0.139755	1.12e-08	FALSE	Neither
ENSMUSG00000024269.12	Tpgs2	1511.31	-0.295704	1.13e-08	FALSE	Neither
ENSMUSG00000048175.14	Asb8	1960.61	-0.296767	1.15e-08	FALSE	Neither
ENSMUSG00000014547.11	Wdfy2	10511.5	-0.391317	1.16e-08	FALSE	Neither
ENSMUSG00000026433.14	Rab29	1450.64	-0.348635	1.18e-08	FALSE	Neither
ENSMUSG00000042590.18	Ipo11	1421.51	-0.314437	1.19e-08	FALSE	Neither
ENSMUSG00000021614.17	Vcan	256.28	-0.637957	1.21e-08	FALSE	Neither
ENSMUSG00000047989.12	Ino80c	1971.2	-0.254452	1.21e-08	FALSE	Neither
ENSMUSG00000036469.17	Marchf1	2166.5	0.505437	1.25e-08	FALSE	Neither
ENSMUSG00000022855.10	Senp2	9139.36	0.281088	1.28e-08	FALSE	Neither
ENSMUSG00000005481.19	Ddx39a	4692.76	-0.295644	1.29e-08	FALSE	Neither
ENSMUSG00000025044.17	Msr1	26012.4	0.372284	1.29e-08	FALSE	Neither
ENSMUSG00000009292.19	Trpm2	1017.53	0.360979	1.29e-08	FALSE	Neither
ENSMUSG00000035790.16	Cep19	335.897	-0.519751	1.29e-08	FALSE	Neither
ENSMUSG00000066152.12	Slc31a2	5589.87	0.362016	1.31e-08	FALSE	Neither
ENSMUSG00000037706.18	Cd81	10152.7	-0.285889	1.34e-08	FALSE	Neither
ENSMUSG00000029924.13	Slc37a3	1818.66	-0.367606	1.34e-08	FALSE	Neither
ENSMUSG00000024663.21	Rab3il1	10793.7	-0.262058	1.36e-08	FALSE	Neither
ENSMUSG00000017144.9	Rnd3	1582.44	0.382785	1.37e-08	FALSE	Neither
ENSMUSG00000050312.13	Nsun3	1148.3	0.361603	1.37e-08	FALSE	Neither
ENSMUSG00000022906.16	Parp9	6915.67	-0.334469	1.39e-08	FALSE	Neither
ENSMUSG00000037266.19	Rsrp1	22578	-0.276964	1.4e-08	FALSE	Neither
ENSMUSG00000113585.3	Gm19605	184.427	-0.653497	1.46e-08	FALSE	Neither
ENSMUSG00000102918.2	Pcdhgc3	588.647	-0.385829	1.46e-08	FALSE	Neither
ENSMUSG00000032238.18	Rora	1826.85	0.62919	1.47e-08	FALSE	Neither
ENSMUSG00000058638.15	Zfp110	1665.56	-0.322126	1.49e-08	FALSE	Neither
ENSMUSG00000103313.2	NA	516.921	0.860641	1.52e-08	FALSE	Neither
ENSMUSG00000066551.13	Hmgb1	13117.2	-0.200242	1.53e-08	FALSE	Neither
ENSMUSG00000050890.16	Pdik1l	1079.47	-0.375246	1.54e-08	FALSE	Neither
ENSMUSG00000044465.20	Fhip1b	1141.97	-0.335051	1.55e-08	FALSE	Neither
ENSMUSG00000109036.2	NA	572.497	0.430898	1.58e-08	FALSE	Neither
ENSMUSG00000026031.16	Cflar	25385.8	0.4542	1.66e-08	FALSE	Neither
ENSMUSG00000034190.10	Chmp7	2614.19	-0.244512	1.7e-08	FALSE	Neither
ENSMUSG00000020733.4	Nherf1	8769.74	-0.343439	1.7e-08	FALSE	Neither
ENSMUSG00000039887.12	Alg14	788.201	-0.37451	1.7e-08	FALSE	Neither
ENSMUSG00000001157.14	Gmcl1	1095.74	-0.317969	1.7e-08	FALSE	Neither
ENSMUSG00000036768.7	Kif15	2540.38	-0.411677	1.73e-08	FALSE	Neither
ENSMUSG00000085385.9	Snhg17	1219.03	0.381896	1.75e-08	FALSE	Neither
ENSMUSG00000020513.16	Tubd1	374.487	-0.499469	1.76e-08	FALSE	Neither
ENSMUSG00000037890.14	Wdr19	786.379	-0.476377	1.79e-08	FALSE	Neither
ENSMUSG00000045973.19	Slc25a51	4883.69	-0.192661	1.82e-08	FALSE	Neither
ENSMUSG00000021036.11	Sptlc2	8538.04	-0.221103	1.84e-08	FALSE	Neither
ENSMUSG00000046794.10	Ppp1r3b	1483.25	-0.320781	1.88e-08	FALSE	Neither
ENSMUSG00000026596.14	Abl2	7565.75	0.465932	1.91e-08	FALSE	Neither
ENSMUSG00000035455.13	Fignl1	1500.53	-0.295981	1.92e-08	FALSE	Neither
ENSMUSG00000053101.4	Gpr141	1581.08	-0.476716	1.92e-08	FALSE	Neither
ENSMUSG00000020743.16	Mif4gd	2595.82	0.430152	1.97e-08	FALSE	Neither
ENSMUSG00000037405.9	Icam1	25546.4	0.280521	1.99e-08	FALSE	Neither
ENSMUSG00000024853.11	Sf3b2	15023.1	-0.189255	2.01e-08	FALSE	Neither
ENSMUSG00000015016.9	Acsf3	594.192	-0.420646	2.01e-08	FALSE	Neither
ENSMUSG00000028096.14	Gpr89	1549.3	-0.281715	2.03e-08	FALSE	Neither
ENSMUSG00000029502.15	Golga3	3723.79	-0.368954	2.03e-08	FALSE	Neither
ENSMUSG00000004661.16	Arid3b	1414.18	-0.39112	2.04e-08	FALSE	Neither
ENSMUSG00000063506.15	Arhgap22	2085.27	0.32098	2.05e-08	FALSE	Neither
ENSMUSG00000039814.16	Xkr5	191.231	-0.593381	2.05e-08	FALSE	Neither
ENSMUSG00000026456.19	Cyb5r1	4713.57	0.290673	2.09e-08	FALSE	Neither
ENSMUSG00000017561.17	Crlf3	4367.06	0.225134	2.13e-08	FALSE	Neither
ENSMUSG00000021338.18	Carmil1	1408.41	0.31605	2.15e-08	FALSE	Neither
ENSMUSG00000027997.10	Casp6	1111.3	-0.348672	2.16e-08	FALSE	Neither
ENSMUSG00000033075.18	Senp1	2241.89	-0.256308	2.17e-08	FALSE	Neither
ENSMUSG00000037523.14	Mavs	2003.7	-0.260321	2.21e-08	FALSE	Neither
ENSMUSG00000051890.14	Klhdc1	90.2251	0.927151	2.22e-08	FALSE	Neither
ENSMUSG00000073758.11	Sh3d21	91.652	0.868061	2.29e-08	FALSE	Neither
ENSMUSG00000022110.14	Sucla2	3719.45	-0.256684	2.29e-08	FALSE	Neither
ENSMUSG00000041135.16	Ripk2	3322.94	0.347658	2.37e-08	FALSE	Neither
ENSMUSG00000042787.16	Exog	348.688	-0.428217	2.39e-08	FALSE	Neither
ENSMUSG00000031511.17	Arhgef7	12822.7	-0.295464	2.45e-08	FALSE	Neither
ENSMUSG00000006411.13	Nectin4	1343.51	-0.400688	2.53e-08	FALSE	Neither
ENSMUSG00000029136.10	Rbks	367.316	0.468533	2.55e-08	FALSE	Neither
ENSMUSG00000072980.4	Oip5	559.894	-0.554561	2.56e-08	FALSE	Neither
ENSMUSG00000031485.16	Plpbp	5977.74	0.225906	2.56e-08	FALSE	Neither
ENSMUSG00000032905.6	Atg12	4474.08	0.244744	2.6e-08	FALSE	Neither
ENSMUSG00000002885.15	Adgre5	6817.52	-0.310435	2.6e-08	FALSE	Neither
ENSMUSG00000040322.11	Slc25a24	5666.09	-0.310579	2.61e-08	FALSE	Neither
ENSMUSG00000059456.14	Ptk2b	15099.2	0.178923	2.71e-08	FALSE	Neither
ENSMUSG00000034459.9	Ifit1	11749.9	-0.904178	2.71e-08	FALSE	Neither
ENSMUSG00000027508.16	Pag1	1740.22	-0.402762	2.78e-08	FALSE	Neither
ENSMUSG00000029863.14	Casp2	1652.24	-0.372259	2.88e-08	FALSE	Neither
ENSMUSG00000035713.16	Usp35	975.646	0.33445	2.9e-08	FALSE	Neither
ENSMUSG00000091971.4	Hspa1a	154.663	0.974883	2.92e-08	FALSE	Neither
ENSMUSG00000024335.21	Brd2	20060.1	0.208337	3.05e-08	FALSE	Neither
ENSMUSG00000043154.16	Ppp2r3a	838.594	0.40871	3.05e-08	FALSE	Neither
ENSMUSG00000015968.19	Cacna1d	734.776	0.484465	3.08e-08	FALSE	Neither
ENSMUSG00000022391.17	Rangap1	9196.12	-0.254328	3.1e-08	FALSE	Neither
ENSMUSG00000032475.16	Nck1	2223.98	0.352001	3.1e-08	FALSE	Neither
ENSMUSG00000024052.18	Lpin2	8590.87	0.314128	3.13e-08	FALSE	Neither
ENSMUSG00000023944.15	Hsp90ab1	72871.4	0.196812	3.18e-08	FALSE	Neither
ENSMUSG00000044250.9	Pced1b	270.615	-0.68201	3.19e-08	FALSE	Neither
ENSMUSG00000021368.16	Tbc1d7	521.013	-0.402533	3.25e-08	FALSE	Neither
ENSMUSG00000022747.18	St3gal6	197.126	0.792553	3.27e-08	FALSE	Neither
ENSMUSG00000039716.13	Dock3	152.942	-0.706507	3.27e-08	FALSE	Neither
ENSMUSG00000022507.7	Hapstr1	7044.77	0.329142	3.3e-08	FALSE	Neither
ENSMUSG00000053641.10	Dennd4a	5108.39	0.513323	3.32e-08	FALSE	Neither
ENSMUSG00000061232.17	H2-K1	100295	0.38848	3.33e-08	FALSE	Neither
ENSMUSG00000027806.10	Tsc22d2	2926.5	0.400749	3.39e-08	FALSE	Neither
ENSMUSG00000041633.15	Kctd12b	694.838	-0.738103	3.45e-08	FALSE	Neither
ENSMUSG00000063952.17	Brpf3	1392.99	0.360478	3.45e-08	FALSE	Neither
ENSMUSG00000029119.10	Man2b2	12533.5	0.320776	3.48e-08	FALSE	Neither
ENSMUSG00000029910.15	Mad2l1	3323.63	-0.391444	3.53e-08	FALSE	Neither
ENSMUSG00000041642.19	Kif21b	4796.05	-0.368383	3.6e-08	FALSE	Neither
ENSMUSG00000062190.13	Lancl2	2424.3	-0.282331	3.61e-08	FALSE	Neither
ENSMUSG00000041438.9	Utp4	2097.11	0.213826	3.64e-08	FALSE	Neither
ENSMUSG00000029050.16	Ski	10348.2	-0.328373	3.65e-08	FALSE	Neither
ENSMUSG00000027018.12	Hat1	3187.89	0.293585	3.69e-08	FALSE	Neither
ENSMUSG00000028126.17	Pip5k1a	4035.43	0.272521	3.77e-08	FALSE	Neither
ENSMUSG00000026819.16	Slc25a25	2417.48	0.263869	3.92e-08	FALSE	Neither
ENSMUSG00000033538.14	Casp4	4249.15	0.355745	3.97e-08	FALSE	Neither
ENSMUSG00000021037.8	Ahsa1	10616.8	0.282668	4e-08	FALSE	Neither
ENSMUSG00000026193.16	Fn1	217.085	0.98595	4.02e-08	FALSE	Neither
ENSMUSG00000064043.16	Trerf1	2496.36	-0.329864	4.21e-08	FALSE	Neither
ENSMUSG00000047434.15	Xxylt1	1603.68	-0.319432	4.42e-08	FALSE	Neither
ENSMUSG00000030207.16	Fam234b	755.226	-0.396309	4.44e-08	FALSE	Neither
ENSMUSG00000052395.18	Rft1	1081.35	0.302696	4.49e-08	FALSE	Neither
ENSMUSG00000024135.11	Srbd1	765.28	-0.351789	4.49e-08	FALSE	Neither
ENSMUSG00000052144.9	Ppp4r2	6887.08	0.398826	4.51e-08	FALSE	Neither
ENSMUSG00000029283.18	Cdc7	582.967	-0.41869	4.52e-08	FALSE	Neither
ENSMUSG00000089715.13	Cbx6	1073.84	-0.361422	4.61e-08	FALSE	Neither
ENSMUSG00000087593.2	Gm16174	89.5759	0.906489	4.62e-08	FALSE	Neither
ENSMUSG00000063524.14	Eno1	50551.8	-0.32745	4.62e-08	FALSE	Neither
ENSMUSG00000045664.6	Cdc42ep2	1367.81	0.5668	4.68e-08	FALSE	Neither
ENSMUSG00000017756.10	Slc12a7	4196.64	0.321149	4.94e-08	FALSE	Neither
ENSMUSG00000022614.9	Lmf2	5278.01	-0.380931	4.94e-08	FALSE	Neither
ENSMUSG00000015994.11	Fnta	3282.49	-0.291261	5.3e-08	FALSE	Neither
ENSMUSG00000026974.12	Zmynd19	917.967	0.358186	5.5e-08	FALSE	Neither
ENSMUSG00000042641.20	Rgsl1	105.173	-0.811029	5.55e-08	FALSE	Neither
ENSMUSG00000039804.16	Ncoa5	2753.14	0.22493	5.57e-08	FALSE	Neither
ENSMUSG00000020863.16	Luc7l3	6681.92	-0.327327	5.64e-08	FALSE	Neither
ENSMUSG00000053846.6	Lipg	109.764	-0.945418	5.71e-08	FALSE	Neither
ENSMUSG00000020228.12	Helb	1551.56	-0.292891	5.72e-08	FALSE	Neither
ENSMUSG00000038679.17	Trps1	3037.06	0.49733	5.72e-08	FALSE	Neither
ENSMUSG00000035373.3	Ccl7	13145.5	-0.448501	5.75e-08	FALSE	Neither
ENSMUSG00000039168.16	Dap	6967.67	-0.29286	5.88e-08	FALSE	Neither
ENSMUSG00000045031.19	Cetn4	94.4321	0.787094	5.93e-08	FALSE	Neither
ENSMUSG00000095677.3	Dynlt1f	752.945	-0.473975	5.96e-08	FALSE	Neither
ENSMUSG00000005803.15	Sqor	2358.67	0.252949	6.05e-08	FALSE	Neither
ENSMUSG00000040435.13	Ppp1r15a	3854.13	0.631883	6.06e-08	FALSE	Neither
ENSMUSG00000015889.9	Lta4h	3745.91	-0.224299	6.06e-08	FALSE	Neither
ENSMUSG00000049103.15	Ccr2	2725.49	0.449898	6.08e-08	FALSE	Neither
ENSMUSG00000053838.15	Nudcd3	4071.28	-0.181309	6.13e-08	FALSE	Neither
ENSMUSG00000025224.17	Gbf1	3256.78	-0.321236	6.13e-08	FALSE	Neither
ENSMUSG00000038332.14	Sesn1	6479.25	-0.414385	6.2e-08	FALSE	Neither
ENSMUSG00000078349.5	AW011738	165.019	-0.909672	6.23e-08	FALSE	Neither
ENSMUSG00000024909.16	Efemp2	385.96	0.484006	6.28e-08	FALSE	Neither
ENSMUSG00000079418.6	Atg4a	1163.37	-0.267571	6.32e-08	FALSE	Neither
ENSMUSG00000030232.19	Aebp2	8268.24	0.328083	6.4e-08	FALSE	Neither
ENSMUSG00000004902.8	Slc25a18	138.797	0.684355	6.52e-08	FALSE	Neither
ENSMUSG00000021810.4	Ecd	2625.76	-0.207284	6.65e-08	FALSE	Neither
ENSMUSG00000020898.19	Ctc1	1670.34	-0.304111	6.68e-08	FALSE	Neither
ENSMUSG00000000532.12	Acvr1b	1845.12	0.279009	6.79e-08	FALSE	Neither
ENSMUSG00000042647.14	Acad12	462.289	0.467794	6.96e-08	FALSE	Neither
ENSMUSG00000105703.3	NA	437.936	0.419445	6.99e-08	FALSE	Neither
ENSMUSG00000021792.16	Prxl2a	1237.9	0.341762	7.07e-08	FALSE	Neither
ENSMUSG00000024942.20	Capn1	4290.26	-0.29022	7.25e-08	FALSE	Neither
ENSMUSG00000086695.2	Gm15247	65.6972	0.855555	7.34e-08	FALSE	Neither
ENSMUSG00000113019.3	NA	72.0908	-0.863747	7.5e-08	FALSE	Neither
ENSMUSG00000031400.11	G6pdx	15874.1	-0.195529	7.6e-08	FALSE	Neither
ENSMUSG00000037260.9	Hgsnat	11277	0.299282	7.67e-08	FALSE	Neither
ENSMUSG00000031985.10	Gnpat	3086.8	-0.226464	7.75e-08	FALSE	Neither
ENSMUSG00000033446.8	Lpar6	2292.13	-0.487108	7.75e-08	FALSE	Neither
ENSMUSG00000046295.14	Ankle1	460.652	-0.596318	7.8e-08	FALSE	Neither
ENSMUSG00000020611.15	Gna13	36616.8	0.308683	7.92e-08	FALSE	Neither
ENSMUSG00000041571.11	Selenow	4301.02	-0.429634	7.95e-08	FALSE	Neither
ENSMUSG00000028164.16	Manba	5051.67	-0.252491	8.01e-08	FALSE	Neither
ENSMUSG00000026705.17	Klhl20	1425.47	-0.334906	8.07e-08	FALSE	Neither
ENSMUSG00000027692.17	Tnik	93.1792	-0.879064	8.12e-08	FALSE	Neither
ENSMUSG00000021646.10	Mccc2	698.901	-0.389004	8.12e-08	FALSE	Neither
ENSMUSG00000024180.15	Pgap6	5270.96	0.316793	8.79e-08	FALSE	Neither
ENSMUSG00000033885.16	Pxk	3192.44	-0.245548	8.9e-08	FALSE	Neither
ENSMUSG00000079625.3	Tm4sf19	327.4	-0.540483	9.33e-08	FALSE	Neither
ENSMUSG00000029470.16	P2rx4	9704.97	0.203078	9.39e-08	FALSE	Neither
ENSMUSG00000003527.10	Ess2	1675.17	-0.291086	9.5e-08	FALSE	Neither
ENSMUSG00000038991.18	Txndc5	6731.17	-0.206432	9.55e-08	FALSE	Neither
ENSMUSG00000022035.7	Ccdc25	2174.62	-0.30371	9.55e-08	FALSE	Neither
ENSMUSG00000022075.8	Rhobtb2	491.615	-0.446372	9.55e-08	FALSE	Neither
ENSMUSG00000004105.9	Angptl2	12062.7	-0.301014	9.63e-08	FALSE	Neither
ENSMUSG00000046591.11	Ticrr	898.888	-0.545903	9.91e-08	FALSE	Neither
ENSMUSG00000024442.7	Dele1	1386.67	-0.30738	9.98e-08	FALSE	Neither
ENSMUSG00000066643.13	Wdr35	345.561	-0.531761	1e-07	FALSE	Neither
ENSMUSG00000038780.15	Smurf1	3055.79	0.276916	1.02e-07	FALSE	Neither
ENSMUSG00000058163.15	Gm5431	2368.16	-0.577724	1.05e-07	FALSE	Neither
ENSMUSG00000033287.18	Kctd17	284.091	-0.488545	1.05e-07	FALSE	Neither
ENSMUSG00000048796.8	Cyb561d1	1192.25	0.298119	1.08e-07	FALSE	Neither
ENSMUSG00000054598.15	9130230L23Rik	58.8176	0.916051	1.08e-07	FALSE	Neither
ENSMUSG00000001436.16	Slc19a1	914.424	0.390752	1.08e-07	FALSE	Neither
ENSMUSG00000026999.15	Nup35	953.737	-0.401593	1.08e-07	FALSE	Neither
ENSMUSG00000021186.10	Fbln5	242.364	-0.777928	1.08e-07	FALSE	Neither
ENSMUSG00000108064.2	NA	164.435	0.768345	1.1e-07	FALSE	Neither
ENSMUSG00000022433.22	Csnk1e	4019.07	0.241596	1.1e-07	FALSE	Neither
ENSMUSG00000024079.5	Eif2ak2	6837.45	-0.410112	1.1e-07	FALSE	Neither
ENSMUSG00000003283.16	Hck	9784.03	0.33588	1.1e-07	FALSE	Neither
ENSMUSG00000048799.9	Cep120	2541.6	-0.267074	1.11e-07	FALSE	Neither
ENSMUSG00000074899.7	Sptbn5	341.51	0.602073	1.12e-07	FALSE	Neither
ENSMUSG00000028680.15	Plk3	3499.35	0.32426	1.14e-07	FALSE	Neither
ENSMUSG00000021930.15	Spryd7	5164.38	0.344997	1.15e-07	FALSE	Neither
ENSMUSG00000024817.14	Uhrf2	5862.46	0.29184	1.16e-07	FALSE	Neither
ENSMUSG00000066441.15	Rdh11	3216.77	-0.246134	1.16e-07	FALSE	Neither
ENSMUSG00000027187.11	Cat	20505.6	-0.232209	1.16e-07	FALSE	Neither
ENSMUSG00000041625.16	Ggact	675.927	-0.362083	1.17e-07	FALSE	Neither
ENSMUSG00000025981.14	Coq10b	2820.33	0.391789	1.17e-07	FALSE	Neither
ENSMUSG00000033488.12	Cryzl2	493.558	0.404568	1.17e-07	FALSE	Neither
ENSMUSG00000025745.13	Hadha	8829.04	-0.197413	1.18e-07	FALSE	Neither
ENSMUSG00000026688.6	Mgst3	3514.22	-0.456735	1.21e-07	FALSE	Neither
ENSMUSG00000016495.13	Plgrkt	3640.39	-0.242985	1.21e-07	FALSE	Neither
ENSMUSG00000041362.18	Shtn1	7516.14	-0.236071	1.21e-07	FALSE	Neither
ENSMUSG00000000168.11	Dlat	2818.64	-0.238991	1.24e-07	FALSE	Neither
ENSMUSG00000028066.16	Pmf1	2619.52	-0.419252	1.25e-07	FALSE	Neither
ENSMUSG00000068587.11	Mgam	72.519	0.99494	1.3e-07	FALSE	Neither
ENSMUSG00000037470.15	Uggt1	11164.7	-0.282238	1.3e-07	FALSE	Neither
ENSMUSG00000054434.15	Tmem120b	994.501	0.386011	1.3e-07	FALSE	Neither
ENSMUSG00000030104.10	Edem1	30288	-0.212409	1.3e-07	FALSE	Neither
ENSMUSG00000023991.17	Foxp4	2126.27	0.447834	1.3e-07	FALSE	Neither
ENSMUSG00000002014.13	Ssr4	6243.12	0.309153	1.38e-07	FALSE	Neither
ENSMUSG00000051671.8	Coa6	463.614	-0.474251	1.39e-07	FALSE	Neither
ENSMUSG00000023963.11	Cyp39a1	138.341	-0.993057	1.43e-07	FALSE	Neither
ENSMUSG00000042369.9	Rbm45	1648.07	-0.257083	1.44e-07	FALSE	Neither
ENSMUSG00000046688.15	Tifa	4515.55	-0.358244	1.45e-07	FALSE	Neither
ENSMUSG00000027670.5	Ocstamp	84.7132	0.912029	1.46e-07	FALSE	Neither
ENSMUSG00000022018.8	Rgcc	376.289	0.671777	1.51e-07	FALSE	Neither
ENSMUSG00000018927.4	Ccl6	7685.02	0.278195	1.51e-07	FALSE	Neither
ENSMUSG00000020458.17	Rtn4	57715.5	0.19539	1.51e-07	FALSE	Neither
ENSMUSG00000021427.11	Ssr1	13775.6	-0.195465	1.52e-07	FALSE	Neither
ENSMUSG00000079481.12	Nhsl2	530.639	-0.722827	1.53e-07	FALSE	Neither
ENSMUSG00000053318.8	Slamf8	224.554	0.860436	1.54e-07	FALSE	Neither
ENSMUSG00000029162.16	Khk	926.144	0.438361	1.57e-07	FALSE	Neither
ENSMUSG00000027808.9	Serp1	19441.8	0.280638	1.58e-07	FALSE	Neither
ENSMUSG00000068854.8	H2bc21	410.109	-0.464651	1.61e-07	FALSE	Neither
ENSMUSG00000029313.19	Aff1	17433.4	0.290874	1.69e-07	FALSE	Neither
ENSMUSG00000023044.3	Csad	1340.63	0.318385	1.7e-07	FALSE	Neither
ENSMUSG00000041658.13	Rragb	232.992	-0.559856	1.71e-07	FALSE	Neither
ENSMUSG00000035678.9	Tnfsf9	1665.62	0.396056	1.71e-07	FALSE	Neither
ENSMUSG00000024799.17	Tm7sf2	404.914	0.502095	1.73e-07	FALSE	Neither
ENSMUSG00000028184.13	Adgrl2	4955.7	0.280202	1.75e-07	FALSE	Neither
ENSMUSG00000046020.14	Pofut1	2957.5	0.27309	1.76e-07	FALSE	Neither
ENSMUSG00000015947.11	Fcgr1	10959.9	0.462411	1.76e-07	FALSE	Neither
ENSMUSG00000029403.15	Cdkl2	651.478	-0.467427	1.76e-07	FALSE	Neither
ENSMUSG00000015314.11	Slamf6	51.018	0.949083	1.76e-07	FALSE	Neither
ENSMUSG00000039221.11	Rpl22l1	2517.08	-0.363782	1.8e-07	FALSE	Neither
ENSMUSG00000021025.9	Nfkbia	22449.8	0.411747	1.82e-07	FALSE	Neither
ENSMUSG00000040213.14	Kyat3	131.086	-0.716772	1.83e-07	FALSE	Neither
ENSMUSG00000051682.16	Treml4	192.413	-0.488264	1.86e-07	FALSE	Neither
ENSMUSG00000044068.9	NA	413.987	-0.46659	1.88e-07	FALSE	Neither
ENSMUSG00000031770.17	Herpud1	4148.17	0.346438	1.9e-07	FALSE	Neither
ENSMUSG00000031169.14	Porcn	107.358	0.842618	1.91e-07	FALSE	Neither
ENSMUSG00000079020.10	Slc45a4	3480.97	-0.402673	1.93e-07	FALSE	Neither
ENSMUSG00000014504.17	Srp19	2084.98	-0.304354	1.94e-07	FALSE	Neither
ENSMUSG00000028549.18	Itgb3bp	223.518	-0.563398	1.95e-07	FALSE	Neither
ENSMUSG00000036672.6	Cenpt	1381.9	-0.343481	1.97e-07	FALSE	Neither
ENSMUSG00000069255.14	Dusp22	2034.47	-0.265291	1.98e-07	FALSE	Neither
ENSMUSG00000036955.17	Kifbp	1889.41	-0.244544	1.98e-07	FALSE	Neither
ENSMUSG00000004530.13	Coro1c	23445.5	-0.235843	1.99e-07	FALSE	Neither
ENSMUSG00000032309.16	Fbxo22	1796.04	-0.246791	1.99e-07	FALSE	Neither
ENSMUSG00000029163.10	Emilin1	3988.65	-0.440795	2.01e-07	FALSE	Neither
ENSMUSG00000032633.13	Flcn	5887.72	0.317878	2.02e-07	FALSE	Neither
ENSMUSG00000022372.15	Sla	2366.65	0.266176	2.02e-07	FALSE	Neither
ENSMUSG00000038811.14	Gngt2	2257.81	0.387706	2.04e-07	FALSE	Neither
ENSMUSG00000052248.18	Zeb2os	314.01	0.51176	2.05e-07	FALSE	Neither
ENSMUSG00000022394.15	L3mbtl2	1543.58	-0.334605	2.11e-07	FALSE	Neither
ENSMUSG00000035824.8	Tk2	2161.12	0.327897	2.13e-07	FALSE	Neither
ENSMUSG00000050088.10	1600012H06Rik	2339.56	-0.24894	2.13e-07	FALSE	Neither
ENSMUSG00000029798.12	Herc6	1872.34	-0.497173	2.14e-07	FALSE	Neither
ENSMUSG00000039156.20	Stim2	2639.61	0.227894	2.14e-07	FALSE	Neither
ENSMUSG00000032231.15	Anxa2	36420	-0.244988	2.14e-07	FALSE	Neither
ENSMUSG00000014551.9	Mrps25	1178.53	-0.286839	2.15e-07	FALSE	Neither
ENSMUSG00000030019.7	Fbxl14	2301.09	-0.291311	2.15e-07	FALSE	Neither
ENSMUSG00000025026.16	Add3	1946.61	-0.370955	2.16e-07	FALSE	Neither
ENSMUSG00000117239.2	Gpr31c	381.711	0.500001	2.2e-07	FALSE	Neither
ENSMUSG00000044147.9	Arf6	9858.86	-0.21067	2.22e-07	FALSE	Neither
ENSMUSG00000034032.16	Rpap1	1605.03	-0.32658	2.22e-07	FALSE	Neither
ENSMUSG00000015971.6	Actr8	1774.13	-0.248449	2.24e-07	FALSE	Neither
ENSMUSG00000029484.13	Anxa3	13037.4	-0.222314	2.24e-07	FALSE	Neither
ENSMUSG00000035969.16	Rusc2	6610.89	0.377435	2.28e-07	FALSE	Neither
ENSMUSG00000008604.12	Ubqln4	2832.28	0.236261	2.32e-07	FALSE	Neither
ENSMUSG00000054836.13	Elp6	374.09	-0.40651	2.32e-07	FALSE	Neither
ENSMUSG00000041133.12	Smc1a	9622.03	-0.191564	2.32e-07	FALSE	Neither
ENSMUSG00000031479.10	Vps36	3051.47	-0.195111	2.34e-07	FALSE	Neither
ENSMUSG00000026434.13	Nucks1	13514.4	-0.395654	2.35e-07	FALSE	Neither
ENSMUSG00000029844.10	Hoxa1	105.521	-0.807064	2.35e-07	FALSE	Neither
ENSMUSG00000048677.10	Tpcn2	5687.83	0.333644	2.45e-07	FALSE	Neither
ENSMUSG00000028982.10	Slc25a33	574.441	0.46051	2.54e-07	FALSE	Neither
ENSMUSG00000039116.8	Adgrg6	867.213	0.368162	2.56e-07	FALSE	Neither
ENSMUSG00000039725.7	Trp53rka	1226.32	0.299941	2.56e-07	FALSE	Neither
ENSMUSG00000068040.11	Tm9sf4	8735.39	0.213112	2.56e-07	FALSE	Neither
ENSMUSG00000021149.9	Gtpbp4	4686.85	0.23171	2.57e-07	FALSE	Neither
ENSMUSG00000022350.8	Washc5	10664.8	-0.261157	2.57e-07	FALSE	Neither
ENSMUSG00000021838.18	Samd4	568.02	0.772823	2.64e-07	FALSE	Neither
ENSMUSG00000028108.17	Ecm1	4874.56	0.372704	2.64e-07	FALSE	Neither
ENSMUSG00000050777.8	Tmem37	2293.57	0.489075	2.64e-07	FALSE	Neither
ENSMUSG00000050668.11	Gpatch11	743.403	-0.292192	2.67e-07	FALSE	Neither
ENSMUSG00000034120.19	Srsf2	10288	0.17624	2.67e-07	FALSE	Neither
ENSMUSG00000004044.10	Cavin1	264.11	-0.504333	2.7e-07	FALSE	Neither
ENSMUSG00000032126.17	Hmbs	1422.54	-0.348582	2.74e-07	FALSE	Neither
ENSMUSG00000096210.3	H1f0	4294.21	-0.788739	2.75e-07	FALSE	Neither
ENSMUSG00000031823.15	Zdhhc7	3335.02	-0.38378	2.78e-07	FALSE	Neither
ENSMUSG00000034292.14	Traf3ip1	430.902	-0.403906	2.85e-07	FALSE	Neither
ENSMUSG00000015755.17	Tab2	15400.4	0.293382	2.85e-07	FALSE	Neither
ENSMUSG00000030579.11	Tyrobp	49250.4	0.330986	2.86e-07	FALSE	Neither
ENSMUSG00000042106.6	Inka1	431.603	-0.505959	2.87e-07	FALSE	Neither
ENSMUSG00000043140.11	Tmem186	830.593	-0.328131	2.98e-07	FALSE	Neither
ENSMUSG00000034023.17	Fancd2	1087.47	-0.398435	3e-07	FALSE	Neither
ENSMUSG00000028121.9	Bcar3	3965.39	0.282886	3.04e-07	FALSE	Neither
ENSMUSG00000097328.8	Tnfsf12	2880.83	-0.384963	3.04e-07	FALSE	Neither
ENSMUSG00000029998.15	Pcyox1	8169.6	-0.305938	3.05e-07	FALSE	Neither
ENSMUSG00000042298.19	Ttc19	1061.84	0.292769	3.12e-07	FALSE	Neither
ENSMUSG00000052713.10	Zfp608	466.941	-0.399789	3.13e-07	FALSE	Neither
ENSMUSG00000071713.7	Csf2rb	30786.5	0.252206	3.22e-07	FALSE	Neither
ENSMUSG00000030123.16	Plxnd1	24865.5	0.287374	3.27e-07	FALSE	Neither
ENSMUSG00000037300.20	Ttc13	3237.48	-0.220468	3.28e-07	FALSE	Neither
ENSMUSG00000021998.17	Lcp1	137207	0.180873	3.29e-07	FALSE	Neither
ENSMUSG00000033222.17	Ttf2	1958.03	-0.314505	3.33e-07	FALSE	Neither
ENSMUSG00000052656.13	Rnf103	3065.82	0.317064	3.33e-07	FALSE	Neither
ENSMUSG00000009073.17	Nf2	9012.68	0.179931	3.43e-07	FALSE	Neither
ENSMUSG00000032220.11	Myo1e	15972.2	0.341856	3.44e-07	FALSE	Neither
ENSMUSG00000005102.14	Eif2ak4	3266.57	0.283097	3.45e-07	FALSE	Neither
ENSMUSG00000033105.13	Lss	2257.86	-0.248612	3.48e-07	FALSE	Neither
ENSMUSG00000031015.9	Swap70	8227.82	0.207091	3.5e-07	FALSE	Neither
ENSMUSG00000008307.12	1700109H08Rik	285.151	0.544695	3.56e-07	FALSE	Neither
ENSMUSG00000036513.16	Commd2	1527.89	-0.293876	3.57e-07	FALSE	Neither
ENSMUSG00000015839.7	Nfe2l2	24527.1	0.260488	3.59e-07	FALSE	Neither
ENSMUSG00000053716.10	Dusp7	3630.38	-0.275235	3.59e-07	FALSE	Neither
ENSMUSG00000047407.18	Tgif1	7097.26	0.246513	3.61e-07	FALSE	Neither
ENSMUSG00000035842.11	Ddx11	660.402	-0.437162	3.72e-07	FALSE	Neither
ENSMUSG00000025027.19	Xpnpep1	4776.78	-0.23073	3.78e-07	FALSE	Neither
ENSMUSG00000003378.10	Grik5	94.9364	0.925756	3.82e-07	FALSE	Neither
ENSMUSG00000002100.16	Mybpc3	277.74	0.483677	3.85e-07	FALSE	Neither
ENSMUSG00000047959.5	Kcna3	354.595	0.534261	3.86e-07	FALSE	Neither
ENSMUSG00000052949.15	Rnf157	1292.36	0.307995	3.86e-07	FALSE	Neither
ENSMUSG00000094796.3	Tcstv4	146.522	-0.773905	3.92e-07	FALSE	Neither
ENSMUSG00000043017.10	Ptgir	1737.52	-0.380459	3.94e-07	FALSE	Neither
ENSMUSG00000074466.14	Gm15417	293.643	0.606225	3.95e-07	FALSE	Neither
ENSMUSG00000021650.8	Ptcd2	1258.72	-0.292652	3.97e-07	FALSE	Neither
ENSMUSG00000026490.19	Cdc42bpa	769.578	-0.461789	3.97e-07	FALSE	Neither
ENSMUSG00000028211.12	Trp53inp1	2872.45	0.550629	3.99e-07	FALSE	Neither
ENSMUSG00000075327.11	Zbtb2	1976.88	0.314057	4.06e-07	FALSE	Neither
ENSMUSG00000039701.12	Usp53	394.321	0.444062	4.12e-07	FALSE	Neither
ENSMUSG00000091625.9	Lsm5	810.957	-0.355427	4.13e-07	FALSE	Neither
ENSMUSG00000019790.18	Stxbp5	10517.7	-0.271412	4.13e-07	FALSE	Neither
ENSMUSG00000086290.11	Snhg12	640.427	0.396093	4.16e-07	FALSE	Neither
ENSMUSG00000086421.2	NA	50.9805	-0.866735	4.2e-07	FALSE	Neither
ENSMUSG00000002602.17	Axl	27210.1	0.241812	4.31e-07	FALSE	Neither
ENSMUSG00000103847.2	NA	258.892	-0.590109	4.37e-07	FALSE	Neither
ENSMUSG00000037570.17	Mcrs1	2245.04	-0.346105	4.41e-07	FALSE	Neither
ENSMUSG00000087259.9	2610035D17Rik	216.473	0.82659	4.61e-07	FALSE	Neither
ENSMUSG00000008384.9	Sertad1	8014.35	0.465559	4.62e-07	FALSE	Neither
ENSMUSG00000032657.16	Entrep3	784.093	-0.406685	4.65e-07	FALSE	Neither
ENSMUSG00000031133.13	Arhgef6	13069.5	-0.326073	4.66e-07	FALSE	Neither
ENSMUSG00000036854.15	Hspb6	361.571	-0.495133	4.71e-07	FALSE	Neither
ENSMUSG00000021536.8	Adcy2	267.528	-0.537657	4.73e-07	FALSE	Neither
ENSMUSG00000020644.10	Id2	37897.5	0.35922	4.79e-07	FALSE	Neither
ENSMUSG00000038525.17	Armc10	1953.59	-0.275694	4.86e-07	FALSE	Neither
ENSMUSG00000026333.15	Gin1	439.202	-0.422177	4.91e-07	FALSE	Neither
ENSMUSG00000026029.15	Casp8	4049.13	-0.224591	4.93e-07	FALSE	Neither
ENSMUSG00000095930.2	Nim1k	78.1765	-0.77691	4.95e-07	FALSE	Neither
ENSMUSG00000030751.19	Psma1	9096.58	-0.16549	4.99e-07	FALSE	Neither
ENSMUSG00000056602.14	Fry	1317.13	-0.39862	5.03e-07	FALSE	Neither
ENSMUSG00000028907.8	Utp11	2537.46	0.235658	5.08e-07	FALSE	Neither
ENSMUSG00000025001.12	Hells	1418.54	0.471498	5.08e-07	FALSE	Neither
ENSMUSG00000055184.5	Fam72a	472.781	-0.409125	5.11e-07	FALSE	Neither
ENSMUSG00000038241.17	Cep250	6522.18	-0.270445	5.13e-07	FALSE	Neither
ENSMUSG00000038045.15	Sult6b1	188.329	-0.504624	5.13e-07	FALSE	Neither
ENSMUSG00000118346.2	Tmem179b	1677.09	0.345396	5.2e-07	FALSE	Neither
ENSMUSG00000058922.8	NA	131.814	-0.596882	5.37e-07	FALSE	Neither
ENSMUSG00000022848.9	Slc49a4	3295.25	0.285641	5.37e-07	FALSE	Neither
ENSMUSG00000073633.10	Fbxo36	106.118	0.730387	5.46e-07	FALSE	Neither
ENSMUSG00000034343.15	Ube2f	4309.98	0.255219	5.46e-07	FALSE	Neither
ENSMUSG00000020315.19	Sptbn1	7026.97	-0.427239	5.46e-07	FALSE	Neither
ENSMUSG00000042182.17	Bend6	81.9599	0.774829	5.54e-07	FALSE	Neither
ENSMUSG00000048537.17	Phldb1	6252.76	0.743336	5.55e-07	FALSE	Neither
ENSMUSG00000035232.9	Pdk3	1011.58	-0.293251	5.61e-07	FALSE	Neither
ENSMUSG00000024395.10	Lims2	53.2832	-0.875067	5.63e-07	FALSE	Neither
ENSMUSG00000070639.6	Lrrc8b	3074.31	0.273128	5.64e-07	FALSE	Neither
ENSMUSG00000015880.14	Ncapg	2029.57	-0.520822	5.64e-07	FALSE	Neither
ENSMUSG00000030427.18	Lilra6	458.973	-0.465388	5.66e-07	FALSE	Neither
ENSMUSG00000073838.11	Tufm	2996.41	-0.287369	5.67e-07	FALSE	Neither
ENSMUSG00000076435.4	Acsf2	473.677	0.440238	5.69e-07	FALSE	Neither
ENSMUSG00000066800.12	Rnasel	7680.51	-0.390021	5.74e-07	FALSE	Neither
ENSMUSG00000015714.12	Cers2	19597.6	-0.153695	5.75e-07	FALSE	Neither
ENSMUSG00000053128.16	Rnf26	218.983	-0.479627	5.82e-07	FALSE	Neither
ENSMUSG00000021710.12	Nln	2259.07	-0.202712	5.82e-07	FALSE	Neither
ENSMUSG00000036743.5	Psma8	83.1937	0.741874	5.83e-07	FALSE	Neither
ENSMUSG00000042594.17	Sh2b3	10348.8	-0.228058	5.84e-07	FALSE	Neither
ENSMUSG00000046562.6	Unc119b	1427.58	-0.275156	5.9e-07	FALSE	Neither
ENSMUSG00000018537.17	Pcgf2	587.293	0.342006	5.91e-07	FALSE	Neither
ENSMUSG00000041028.17	Ghitm	16549.2	0.163668	5.95e-07	FALSE	Neither
ENSMUSG00000030852.19	Tacc2	655.156	-0.346432	5.96e-07	FALSE	Neither
ENSMUSG00000026240.13	Cops7b	1208.5	-0.295158	5.97e-07	FALSE	Neither
ENSMUSG00000038766.17	Gabpb2	5326.3	-0.24642	5.97e-07	FALSE	Neither
ENSMUSG00000028048.12	Gba1	11135.9	-0.190796	6.03e-07	FALSE	Neither
ENSMUSG00000070720.5	Tmem200b	89.9594	0.647994	6.12e-07	FALSE	Neither
ENSMUSG00000056832.15	Ift56	95.9386	-0.744852	6.12e-07	FALSE	Neither
ENSMUSG00000029176.14	Anapc4	3062.31	-0.215067	6.14e-07	FALSE	Neither
ENSMUSG00000037773.15	Pced1a	1296.42	0.333375	6.15e-07	FALSE	Neither
ENSMUSG00000035399.13	Oser1	1837.38	0.306128	6.16e-07	FALSE	Neither
ENSMUSG00000035266.17	Helq	391.325	-0.476058	6.19e-07	FALSE	Neither
ENSMUSG00000033386.11	Frrs1	9784.72	-0.203516	6.28e-07	FALSE	Neither
ENSMUSG00000038712.17	Mindy1	7959.91	-0.25528	6.34e-07	FALSE	Neither
ENSMUSG00000040270.17	Bach2	136.343	0.555395	6.49e-07	FALSE	Neither
ENSMUSG00000028455.16	Stoml2	1972.78	-0.358053	6.54e-07	FALSE	Neither
ENSMUSG00000049526.9	Tmem202	85.9392	0.896221	6.56e-07	FALSE	Neither
ENSMUSG00000063200.5	Nol7	2740.61	-0.268164	6.65e-07	FALSE	Neither
ENSMUSG00000078486.4	Perm1	958.83	0.356036	6.73e-07	FALSE	Neither
ENSMUSG00000028582.15	Cc2d1b	4092.11	-0.23654	6.76e-07	FALSE	Neither
ENSMUSG00000021929.10	Kpna3	11900.8	0.346052	6.77e-07	FALSE	Neither
ENSMUSG00000109695.3	NA	122.634	0.669648	6.82e-07	FALSE	Neither
ENSMUSG00000028159.15	Dapp1	1418.53	0.30183	6.87e-07	FALSE	Neither
ENSMUSG00000034855.14	Cxcl10	22009.7	-0.95889	7.21e-07	FALSE	Neither
ENSMUSG00000071650.7	Ganab	12149.1	-0.193384	7.31e-07	FALSE	Neither
ENSMUSG00000024983.11	Vti1a	2595.31	0.202757	7.32e-07	FALSE	Neither
ENSMUSG00000036352.17	Ubac1	986.866	-0.287636	7.48e-07	FALSE	Neither
ENSMUSG00000057234.10	Mettl15	147.646	-0.610375	7.52e-07	FALSE	Neither
ENSMUSG00000030811.15	Fbxl19	1158.6	-0.343432	7.57e-07	FALSE	Neither
ENSMUSG00000034652.13	Cd300a	16348.2	-0.195507	7.62e-07	FALSE	Neither
ENSMUSG00000027778.16	Ift80	618.468	-0.441688	7.63e-07	FALSE	Neither
ENSMUSG00000002486.16	Tchp	588.473	-0.319701	7.64e-07	FALSE	Neither
ENSMUSG00000078763.3	Slfn1	105.347	0.698576	7.66e-07	FALSE	Neither
ENSMUSG00000087385.9	Frg2f1	108.503	0.742797	7.73e-07	FALSE	Neither
ENSMUSG00000023460.15	Rab12	5701.55	0.200732	7.91e-07	FALSE	Neither
ENSMUSG00000025192.14	Entpd7	2805.76	-0.172544	7.93e-07	FALSE	Neither
ENSMUSG00000019373.12	Cops3	1630.53	0.24704	7.96e-07	FALSE	Neither
ENSMUSG00000029098.18	Acox3	8500.61	0.204776	7.96e-07	FALSE	Neither
ENSMUSG00000017466.11	Timp2	20905.8	-0.195128	7.96e-07	FALSE	Neither
ENSMUSG00000037894.14	H2az1	19366.7	-0.362545	7.98e-07	FALSE	Neither
ENSMUSG00000028657.15	Ppt1	10475.4	0.194439	8.34e-07	FALSE	Neither
ENSMUSG00000039270.10	Megf9	828.09	-0.470105	8.35e-07	FALSE	Neither
ENSMUSG00000009013.6	Dynll1	3716.71	-0.257652	8.35e-07	FALSE	Neither
ENSMUSG00000026721.17	Rabgap1l	982.262	0.402154	8.4e-07	FALSE	Neither
ENSMUSG00000030541.17	Idh2	4339.81	-0.283563	8.46e-07	FALSE	Neither
ENSMUSG00000003847.17	Nfat5	9777.2	0.463405	8.46e-07	FALSE	Neither
ENSMUSG00000034173.14	Zbed5	70.7744	0.741266	8.49e-07	FALSE	Neither
ENSMUSG00000109715.3	NA	666.299	-0.448607	8.53e-07	FALSE	Neither
ENSMUSG00000010453.13	Kansl3	4205.37	0.226535	8.55e-07	FALSE	Neither
ENSMUSG00000041355.14	Ssr2	4691.18	-0.260416	8.55e-07	FALSE	Neither
ENSMUSG00000038295.15	Atg9b	256.139	-0.427665	8.55e-07	FALSE	Neither
ENSMUSG00000039206.14	Daglb	5169.73	0.278645	8.67e-07	FALSE	Neither
ENSMUSG00000026526.15	Fh1	3778.48	-0.290454	8.85e-07	FALSE	Neither
ENSMUSG00000033029.13	1700088E04Rik	100.707	0.834936	8.85e-07	FALSE	Neither
ENSMUSG00000045817.9	Zfp36l2	10160.1	-0.291466	8.96e-07	FALSE	Neither
ENSMUSG00000052369.9	Tmem106c	2051.06	0.230408	8.98e-07	FALSE	Neither
ENSMUSG00000023915.6	Tnfrsf21	1586.04	-0.280388	9.26e-07	FALSE	Neither
ENSMUSG00000027087.12	Itgav	30223.8	0.459009	9.27e-07	FALSE	Neither
ENSMUSG00000045065.8	NA	308.187	0.507959	9.27e-07	FALSE	Neither
ENSMUSG00000030042.16	Pole4	2010.53	0.269521	9.38e-07	FALSE	Neither
ENSMUSG00000021226.8	Acot2	399.206	-0.450409	9.4e-07	FALSE	Neither
ENSMUSG00000040658.8	Dnph1	536.276	-0.453189	9.53e-07	FALSE	Neither
ENSMUSG00000024516.14	Sec11c	6909.91	-0.234256	9.53e-07	FALSE	Neither
ENSMUSG00000090272.10	Mndal	8388.76	-0.354436	9.54e-07	FALSE	Neither
ENSMUSG00000044811.15	Cd300c2	13753.3	0.289063	9.54e-07	FALSE	Neither
ENSMUSG00000107283.4	Mpv17	1950.86	-0.327067	9.59e-07	FALSE	Neither
ENSMUSG00000028914.14	Casp9	2422.61	-0.212517	9.76e-07	FALSE	Neither
ENSMUSG00000023004.9	Tuba1b	22422.6	-0.368654	9.76e-07	FALSE	Neither
ENSMUSG00000031536.7	Polb	1412.99	0.24952	9.77e-07	FALSE	Neither
ENSMUSG00000018398.19	Septin8	6872.73	-0.188647	9.77e-07	FALSE	Neither
ENSMUSG00000020255.9	Nopchap1	4172.59	0.279942	9.99e-07	FALSE	Neither
ENSMUSG00000028343.11	Erp44	4291.51	-0.218855	1.01e-06	FALSE	Neither
ENSMUSG00000034617.8	Mtrr	1171.51	0.290813	1.01e-06	FALSE	Neither
ENSMUSG00000027200.18	Sema6d	176.219	0.725145	1.02e-06	FALSE	Neither
ENSMUSG00000070284.11	Gmppb	1063.24	-0.377879	1.03e-06	FALSE	Neither
ENSMUSG00000032020.16	Ubash3b	3897.45	-0.170227	1.05e-06	FALSE	Neither
ENSMUSG00000022898.14	Vps26c	4158.72	-0.182695	1.05e-06	FALSE	Neither
ENSMUSG00000018986.11	Slfn3	841.615	-0.472728	1.07e-06	FALSE	Neither
ENSMUSG00000020231.16	Dip2a	2373.11	-0.258717	1.08e-06	FALSE	Neither
ENSMUSG00000062861.9	Zfp28	1251.39	-0.337271	1.08e-06	FALSE	Neither
ENSMUSG00000053604.6	Rpia	642.252	-0.312418	1.08e-06	FALSE	Neither
ENSMUSG00000062210.14	Tnfaip8	6539.59	0.195451	1.11e-06	FALSE	Neither
ENSMUSG00000027947.12	Il6ra	8227.04	-0.329008	1.12e-06	FALSE	Neither
ENSMUSG00000021339.5	Mrs2	2077.76	-0.231559	1.13e-06	FALSE	Neither
ENSMUSG00000020432.13	Tcn2	8651.88	0.216855	1.14e-06	FALSE	Neither
ENSMUSG00000101122.2	Gm17971	73.9583	0.948057	1.14e-06	FALSE	Neither
ENSMUSG00000036188.5	Ankmy2	908.989	-0.298832	1.16e-06	FALSE	Neither
ENSMUSG00000026856.15	Dolpp1	1101.81	-0.380569	1.17e-06	FALSE	Neither
ENSMUSG00000056962.12	Jmjd6	2244.72	0.258031	1.18e-06	FALSE	Neither
ENSMUSG00000021497.11	Txndc15	2296.4	-0.279302	1.18e-06	FALSE	Neither
ENSMUSG00000021176.7	Efcab11	309.853	-0.526156	1.18e-06	FALSE	Neither
ENSMUSG00000021820.19	Camk2g	2018.37	-0.282941	1.21e-06	FALSE	Neither
ENSMUSG00000056290.17	Ms4a4b	181.786	-0.706819	1.21e-06	FALSE	Neither
ENSMUSG00000030203.18	Dusp16	2516.47	0.370292	1.23e-06	FALSE	Neither
ENSMUSG00000039298.17	Cdk5rap2	2280.49	-0.281838	1.23e-06	FALSE	Neither
ENSMUSG00000037992.17	Rara	3342.46	0.4461	1.23e-06	FALSE	Neither
ENSMUSG00000023932.10	Cdc5l	5096.41	-0.17336	1.23e-06	FALSE	Neither
ENSMUSG00000021569.11	Trip13	952.563	-0.273475	1.23e-06	FALSE	Neither
ENSMUSG00000026556.17	Vangl2	73.4712	-0.920893	1.24e-06	FALSE	Neither
ENSMUSG00000032589.15	Bsn	1919.08	-0.409956	1.24e-06	FALSE	Neither
ENSMUSG00000009681.11	Bcr	286.392	0.476019	1.24e-06	FALSE	Neither
ENSMUSG00000020359.14	Phykpl	1284.18	0.261819	1.24e-06	FALSE	Neither
ENSMUSG00000001419.18	Mef2d	10514.4	0.274311	1.24e-06	FALSE	Neither
ENSMUSG00000034997.6	Htr2a	1022.11	0.544667	1.27e-06	FALSE	Neither
ENSMUSG00000078452.11	Raet1a	599.009	-0.317086	1.28e-06	FALSE	Neither
ENSMUSG00000052397.9	Ezr	13222.9	0.274973	1.3e-06	FALSE	Neither
ENSMUSG00000043323.18	Fbrsl1	2308.94	0.37189	1.31e-06	FALSE	Neither
ENSMUSG00000036864.17	Proser3	181.685	-0.540514	1.31e-06	FALSE	Neither
ENSMUSG00000031216.14	Stard8	5113.28	-0.286542	1.31e-06	FALSE	Neither
ENSMUSG00000026843.16	Fubp3	2927.15	-0.238508	1.31e-06	FALSE	Neither
ENSMUSG00000016921.15	Srsf6	12529.9	0.185038	1.32e-06	FALSE	Neither
ENSMUSG00000035671.7	Zswim4	5989.38	0.440386	1.33e-06	FALSE	Neither
ENSMUSG00000049488.15	Tmem67	513.163	-0.418644	1.35e-06	FALSE	Neither
[truncated: 10,497 more rows]
